# Supplementary material for: Full-lactation performance of multiparous dairy cows with differing residual feed intake
Source: PLoS One. 2022 Aug 26;17(8):e0273420. doi: 10.1371/journal.pone.0273420 (PMC9417017; doi:10.1371/journal.pone.0273420)
Supplement: S1 Data — (XLSX) [file pone.0273420.s001.xlsx]

## Sheet: per day
Date	ID	calving_date	DIM	lact_week	lact_stage	calender_week	year	Daily_milk_yield_kg	number_of_milkings_per_day	Forage_intake_kg_raw	Forage_silo	NorFor_forage_DM_g_kg	Forage_DMI_raw	Conc_silo	Conc_intake_kg	Conc_DM_g_kg	Conc_DMI_kg	BCS	BW	CorrSil828	ForageDMI_CorrSil828	BWest	MetaBW	Total_CorrDMI	TotDMI/MetaBW	Total_CorrDMI_max0.220totDMI/MetaBW/d	ForageDMI_CorrSil828_max0220
2017-02-12	21	2017-02-10	2	1	1	7	2017	20.79	2	28.704	5	441	12.6585	25	1.68	865.7	1.45438			28.0552	12.3724	790	149.012	13.8267	0.0927896	13.8267	12.3724
2017-02-13	21	2017-02-10	3	1	1	7	2017	29.75	3	39.6	5	441	17.4636	25	2.62	865.7	2.26813			39.6	17.4636	790	149.012	19.7317	0.132417	19.7317	17.4636
2017-02-14	21	2017-02-10	4	1	1	7	2017	33.79	2	42.848	5	441	18.896	25	2.9	865.7	2.51053		790	40.6701	17.9355	790	149.012	20.446	0.137211	20.446	17.9355
2017-02-17	21	2017-02-10	7	2	1	7	2017	36.09	2	59.12	5	441	26.0719	25	3.47	865.7	3.00398			44.2287	19.5049	774	146.742	22.5088	0.15339	22.5088	19.5049
2017-02-18	21	2017-02-10	8	2	1	7	2017	17.52	1	53.664	5	441	23.6658	25	2.98	865.7	2.57979	3.5		50.0619	22.0773	774	146.742	24.6571	0.16803	24.6571	22.0773
2017-02-19	21	2017-02-10	9	2	1	8	2017	39.02	2	57.584	5	441	25.3945	25	3.46	865.7	2.99532	3.5		51.2268	22.591	774	146.742	25.5864	0.174362	25.5864	22.591
2017-02-20	21	2017-02-10	10	2	1	8	2017	31.33	2	67.424	5	441	29.734	25	3.74	865.7	3.23772	3.5	774	56.5649	24.9451	774	146.742	28.1829	0.192057	28.1829	24.9451
2017-02-21	21	2017-02-10	11	2	1	8	2017	37.79	3	46.656	5	441	20.5753	25	4.15	865.7	3.59266	3.5		36.4325	16.0667	774	146.742	19.6594	0.133972	19.6594	16.0667
2017-02-22	21	2017-02-10	12	2	1	8	2017	39.09	3	56.912	5	441	25.0982	25	4.36	865.7	3.77445	3.5		43.4972	19.1822	774	146.742	22.9567	0.156442	22.9567	19.1822
2017-02-23	21	2017-02-10	13	2	1	8	2017	42.49	4	38.48	5	441	16.9697	25	4.42	865.7	3.82639	3.4		38.48	16.9697	774	146.742	20.7961	0.141718	20.7961	16.9697
2017-02-24	21	2017-02-10	14	3	1	8	2017	42.23	4	59.024	5	441	26.0296	25	4.38	865.7	3.79177	3.4		46.0007	20.2863	760	144.747	24.0781	0.166346	24.0781	20.2863
2017-02-25	21	2017-02-10	15	3	1	8	2017	51.2	4	66.112	5	441	29.1554	25	5.23	865.7	4.52761	3.4		54.7881	24.1615	760	144.747	28.6891	0.198202	28.6891	24.1615
2017-02-26	21	2017-02-10	16	3	1	9	2017	40.15	3	45.824	5	441	20.2084	25	4.67	865.7	4.04282	3.4		42.6945	18.8283	760	144.747	22.8711	0.158007	22.8711	18.8283
2017-02-27	21	2017-02-10	17	3	1	9	2017	36.38	3	42.08	5	441	18.5573	25	5.05	865.7	4.37179	3.4	760	42.08	18.5573	760	144.747	22.9291	0.158408	22.9291	18.5573
2017-02-28	21	2017-02-10	18	3	1	9	2017	38.37	3	53.952	5	441	23.7928	25	5.03	865.7	4.35447	3.4		50.7201	22.3676	760	144.747	26.722	0.184612	26.722	22.3676
2017-03-01	21	2017-02-10	19	3	1	9	2017	41.94	3	36.528	5	441	16.1088	25	5.36	865.7	4.64015	3.4		36.528	16.1088	760	144.747	20.749	0.143346	20.749	16.1088
2017-03-02	21	2017-02-10	20	3	1	9	2017	54.03	4	76.752	5	441	33.8476	25	6.12	865.7	5.29808	3.3		60.4693	26.6669	760	144.747	31.965	0.220833
2017-03-03	21	2017-02-10	22	4	1	9	2017	38.88	3	76.2	5	441	31.3357	25	5.52	865.7	4.77866	3.3		54.2696	23.9329	743	142.312	28.7116	0.201751	28.7116	23.9329
2017-03-04	21	2017-02-10	23	4	1	10	2017	46.53	4	70.096	5	441	30.9123	25	5.53	865.7	4.78732	3.3		48.2658	21.2852	743	142.312	26.0725	0.183207	26.0725	21.2852
2017-03-05	21	2017-02-10	24	4	1	10	2017	38.96	3	79.92	5	392	35.2447	25	6.49	865.7	5.61839	3.3		57.6119	22.5839	743	142.312	28.2023	0.198172	28.2023	22.5839
2017-03-06	21	2017-02-10	25	4	1	10	2017	42.21	3	61.968	5	392	24.2915	25	5.79	865.7	5.0124	3.3	743	56.6185	22.1944	743	142.312	27.2068	0.191177	27.2068	22.1944
2017-03-07	21	2017-02-10	26	4	1	10	2017	39.04	3	61.056	5	392	23.934	25	5.81	865.7	5.02972	3.3		58.4171	22.8995	743	142.312	27.9292	0.196253	27.9292	22.8995
2017-03-08	21	2017-02-10	27	4	1	10	2017	42.9	4	79.888	5	392	31.3161	25	5.92	865.7	5.12494	3.3		62.3362	24.4358	743	142.312	29.5607	0.207718	29.5607	24.4358
2017-03-09	21	2017-02-10	28	5	1	10	2017	33.64	3	52.416	5	392	20.5471	25	6.02	865.7	5.21151	3.3		42.1264	16.5135	749	143.173	21.725	0.15174	21.725	16.5135
2017-03-10	21	2017-02-10	29	5	1	10	2017	36.27	3	64.592	5	392	25.3201	25	6.17	865.7	5.34137	3.2		50.4359	19.7709	749	143.173	25.1123	0.175398	25.1123	19.7709
2017-03-11	21	2017-02-10	30	5	1	11	2017	42.78	3	93.296	5	392	36.572	25	5.87	865.7	5.08166	3.2		58.6828	23.0037	749	143.173	28.0853	0.196163	28.0853	23.0037
2017-03-12	21	2017-02-10	31	5	1	11	2017	48.29	4	65.12	5	392	25.527	25	6.05	865.7	5.23749	3.2		48.3716	18.9617	749	143.173	24.1991	0.16902	24.1991	18.9617
2017-03-13	21	2017-02-10	32	5	1	11	2017	52.07	4	48.32	5	392	18.9414	25	5.52	870.2	4.8035	3.2	749	47.6486	18.6782	749	143.173	23.4817	0.164009	23.4817	18.6782
2017-03-14	21	2017-02-10	33	5	1	11	2017	33.66	2	60.912	5	392	23.8775	25	6.45	870.2	5.61279	3.2		53.1016	20.8158	749	143.173	26.4286	0.184592	26.4286	20.8158
2017-03-15	21	2017-02-10	34	5	1	11	2017	47.1	3	80.944	5	392	31.73	25	5.69	870.2	4.95144	3.2		44.448	17.4236	757	144.318	22.3751	0.155039	22.3751	17.4236
2017-03-16	21	2017-02-10	35	6	1	11	2017	43.02	3	44.448	5	392	17.4236	25	5.89	870.2	5.12548	3.2		62.0696	24.3313	757	144.318	29.4568	0.204109	29.4568	24.3313
2017-03-17	21	2017-02-10	36	6	1	11	2017	53.36	4	84.608	5	392	33.1663	25	6.17	870.2	5.36913	3.2		60.547	23.7344	757	144.318	29.1036	0.201662	29.1036	23.7344
2017-03-18	21	2017-02-10	37	6	1	12	2017	35.88	3	66.128	5	392	25.9222	25	6.5	870.2	5.6563	3.2		41.888	16.4201	757	144.318	22.0764	0.15297	22.0764	16.4201
2017-03-19	21	2017-02-10	38	6	1	12	2017	43.07	3	41.888	5	494	16.4201	25	5.11	870.2	4.44672	3.2		47.76	23.5934	757	144.318	28.0402	0.194294	28.0402	23.5934
2017-03-20	21	2017-02-10	39	6	1	12	2017	39.31	3	47.76	5	494	23.5934	25	6.06	870.2	5.27341	3.2	757	58.848	29.0709	757	144.318	34.3443	0.237976
2017-03-21	21	2017-02-10	40	6	1	12	2017	51.47	4	58.848	5	494	29.0709	25	6.02	870.2	5.2386	3.2		62.9029	31.0741	757	144.318	36.3127	0.251615
2017-03-22	21	2017-02-10	41	6	1	12	2017	31.95	2	66.176	5	494	32.6909	25	6.44	870.2	5.60409	3.2		54.4518	26.8992	763	145.176	32.5033	0.223889
2017-03-23	21	2017-02-10	42	7	1	12	2017	49.02	3	57.584	5	494	28.4465	25	5.6	870.2	4.87312	3.2		64.9888	32.1045	763	145.176	36.9776	0.25471
2017-03-24	21	2017-02-10	43	7	1	12	2017	46.71	3	69.52	5	494	34.3429	25	6.27	870.2	5.45615	3.2		65.4097	32.3124	763	145.176	37.7685	0.260158
2017-03-25	21	2017-02-10	44	7	1	13	2017	42.37	3	66.768	5	494	32.9834	25	6.35	870.2	5.52577	3.2		54.9451	27.1429	763	145.176	32.6686	0.225029
2017-03-26	21	2017-02-10	45	7	1	13	2017	31.5	2	86.528	5	494	42.7448	25	5.44	870.2	4.73389	3.1		64.056	31.6437	763	145.176	36.3775	0.250576
2017-03-27	21	2017-02-10	46	7	1	13	2017	45.46	3	72.912	5	494	36.0185	25	5.81	870.2	5.05586	3.1	763	61.7992	30.5288	763	145.176	35.5847	0.245115
2017-03-28	21	2017-02-10	47	7	1	13	2017	43.39	3	64.544	5	494	31.8847	25	6.32	870.2	5.49966	3.2		61.799	30.5287	763	145.176	36.0284	0.248171
2017-03-29	21	2017-02-10	48	7	1	13	2017	39.58	3	73.184	5	494	36.1529	25	5.62	870.2	4.89052	3.2		52.4478	25.9092	761	144.89	30.7997	0.212573	30.7997	25.9092
2017-03-30	21	2017-02-10	49	8	1	13	2017	45.15	3	53.616	5	494	26.4863	25	5.94	870.2	5.16899	3.1		62.9946	31.1193	761	144.89	36.2883	0.250454
2017-03-31	21	2017-02-10	50	8	1	13	2017	55.57	4	70.016	5	494	34.5879	25	5.94	870.2	5.16899	3.1		66.5241	32.8629	761	144.89	38.0319	0.262488
2017-04-01	21	2017-02-10	51	8	1	14	2017	27.77	2	70.688	5	494	34.9199	25	6.42	870.2	5.58668	3.2		40.5687	20.0409	761	144.89	25.6276	0.176876	25.6276	20.0409
2017-04-02	21	2017-02-10	52	8	1	14	2017	48.14	3	50.384	5	458	24.8897	25	5.67	870.2	4.93403	3.2		54.1849	24.8167	761	144.89	29.7507	0.205333	29.7507	24.8167
2017-04-03	21	2017-02-10	53	8	1	14	2017	37.23	2	73.632	5	458	33.7235	25	6.35	870.2	5.52577	3.2	764	50.9811	23.3494	761	144.89	28.8751	0.19929	28.8751	23.3494
2017-04-04	21	2017-02-10	54	8	1	14	2017	38.53	2	63.36	5	458	29.0189	25	5.69	870.2	4.95144	3.2		50.5686	23.1604	761	144.89	28.1118	0.194022	28.1118	23.1604
2017-04-05	21	2017-02-10	55	8	1	14	2017	52.02	3	57.28	5	458	26.2342	25	5.25	870.2	4.56855	3.2		47.882	21.93	760	144.747	26.4985	0.183067	26.4985	21.93
2017-04-06	21	2017-02-10	56	9	1	14	2017	33.07	2	59.168	5	458	27.0989	25	6.5	870.2	5.6563	3.1	758	45.1444	20.6761	760	144.747	26.3324	0.18192	26.3324	20.6761
2017-04-07	21	2017-02-10	57	9	1	14	2017	50.45	3	53.616	5	458	24.5561	25	5.42	870.2	4.71648	3.1		55.4447	25.3937	760	144.747	30.1102	0.208019	30.1102	25.3937
2017-04-08	21	2017-02-10	58	9	1	15	2017	36.68	2	61.536	5	458	28.1835	25	6.41	870.2	5.57798	3.1		58.5028	26.7943	760	144.747	32.3723	0.223647
2017-04-09	21	2017-02-10	59	9	1	15	2017	48.58	3	67.744	5	458	31.0268	25	5.65	870.2	4.91663	3.1		56.64	25.9411	760	144.747	30.8577	0.213184	30.8577	25.9411
2017-04-10	21	2017-02-10	60	9	1	15	2017	32.88	2	56.64	5	458	25.9411	25	6.34	870.8	5.52087	3.1		51.6553	23.6581	760	144.747	29.179	0.201586	29.179	23.6581
2017-04-11	21	2017-02-10	61	9	1	15	2017	46.6	4	61.312	5	458	28.0809	25	5.29	870.8	4.60653	3.1		51.1439	23.4239	760	144.747	28.0304	0.193651	28.0304	23.4239
2017-04-12	21	2017-02-10	62	9	1	15	2017	43.37	4	55.856	5	458	25.582	25	6.96	870.8	6.06077	3.1	760	53.5292	24.5164	762	145.033	30.5772	0.210829	30.5772	24.5164
2017-04-13	21	2017-02-10	63	10	1	15	2017	46.36	4	56.048	5	458	25.67	25	5.85	870.8	5.09418	3.1		53.6386	24.5665	762	145.033	29.6606	0.20451	29.6606	24.5665
2017-04-14	21	2017-02-10	64	10	1	15	2017	37.42	3	58.096	5	458	26.608	25	6.16	870.8	5.36413	3.1		45.456	20.8188	762	145.033	26.183	0.180531	26.183	20.8188
2017-04-15	21	2017-02-10	65	10	1	16	2017	51.96	4	45.456	5	458	20.8188	25	5.42	870.8	4.71974	3.1		50.9432	23.332	762	145.033	28.0517	0.193416	28.0517	23.332
2017-04-16	21	2017-02-10	66	10	1	16	2017	42.45	3	55.792	5	452	25.5527	25	6.33	870.8	5.51216	3.1		60.3754	27.2897	762	145.033	32.8018	0.226168
2017-04-17	21	2017-02-10	67	10	1	16	2017	26.22	2	65.664	5	452	29.6801	25	6.54	870.8	5.69503	3.1		50.5662	22.8559	762	145.033	28.551	0.196859	28.551	22.8559
2017-04-18	21	2017-02-10	68	10	1	16	2017	41.61	3	60.672	5	452	27.4237	25	4.83	870.8	4.20596	3.2		56.9256	25.7303	762	145.033	29.9363	0.206411	29.9363	25.7303
2017-04-19	21	2017-02-10	69	10	1	16	2017	46.66	4	75.6	5	452	34.1712	25	5.69	870.8	4.95485	3.2		56.7231	25.6388	764	145.318	30.5937	0.210529	30.5937	25.6388
2017-04-20	21	2017-02-10	70	11	1	16	2017	50.43	4	64.608	5	452	29.2028	25	6.66	870.8	5.79953	3.2		70.3247	31.7867	764	145.318	37.5863	0.258648
2017-04-21	21	2017-02-10	71	11	1	16	2017	42.26	4	91.328	5	452	41.2803	25	6.48	870.8	5.64278	3.2		52.272	23.6269	764	145.318	29.2697	0.201418	29.2697	23.6269
2017-04-22	21	2017-02-10	72	11	1	17	2017	43.96	4	52.272	5	452	23.6269	25	5.71	870.8	4.97227	3.2		57.5114	25.9952	764	145.318	30.9674	0.213101	30.9674	25.9952
2017-04-23	21	2017-02-10	73	11	1	17	2017	44.1	4	61.888	5	452	27.9734	25	5.77	870.8	5.02452	3.2		61.4484	27.7747	764	145.318	32.7992	0.225706
2017-04-24	21	2017-02-10	74	11	1	17	2017	41.43	3	61.92	5	452	27.9878	25	6.06	870.8	5.27705	3.2	764	49.0528	22.1719	764	145.318	27.4489	0.188888	27.4489	22.1719
2017-04-25	21	2017-02-10	75	11	1	17	2017	48.62	4	52.16	5	452	23.5763	25	5.51	870.8	4.79811	3.2		50.096	22.6434	764	145.318	27.4415	0.188837	27.4415	22.6434
2017-04-26	21	2017-02-10	76	11	1	17	2017	42.05	3	50.096	5	452	22.6434	25	6.59	870.8	5.73857	3.2		55.2	24.9504	780	147.595	30.689	0.207927	30.689	24.9504
2017-04-27	21	2017-02-10	77	12	1	17	2017	39.89	3	55.2	5	452	24.9504	25	6.08	870.8	5.29446	3.2		48.272	21.8189	780	147.595	27.1134	0.183702	27.1134	21.8189
2017-04-28	21	2017-02-10	78	12	1	17	2017	36.32	3	48.272	5	452	21.8189	25	5.96	870.8	5.18997	3.2		74.064	33.4769	780	147.595	38.6669	0.26198
2017-04-29	21	2017-02-10	79	12	1	18	2017	52.83	4	74.064	5	452	33.4769	25	5.59	870.8	4.86777	3.2		52.3401	23.6577	780	147.595	28.5255	0.193269	28.5255	23.6577
2017-04-30	21	2017-02-10	80	12	1	18	2017	28	2	59.68	5	428	26.9754	25	6.69	870.8	5.82565	3.1		32.64	13.9699	780	147.595	19.7956	0.134121	19.7956	13.9699
2017-05-01	21	2017-02-10	81	12	1	18	2017	50.36	3	32.64	5	428	13.9699	25	5.06	870.8	4.40625	3.1	780	32.64	13.9699	780	147.595	18.3762	0.124504	18.3762	13.9699
2017-05-02	21	2017-02-10	82	12	1	18	2017	45.18	4	87.536	5	428	37.4654	25	6.34	870.8	5.52087	3.1		62.4254	26.7181	780	147.595	32.2389	0.218429	32.2389	26.7181
2017-05-03	21	2017-02-10	83	12	1	18	2017	39.11	3	67.504	5	428	28.8917	25	5.83	870.8	5.07676	3.1		63.7788	27.2973	748	143.03	32.3741	0.226345
2017-05-04	21	2017-02-10	84	13	2	18	2017	51.36	4	68.992	5	428	29.5286	25	5.72	870.8	4.98098	3.1		56.3628	24.1233	748	143.03	29.1043	0.203484	29.1043	24.1233
2017-05-05	21	2017-02-10	85	13	2	18	2017	35.91	3	62.32	5	428	26.673	25	6.81	870.8	5.93015	3.1		58.688	25.1185	748	143.03	31.0486	0.217078	31.0486	25.1185
2017-05-06	21	2017-02-10	86	13	2	19	2017	44.57	3	58.688	5	428	25.1185	25	5.43	870.8	4.72844	3.1	748	47.696	20.4139	748	143.03	25.1423	0.175784	25.1423	20.4139
2017-05-07	21	2017-02-10	87	13	2	19	2017	49.08	4	47.696	5	428	20.4139	25	5.32	870.8	4.63266	3.1		72.368	30.9735	748	143.03	35.6062	0.248942
2017-05-08	21	2017-02-10	88	13	2	19	2017	41.35	3	72.368	5	428	30.9735	25	7.28	869.7	6.33142	3.1		55.6368	23.8125	748	143.03	30.144	0.210753	30.144	23.8125
2017-05-09	21	2017-02-10	89	13	2	19	2017	29.49	2	61.072	5	428	26.1388	25	5.91	869.7	5.13993	3.2		54.2431	23.2161	748	143.03	28.356	0.198252	28.356	23.2161
2017-05-10	21	2017-02-10	90	13	2	19	2017	53.45	4	55.664	5	428	23.8242	25	4.96	869.7	4.31371	3.2		51.104	21.8725	750.5	143.388	26.1862	0.182625	26.1862	21.8725
2017-05-11	21	2017-02-10	91	14	2	19	2017	28.61	2	51.104	5	428	21.8725	25	7.01	869.7	6.0966	3.2		38.0708	16.2943	750.5	143.388	22.3909	0.156156	22.3909	16.2943
2017-05-12	21	2017-02-10	92	14	2	19	2017	54.87	3	46.64	5	428	19.9619	25	4.85	869.7	4.21805	3.2		52.4922	22.4667	750.5	143.388	26.6847	0.186101	26.6847	22.4667
2017-05-13	21	2017-02-10	93	14	2	20	2017	41.34	3	54.768	5	428	23.4407	25	7.28	869.7	6.33142	3.2		50.6032	21.6582	750.5	143.388	27.9896	0.195202	27.9896	21.6582
2017-05-14	21	2017-02-10	94	14	2	20	2017	38.74	4	52.992	5	495	22.6806	25	5.8	869.7	5.04426	3.2		57.129	28.2789	750.5	143.388	33.3231	0.232398
2017-05-15	21	2017-02-10	95	14	2	20	2017	41.23	3	70.352	5	495	34.8242	25	5.53	869.7	4.80944	3.2		53.5963	26.5302	750.5	143.388	31.3396	0.218565	31.3396	26.5302
2017-05-16	21	2017-02-10	96	14	2	20	2017	30.13	2	61.664	5	495	30.5237	25	6.07	869.7	5.27908	3.2		54.7489	27.1007	750.5	143.388	32.3798	0.225819
2017-05-17	21	2017-02-10	97	14	2	20	2017	41.07	3	58	5	495	28.71	25	5.13	869.7	4.46156	3.2		50.704	25.0985	753	143.746	29.56	0.205641	29.56	25.0985
2017-05-18	21	2017-02-10	98	15	2	20	2017	57.31	4	50.704	5	495	25.0985	25	6.06	869.7	5.27038	3.2		43.7387	21.6507	753	143.746	26.921	0.187282	26.921	21.6507
2017-05-19	21	2017-02-10	99	15	2	20	2017	39.51	3	52.576	5	495	26.0251	25	6.47	869.7	5.62696	3.2		52.335	25.9058	753	143.746	31.5328	0.219365	31.5328	25.9058
2017-05-20	21	2017-02-10	100	15	2	21	2017	45.2	4	55.216	5	495	27.3319	25	6.04	869.7	5.25299	3.2		50.0588	24.7791	753	143.746	30.0321	0.208924	30.0321	24.7791
2017-05-21	21	2017-02-10	101	15	2	21	2017	40.85	3	51.36	5	495	25.4232	25	6.33	869.7	5.5052	3.1		47.92	23.7204	753	143.746	29.2256	0.203314	29.2256	23.7204
2017-05-22	21	2017-02-10	102	15	2	21	2017	29.7	2	47.92	5	495	23.7204	25	5.87	869.7	5.10514	3.1	753	54.2899	26.8735	753	143.746	31.9786	0.222466
2017-05-23	21	2017-02-10	103	15	2	21	2017	40.05	3	58.976	5	495	29.1931	25	5.09	869.7	4.42677	3.1		47.984	23.7521	753	143.746	28.1789	0.196032	28.1789	23.7521
2017-05-24	21	2017-02-10	104	15	2	21	2017	53.73	4	47.984	5	495	23.7521	25	5.8	869.7	5.04426	3.1		47.488	23.5066	732	140.729	28.5508	0.202878	28.5508	23.5066
2017-05-25	21	2017-02-10	105	16	2	21	2017	25.78	2	47.488	5	495	23.5066	25	7.05	869.7	6.13138	3.1		51.36	25.4232	732	140.729	31.5546	0.224222
2017-05-26	21	2017-02-10	106	16	2	21	2017	39.55	3	51.36	5	495	25.4232	25	4.53	869.7	3.93974	3.1		56.4898	27.9625	732	140.729	31.9022	0.226693
2017-05-27	21	2017-02-10	107	16	2	22	2017	49.54	4	66.16	5	495	32.7492	25	5.85	869.7	5.08774	3.1		42.96	21.2652	732	140.729	26.3529	0.18726	26.3529	21.2652
2017-05-28	21	2017-02-10	108	16	2	22	2017	37.53	3	42.96	5	480	21.2652	25	6.18	869.7	5.37475	3.1		49.28	23.6544	732	140.729	29.0291	0.206277	29.0291	23.6544
2017-05-29	21	2017-02-10	109	16	2	22	2017	39.42	3	49.28	5	480	23.6544	25	5.93	869.7	5.15732	3.1		46.816	22.4717	732	140.729	27.629	0.196328	27.629	22.4717
2017-05-30	21	2017-02-10	110	16	2	22	2017	41.4	3	46.816	5	480	22.4717	25	5.95	869.7	5.17471	3.1		49.5952	23.8057	732	140.729	28.9804	0.205931	28.9804	23.8057
2017-05-31	21	2017-02-10	111	16	2	22	2017	39.1	3	57.536	5	480	27.6173	25	6.43	869.7	5.59217	3.1		45.984	22.0723	711	137.69	27.6645	0.200919	27.6645	22.0723
2017-06-01	21	2017-02-10	112	17	2	22	2017	37.07	3	45.984	5	480	22.0723	25	5.91	869.7	5.13993	3.1		48.224	23.1475	711	137.69	28.2874	0.205443	28.2874	23.1475
2017-06-02	21	2017-02-10	113	17	2	22	2017	31.3	2	48.224	5	480	23.1475	25	6.22	869.7	5.40953	3.1		54.0601	25.9488	711	137.69	31.3584	0.227746
2017-06-03	21	2017-02-10	114	17	2	23	2017	51.72	4	54.272	5	480	26.0506	25	5.26	869.7	4.57462	3		55.9602	26.8609	711	137.69	31.4355	0.228306
2017-06-04	21	2017-02-10	115	17	2	23	2017	35.61	3	56.72	5	480	27.2256	25	6.83	869.7	5.94005	3.1		49.328	23.6774	711	137.69	29.6175	0.215103	29.6175	23.6774
2017-06-05	21	2017-02-10	116	17	2	23	2017	36.72	3	49.328	5	480	23.6774	25	5.34	869.1	4.64099	3.1	711	54.384	26.1043	711	137.69	30.7453	0.223294
2017-06-06	21	2017-02-10	117	17	2	23	2017	40.51	3	54.384	5	480	26.1043	25	5.43	869.1	4.71921	3.1		63.7077	30.5797	711	137.69	35.2989	0.256365
2017-06-07	21	2017-02-10	118	17	2	23	2017	47.68	4	77.84	5	480	37.3632	25	6.13	869.1	5.32758	3.1		44.08	21.1584	743	142.312	26.486	0.186112	26.486	21.1584
2017-06-08	21	2017-02-10	119	18	2	23	2017	35.64	3	44.08	5	480	21.1584	25	6.85	869.1	5.95334	3.1		73.28	35.1744	743	142.312	41.1277	0.288997
2017-06-09	21	2017-02-10	120	18	2	23	2017	40.94	3	73.28	5	480	35.1744	25	5.33	869.1	4.6323	3.1		39.3238	18.8754	743	142.312	23.5077	0.165184	23.5077	18.8754
2017-06-10	21	2017-02-10	121	18	2	24	2017	46.63	4	47.312	5	480	22.7098	25	6.06	869.1	5.26675	3.1		53.984	25.9123	743	142.312	31.1791	0.219089	31.1791	25.9123
2017-06-11	21	2017-02-10	122	18	2	24	2017	36.38	3	53.984	5	436	25.9123	25	6.66	869.1	5.78821	3.1		39.7727	17.3409	743	142.312	23.1291	0.162524	23.1291	17.3409
2017-06-12	21	2017-02-10	123	18	2	24	2017	44.71	4	43.904	5	436	19.1421	25	5.2	869.1	4.51932	3.1	743	46.3658	20.2155	743	142.312	24.7348	0.173807	24.7348	20.2155
2017-06-13	21	2017-02-10	124	18	2	24	2017	36.63	3	53.92	5	436	23.5091	25	6.59	869.1	5.72737	3.1		38.0699	16.5985	743	142.312	22.3258	0.15688	22.3258	16.5985
2017-06-14	21	2017-02-10	125	18	2	24	2017	45.11	4	38.32	5	436	16.7075	25	5.71	869.1	4.96256	3.1		51.9533	22.6516	754	143.889	27.6142	0.191913	27.6142	22.6516
2017-06-15	21	2017-02-10	126	19	2	24	2017	40.21	3	54.624	5	436	23.8161	25	6.27	869.1	5.44926	3.1		50.384	21.9674	754	143.889	27.4167	0.19054	27.4167	21.9674
2017-06-16	21	2017-02-10	127	19	2	24	2017	41.01	4	50.384	5	436	21.9674	25	6.14	869.1	5.33627	3.2		40.016	17.447	754	143.889	22.7832	0.158339	22.7832	17.447
2017-06-17	21	2017-02-10	128	19	2	25	2017	32.31	3	40.016	5	436	17.447	25	5.93	869.1	5.15376	3.2		59.7702	26.0598	754	143.889	31.2136	0.216928	31.2136	26.0598
2017-06-18	21	2017-02-10	129	19	2	25	2017	50.02	4	66.4	5	436	28.9504	25	5.21	869.1	4.52801	3.2		50.6524	22.0844	754	143.889	26.6125	0.184951	26.6125	22.0844
2017-06-19	21	2017-02-10	130	19	2	25	2017	40.96	3	57.168	5	436	24.9252	25	6.98	869.1	6.06632	3.1	754	49.8501	21.7347	754	143.889	27.801	0.193211	27.801	21.7347
2017-06-20	21	2017-02-10	131	19	2	25	2017	39.48	4	52.816	5	436	23.0278	25	6.14	869.1	5.33627	3.2		52.816	23.0278	754	143.889	28.364	0.197124	28.364	23.0278
2017-06-21	21	2017-02-10	132	19	2	25	2017	33.01	3	59.856	5	436	26.0972	25	5.71	869.1	4.96256	3.2		44.9885	19.615	737	141.449	24.5775	0.173755	24.5775	19.615
2017-06-22	21	2017-02-10	133	20	2	25	2017	41.29	4	46.544	5	436	20.2932	25	5.29	869.1	4.59754	3.2		54.24	23.6486	737	141.449	28.2462	0.199691	28.2462	23.6486
2017-06-23	21	2017-02-10	134	20	2	25	2017	40.88	4	54.24	5	436	23.6486	25	6.33	869.1	5.5014	3.2		62.24	27.1366	737	141.449	32.638	0.23074
2017-06-24	21	2017-02-10	135	20	2	26	2017	28.35	2	62.24	5	436	27.1366	25	6.1	869.1	5.30151	3.1		54.2613	23.6579	737	141.449	28.9594	0.204734	28.9594	23.6579
2017-06-25	21	2017-02-10	136	20	2	26	2017	41.85	4	60.368	5	436	26.3204	25	5.48	869.1	4.76267	3.1		37.744	16.4564	737	141.449	21.2191	0.150012	21.2191	16.4564
2017-06-26	21	2017-02-10	137	20	2	26	2017	33.51	3	37.744	5	436	16.4564	25	6.63	869.1	5.76213	3.1		51.888	22.6232	737	141.449	28.3853	0.200675	28.3853	22.6232
2017-06-27	21	2017-02-10	138	20	2	26	2017	45.2	4	51.888	5	436	22.6232	25	6.37	869.1	5.53617	3.1	737	38.9282	16.9727	737	141.449	22.5089	0.15913	22.5089	16.9727
2017-06-28	21	2017-02-10	139	20	2	26	2017	24.01	2	42.576	5	445	18.5631	25	5.77	869.1	5.01471	3.1		53.4778	23.7976	732	140.729	28.8123	0.204736	28.8123	23.7976
2017-06-29	21	2017-02-10	140	21	2	26	2017	44.62	4	54.048	5	445	24.0514	25	5.09	869.1	4.42372	3.1		50.6326	22.5315	732	140.729	26.9552	0.19154	26.9552	22.5315
2017-06-30	21	2017-02-10	141	21	2	26	2017	39.75	3	53.072	5	445	23.617	25	6.32	869.1	5.49271	3.1		61.3042	27.2804	732	140.729	32.7731	0.232881
2017-07-01	21	2017-02-10	142	21	2	27	2017	40.19	4	64.352	5	445	28.6366	25	6.17	869.1	5.36235	3.1		49.5581	22.0533	732	140.729	27.4157	0.194812	27.4157	22.0533
2017-07-02	21	2017-02-10	143	21	2	27	2017	30.55	3	59.344	5	445	26.4081	25	6.52	869.1	5.66653	3.1		49.9803	22.2412	732	140.729	27.9078	0.198309	27.9078	22.2412
2017-07-03	21	2017-02-10	144	21	2	27	2017	34.92	3	51.344	5	445	22.8481	25	4.87	879.8	4.28463	3.1		56.759	25.2578	732	140.729	29.5424	0.209924	29.5424	25.2578
2017-07-04	21	2017-02-10	145	21	2	27	2017	44.56	4	65.648	7	453	29.2134	25	6.1	879.8	5.36678	3.1		59.9869	27.1741	732	140.729	32.5409	0.231231
2017-07-05	21	2017-02-10	146	21	2	27	2017	44.41	4	71.968	7	453	32.6015	25	6.59	879.8	5.79788	3.1		45.1553	20.4554	727	140.007	26.2532	0.187513	26.2532	20.4554
2017-07-06	21	2017-02-10	147	22	2	27	2017	34.22	3	46.544	7	453	21.0844	25	5.78	879.8	5.08524	3.1		60.176	27.2597	727	140.007	32.345	0.231023
2017-07-07	21	2017-02-10	148	22	2	27	2017	39.08	3	60.176	7	453	27.2597	25	6.14	879.8	5.40197	3.1		47.0639	21.32	727	140.007	26.7219	0.190861	26.7219	21.32
2017-07-08	21	2017-02-10	149	22	2	28	2017	35.7	3	48.768	7	453	22.0919	25	6.3	879.8	5.54274	3.1		42.7512	19.3663	727	140.007	24.909	0.177912	24.909	19.3663
2017-07-09	21	2017-02-10	150	22	2	28	2017	32.7	2	44.08	7	453	19.9682	25	5.81	879.8	5.11164	3.1		55.1882	25.0003	727	140.007	30.1119	0.215074	30.1119	25.0003
2017-07-10	21	2017-02-10	151	22	2	28	2017	39.65	3	59.952	7	453	27.1583	25	5.24	879.8	4.61015	3.1		51.376	23.2733	727	140.007	27.8835	0.199157	27.8835	23.2733
2017-07-11	21	2017-02-10	152	22	2	28	2017	35.34	3	51.376	7	453	23.2733	25	6.65	879.8	5.85067	3.1		50.112	22.7007	727	140.007	28.5514	0.203928	28.5514	22.7007
2017-07-12	21	2017-02-10	153	22	2	28	2017	41.25	4	50.112	7	453	22.7007	25	5.58	879.8	4.90928	3.1		59.8249	27.1007	722	139.285	32.01	0.229817
2017-07-13	21	2017-02-10	154	23	2	28	2017	35.45	4	67.04	7	453	30.3691	25	6.48	879.8	5.7011	3.1		63.4299	28.7337	722	139.285	34.4349	0.247227
2017-07-14	21	2017-02-10	155	23	2	28	2017	34.86	3	71.312	7	453	32.3043	25	5.55	879.8	4.88289	3.2		57.444	26.0221	722	139.285	30.905	0.221884
2017-07-15	21	2017-02-10	156	23	2	29	2017	33.9	3	66.72	7	453	30.2242	25	5.93	879.8	5.21721	3.2		54.9544	24.8943	722	139.285	30.1116	0.216187	30.1116	24.8943
2017-07-16	21	2017-02-10	157	23	2	29	2017	44.96	4	64.384	7	453	29.166	25	5.63	879.8	4.95327	3.2		57.0161	25.8283	722	139.285	30.7816	0.220998
2017-07-17	21	2017-02-10	158	23	2	29	2017	29.29	2	73.92	7	453	33.4858	25	6.7	879.8	5.89466	3.1		57.1059	25.869	722	139.285	31.7636	0.228049
2017-07-18	21	2017-02-10	159	23	2	29	2017	39.67	3	60.752	7	453	27.5207	25	5.4	879.8	4.75092	3.2		56.816	25.7376	722	139.285	30.4886	0.218894	30.4886	25.7376
2017-07-19	21	2017-02-10	160	23	2	29	2017	35.35	3	56.816	7	453	25.7376	25	6.3	879.8	5.54274	3.1		57.504	26.0493	717	138.56	31.5921	0.228002
2017-07-20	21	2017-02-10	161	24	2	29	2017	45.92	4	57.504	7	453	26.0493	25	5.36	879.8	4.71573	3.1		57.744	26.158	717	138.56	30.8738	0.222818
2017-07-21	21	2017-02-10	162	24	2	29	2017	25.16	2	57.744	7	453	26.158	25	7.2	879.8	6.33456	3.1		45.9335	20.8079	717	138.56	27.1424	0.195889	27.1424	20.8079
2017-07-22	21	2017-02-10	163	24	2	30	2017	32.48	3	62.048	7	453	28.1077	25	5.31	879.8	4.67174	3.1		49.216	22.2948	717	138.56	26.9666	0.19462	26.9666	22.2948
2017-07-23	21	2017-02-10	164	24	2	30	2017	42.83	3	49.216	7	398	22.2948	25	5.82	879.8	5.12044	3.1		47.328	18.8365	717	138.56	23.957	0.172899	23.957	18.8365
2017-07-24	21	2017-02-10	165	24	2	30	2017	38.62	3	47.328	7	398	18.8365	25	6.4	879.8	5.63072	3.1		57.024	22.6956	717	138.56	28.3263	0.204433	28.3263	22.6956
2017-07-25	21	2017-02-10	166	24	2	30	2017	29.67	3	57.024	7	398	22.6956	25	6.27	879.8	5.51635	3.1		39.6795	15.7924	717	138.56	21.3088	0.153787	21.3088	15.7924
2017-07-26	21	2017-02-10	167	24	2	30	2017	23.71	3	42.592	7	398	16.9516	25	5.95	879.8	5.23481	3.1		57.572	22.9136	712	137.835	28.1485	0.204218	28.1485	22.9136
2017-07-27	21	2017-02-10	168	25	3	30	2017	32.43	3	67.392	7	398	26.822	25	5.32	879.8	4.68054	3.2		35.2905	14.0456	712	137.835	18.7262	0.135859	18.7262	14.0456
2017-07-28	21	2017-02-10	169	25	3	30	2017	37.61	4	39.888	7	398	15.8754	25	5.66	879.8	4.97967	3.2		57.2249	22.7755	712	137.835	27.7552	0.201365	27.7552	22.7755
2017-07-29	21	2017-02-10	170	25	3	31	2017	18.97	3	58.064	7	398	23.1095	25	6.99	879.8	6.1498	3.2		16.352	6.5081	712	137.835	12.6579	0.0918336	12.6579	6.5081
2017-07-30	21	2017-02-10	171	25	3	31	2017	8.91	1	16.352	7	398	6.5081	25	4.85	879.8	4.26703	3.2		5.152	2.0505	702	136.381	6.31753	0.0463227	6.31753	2.0505
2017-07-31	21	2017-02-10	187	27	3	33	2017	11.23	2	5.152	7	454	2.0505	25	0	879.8	0	3.2		10.9357	4.96479	702	136.381	4.96479	0.0364039	4.96479	4.96479
2017-08-16	21	2017-02-10	188	27	3	33	2017	20.6	4	12.848	7	454	5.83299	25	4.67	882.9	4.12314	3.1		37.232	16.9033	723	139.429	21.0265	0.150804	21.0265	16.9033
2017-08-17	21	2017-02-10	189	28	3	33	2017	22.03	4	37.232	7	454	16.9033	25	5.98	882.9	5.27974	3.1	702	49.6231	22.5289	723	139.429	27.8086	0.199446	27.8086	22.5289
2017-08-18	21	2017-02-10	190	28	3	33	2017	22.94	4	64.384	7	454	29.2303	25	5.68	882.9	5.01487	3.1		46.816	21.2545	723	139.429	26.2693	0.188406	26.2693	21.2545
2017-08-19	21	2017-02-10	191	28	3	34	2017	25.57	4	46.816	7	454	21.2545	25	5.9	882.9	5.20911	3		48.192	21.8792	723	139.429	27.0883	0.19428	27.0883	21.8792
2017-08-20	21	2017-02-10	192	28	3	34	2017	25.07	4	48.192	7	457	21.8792	25	6.16	882.9	5.43866	3.1		46.6875	21.3362	723	139.429	26.7748	0.192032	26.7748	21.3362
2017-08-21	21	2017-02-10	193	28	3	34	2017	24.06	4	48.688	7	457	22.2504	25	6.17	882.9	5.44749	3.1		49.849	22.781	723	139.429	28.2285	0.202457	28.2285	22.781
2017-08-22	21	2017-02-10	194	28	3	34	2017	25.78	4	53.632	7	457	24.5098	25	5.91	882.9	5.21794	3		50.9327	23.2763	723	139.429	28.4942	0.204363	28.4942	23.2763
2017-08-23	21	2017-02-10	195	28	3	34	2017	28.48	4	69.36	7	457	31.6975	25	6.13	882.9	5.41218	3.1		54.892	25.0856	744	142.456	30.4978	0.214086	30.4978	25.0856
2017-08-24	21	2017-02-10	196	29	3	34	2017	23.31	4	71.392	7	457	32.6261	25	4.3	882.9	3.79647	3.1		50.064	22.8792	744	142.456	26.6757	0.187256	26.6757	22.8792
2017-08-25	21	2017-02-10	197	29	3	34	2017	27.19	4	50.064	7	457	22.8792	25	5.06	882.9	4.46747	3.1	744	38.752	17.7097	744	142.456	22.1771	0.155677	22.1771	17.7097
2017-08-26	21	2017-02-10	198	29	3	35	2017	25.89	3	38.752	7	457	17.7097	25	4.32	882.9	3.81413	3.1		27.136	12.4012	744	142.456	16.2153	0.113827	16.2153	12.4012
2017-08-27	21	2017-02-10	199	29	3	35	2017	25.56	4	27.136	7	457	12.4012	25	3.85	882.9	3.39916	3.1		43.7542	19.9957	744	142.456	23.3948	0.164225	23.3948	19.9957
2017-08-28	21	2017-02-10	200	29	3	35	2017	28.6	4	46.304	7	457	21.1609	25	3.82	883.9	3.3765	3.1		49.2926	22.5267	744	142.456	25.9032	0.181834	25.9032	22.5267
2017-08-29	21	2017-02-10	201	29	3	35	2017	26.9	3	59.984	7	457	27.4127	25	4.21	883.9	3.72122	3.1		49.968	22.8354	744	142.456	26.5566	0.18642	26.5566	22.8354
2017-08-30	21	2017-02-10	202	29	3	35	2017	21.36	2	49.968	7	457	22.8354	25	4.14	883.9	3.65935	3.1		37.12	16.9638	752.5	143.675	20.6232	0.143541	20.6232	16.9638
2017-08-31	21	2017-02-10	203	30	3	35	2017	16.59	4	37.12	7	457	16.9638	25	3.71	883.9	3.27927	3.1		50.1585	22.9224	752.5	143.675	26.2017	0.182368	26.2017	22.9224
2017-09-01	21	2017-02-10	204	30	3	35	2017	26.02	3	52.352	7	457	23.9249	25	3.67	883.9	3.24391			55.296	25.2703	752.5	143.675	28.5142	0.198464	28.5142	25.2703
2017-09-02	21	2017-02-10	205	30	3	36	2017	26.01	3	55.296	7	457	25.2703	25	3.93	883.9	3.47373			57.0087	26.053	752.5	143.675	29.5267	0.205511	29.5267	26.053
2017-09-03	21	2017-02-10	206	30	3	36	2017	28.37	4	61.328	7	467	28.0269	25	3.52	883.9	3.11133			62.8227	29.3382	752.5	143.675	32.4495	0.225854
2017-09-04	21	2017-02-10	207	30	3	36	2017	24.9	3	69.712	7	467	32.5555	25	5.17	883.9	4.56976			52.457	24.4974	752.5	143.675	29.0672	0.202313	29.0672	24.4974
2017-09-05	21	2017-02-10	208	30	3	36	2017	24.96	4	53.376	7	467	24.9266	25	5.77	883.9	5.1001			40.6775	18.9964	752.5	143.675	24.0965	0.167716	24.0965	18.9964
2017-09-06	21	2017-02-10	209	30	3	36	2017	24.66	3	42.384	7	467	19.7933	25	5.65	883.9	4.99404			56.4973	26.3842	761	144.89	31.3783	0.216566	31.3783	26.3842
2017-09-07	21	2017-02-10	210	31	3	36	2017	27.59	4	67.328	7	467	31.4422	25	4.93	883.9	4.35763			40.8071	19.0569	761	144.89	23.4145	0.161602	23.4145	19.0569
2017-09-08	21	2017-02-10	211	31	3	36	2017	22.7	3	63.696	7	467	29.746	25	6.45	883.9	5.70115			51.1512	23.8876	761	144.89	29.5888	0.204215	29.5888	23.8876
2017-09-09	21	2017-02-10	212	31	3	37	2017	25.84	4	72.768	7	467	33.9827	25	5.15	883.9	4.55208			63.1707	29.5007	761	144.89	34.0528	0.235025
2017-09-10	21	2017-02-10	213	31	3	37	2017	24.09	3	72.064	7	467	33.6539	25	5.81	883.9	5.13546			62.9576	29.4012	761	144.89	34.5367	0.238365
2017-09-11	21	2017-02-10	214	31	3	37	2017	26.59	4	65.088	7	467	30.3961	25	5.37	883.9	4.74654			54.9223	25.6487	761	144.89	30.3953	0.209782	30.3953	25.6487
2017-09-12	21	2017-02-10	215	31	3	37	2017	28.07	4	60.672	7	467	28.3338	25	5.44	883.9	4.80842			54.7936	25.5886	761	144.89	30.397	0.209794	30.397	25.5886
2017-09-13	21	2017-02-10	216	31	3	37	2017	24	3	55.056	7	467	25.7112	25	5.4	883.9	4.77306		761	54.7936	25.5886	753	143.746	30.3617	0.211217	30.3617	25.5886
2017-09-14	21	2017-02-10	217	32	3	37	2017	25.74	4	55.84	7	467	26.0773	25	4.78	883.9	4.22504			39.8955	18.6312	753	143.746	22.8562	0.159004	22.8562	18.6312
2017-09-15	21	2017-02-10	218	32	3	37	2017	26.27	3	43.792	7	467	20.4509	25	5.28	883.9	4.66699			60.8371	28.4109	753	143.746	33.0779	0.230113
2017-09-16	21	2017-02-10	219	32	3	38	2017	26.36	3	71.632	7	467	33.4521	25	4.7	883.9	4.15433			53.536	25.0013	753	143.746	29.1556	0.202827	29.1556	25.0013
2017-09-17	21	2017-02-10	220	32	3	38	2017	26.73	4	53.536	7	467	25.0013	25	5.18	883.9	4.5786			45.5433	21.2687	753	143.746	25.8473	0.179812	25.8473	21.2687
2017-09-18	21	2017-02-10	221	32	3	38	2017	28.32	4	49.824	7	467	23.2678	25	4.91	883.9	4.33995			41.9043	19.5693	753	143.746	23.9092	0.16633	23.9092	19.5693
2017-09-19	21	2017-02-10	222	32	3	38	2017	23.92	3	57.136	7	467	26.6825	25	4.83	883.9	4.26924			61.68	28.8046	753	143.746	33.0738	0.230085
2017-09-20	21	2017-02-10	223	32	3	38	2017	26.02	4	61.68	7	467	28.8046	25	4.74	883.9	4.18969		753	44.4723	20.7686	757	144.318	24.9582	0.172939	24.9582	20.7686
2017-09-21	21	2017-02-10	224	33	3	38	2017	29.85	4		7	467	57.8931	25	4.73	883.9	4.18085			63.2601	29.5425	757	144.318	33.7233	0.233673
2017-09-22	21	2017-02-10	225	33	3	38	2017	24.91	4	63.696	7	467	29.746	25	5.5	883.9	4.86145			54.7309	25.5594	757	144.318	30.4208	0.210789	30.4208	25.5594
2017-09-23	21	2017-02-10	226	33	3	39	2017	25.63	4	75.84	7	467	35.4173	25	5.33	883.9	4.71119			53.7991	25.1242	757	144.318	29.8354	0.206733	29.8354	25.1242
2017-09-24	21	2017-02-10	227	33	3	39	2017	26.77	3	63.568	7	425	29.6863	25	4.94	883.9	4.36647			47.152	20.0396	757	144.318	24.4061	0.169113	24.4061	20.0396
2017-09-25	21	2017-02-10	228	33	3	39	2017	22.11	3	47.152	7	425	20.0396	25	5.2	881.1	4.58172			40.9213	17.3916	757	144.318	21.9733	0.152255	21.9733	17.3916
2017-09-26	21	2017-02-10	229	33	3	39	2017	22.16	4	53.264	7	425	22.6372	25	4.54	881.1	4.00019			50.2053	21.3372	757	144.318	25.3374	0.175566	25.3374	21.3372
2017-09-27	21	2017-02-10	230	33	3	39	2017	25.59	4	59.232	7	425	25.1736	25	4.85	881.1	4.27334		757	43.9081	18.6609	774	146.742	22.9343	0.156289	22.9343	18.6609
2017-09-28	21	2017-02-10	231	34	3	39	2017	26.39	4	46.4	7	425	19.72	25	4.37	881.1	3.85041			60.688	25.7924	774	146.742	29.6428	0.202006	29.6428	25.7924
2017-09-29	21	2017-02-10	232	34	3	39	2017	21.09	3	60.688	7	425	25.7924	25	5.04	881.1	4.44074			53.8981	22.9067	774	146.742	27.3474	0.186364	27.3474	22.9067
2017-09-30	21	2017-02-10	233	34	3	40	2017	25.03	3	61.296	7	425	26.0508	25	4.64	881.1	4.0883			48.5291	20.6248	774	146.742	24.7132	0.168412	24.7132	20.6248
2017-10-01	21	2017-02-10	234	34	3	40	2017	23.54	4	55.984	7	425	23.7932	25	4.54	881.1	4.00019			57.4297	24.4076	774	146.742	28.4078	0.19359	28.4078	24.4076
2017-10-02	21	2017-02-10	235	34	3	40	2017	24.49	3	72.192	7	425	30.6816	25	4.92	881.1	4.33501			68.544	29.1312	774	146.742	33.4662	0.228061
2017-10-03	21	2017-02-10	236	34	3	40	2017	18.82	3	68.544	7	425	29.1312	25	4.85	881.1	4.27334	3.4		37.2185	15.8179	774	146.742	20.0912	0.136915	20.0912	15.8179
2017-10-04	21	2017-02-10	237	34	3	40	2017	18.89	4	43.264	7	425	18.3872	25	3.02	881.1	2.66092	3.4	774	59.7114	25.3773	784	148.162	28.0383	0.189241	28.0383	25.3773
2017-10-05	21	2017-02-10	238	35	3	40	2017	20.51	3	76.368	7	425	32.4564	25	4.42	881.1	3.89446	3.4		49.8968	21.2062	784	148.162	25.1006	0.169413	25.1006	21.2062
2017-10-06	21	2017-02-10	239	35	3	40	2017	25.24	3	52.304	7	425	22.2292	25	3.7	881.1	3.26007	3.4		66.2534	28.1577	784	148.162	31.4178	0.21205	31.4178	28.1577
2017-10-07	21	2017-02-10	240	35	3	41	2017	25.88	3	66.384	7	425	28.2132	25	4.8	881.1	4.22928	3.4		65.84	27.982	784	148.162	32.2113	0.217406	32.2113	27.982
2017-10-08	21	2017-02-10	241	35	3	41	2017	28.85	3	65.84	7	392	27.982	25	4.17	881.1	3.67419	3.4		52.992	20.7729	784	148.162	24.447	0.165002	24.447	20.7729
2017-10-09	21	2017-02-10	242	35	3	41	2017	23.08	4	61.376	7	392	24.0594	25	4.33	881.1	3.81516	3.4		51.488	20.1833	784	148.162	23.9985	0.161974	23.9985	20.1833
2017-10-10	21	2017-02-10	243	35	3	41	2017	24.41	4	51.488	7	392	20.1833	25	4.21	881.1	3.70943	3.4		67.5207	26.4681	784	148.162	30.1776	0.203679	30.1776	26.4681
2017-10-11	21	2017-02-10	244	35	3	41	2017	18.26	2	76.176	7	392	29.861	25	4.23	881.1	3.72705	3.4	784	48.81	19.1335	803	150.847	22.8606	0.151548	22.8606	19.1335
2017-10-12	21	2017-02-10	245	36	3	41	2017	23.44	3	58.256	7	392	22.8364	25	3.38	881.1	2.97812	3.4		55.4172	21.7236	803	150.847	24.7017	0.163753	24.7017	21.7236
2017-10-13	21	2017-02-10	246	36	3	41	2017	21.71	3	58.624	7	392	22.9806	25	3.65	881.1	3.21602	3.4		55.4474	21.7354	803	150.847	24.9514	0.165409	24.9514	21.7354
2017-10-14	21	2017-02-10	247	36	3	42	2017	29.88	4	61.536	7	392	24.1221	25	4.11	881.1	3.62132	3.4		66.4885	26.0635	803	150.847	29.6848	0.196788	29.6848	26.0635
2017-10-15	21	2017-02-10	248	36	3	42	2017	19.03	2	84.592	7	392	33.1601	25	4.2	881.1	3.70062	3.4		40.288	15.7929	803	150.847	19.4935	0.129227	19.4935	15.7929
2017-10-16	21	2017-02-10	249	36	3	42	2017	26.22	4	40.288	7	392	15.7929	25	2.97	881.1	2.61687	3.4		68.2565	26.7565	803	150.847	29.3734	0.194723	29.3734	26.7565
2017-10-17	21	2017-02-10	250	36	3	42	2017	23.6	3	69.824	7	392	27.371	25	3.88	881.1	3.41867	3.4		54.9758	21.5505	803	150.847	24.9692	0.165527	24.9692	21.5505
2017-10-18	21	2017-02-10	251	36	3	42	2017	26.71	3	62.448	7	392	24.4796	25	3.39	881.1	2.98693	3.4	803	60.5635	23.7409	775	146.885	26.7278	0.181965	26.7278	23.7409
2017-10-19	21	2017-02-10	252	37	3	42	2017	24.87	3		7	392	38.002	25	3.58	881.1	3.15434	3.4		68.2902	26.7698	775	146.885	29.9241	0.203725	29.9241	26.7698
2017-10-20	21	2017-02-10	253	37	3	42	2017	21.1	3	72.864	7	392	28.5627	25	3.82	881.1	3.3658	3.4		65.689	25.7501	775	146.885	29.1159	0.198223	29.1159	25.7501
2017-10-21	21	2017-02-10	254	37	3	43	2017	19.1	2	78.656	7	392	30.8332	25	3.08	881.1	2.71379	3.4		47.3161	18.5479	775	146.885	21.2617	0.144751	21.2617	18.5479
2017-10-22	21	2017-02-10	255	37	3	43	2017	26.43	4	55.536	7	417	21.7701	25	2.84	881.1	2.50232	3.4		71.4695	29.8028	775	146.885	32.3051	0.219935	32.3051	29.8028
2017-10-23	21	2017-02-10	256	37	3	43	2017	26.77	3	79.088	7	417	32.9797	25	3.66	878.1	3.21385	3.5		59.3856	24.7638	775	146.885	27.9776	0.190473	27.9776	24.7638
2017-10-24	21	2017-02-10	257	37	3	43	2017	23.23	3	83.792	7	417	34.9413	25	3.19	878.1	2.80114	3.5		65.6537	27.3776	775	146.885	30.1787	0.205459	30.1787	27.3776
2017-10-25	21	2017-02-10	258	37	3	43	2017	19.63	2	93.792	7	417	39.1113	25	3.04	878.1	2.66942	3.5	775	51.1198	21.317	799	150.283	23.9864	0.159608	23.9864	21.317
2017-10-26	21	2017-02-10	259	38	3	43	2017	26.28	3	56.128	7	417	23.4054	25	2.55	878.1	2.23915	3.5		44.7143	18.6459	799	150.283	20.885	0.138971	20.885	18.6459
2017-10-27	21	2017-02-10	260	38	3	43	2017	28.15	4	65.056	7	417	27.1284	25	3.26	878.1	2.86261	3.5		54.0454	22.5369	799	150.283	25.3995	0.169011	25.3995	22.5369
2017-10-28	21	2017-02-10	261	38	3	44	2017	26.9	3	66.496	7	417	27.7288	25	3.44	878.1	3.02066	3.5		60.3295	25.1574	799	150.283	28.1781	0.1875	28.1781	25.1574
2017-10-29	21	2017-02-10	262	38	3	44	2017	25.3	3		7	417	40.7592	25	3.08	878.1	2.70455	3.5		69.0616	28.7987	799	150.283	31.5032	0.209626	31.5032	28.7987
2017-10-30	21	2017-02-10	263	38	3	44	2017	20.37	3	91.696	7	417	38.2372	25	2.65	878.1	2.32696	3.5		46.7318	19.4872	799	150.283	21.8141	0.145154	21.8141	19.4872
2017-10-31	21	2017-02-10	264	38	3	44	2017	21.76	3	48.208	7	417	20.1027	25	2.4	878.1	2.10744	3.5		64.9083	27.0667	799	150.283	29.1742	0.194128	29.1742	27.0667
2017-11-01	21	2017-02-10	265	38	3	44	2017	22.62	3	68.304	7	417	28.4828	25	2.54	878.1	2.23037	3.5	799	57.504	23.9792	793	149.436	26.2095	0.17539	26.2095	23.9792
2017-11-02	21	2017-02-10	266	39	3	44	2017	27.48	4	57.504	7	417	23.9792	25	2.51	878.1	2.20403	3.5		54.704	22.8116	793	149.436	25.0156	0.1674	25.0156	22.8116
2017-11-03	21	2017-02-10	267	39	3	44	2017	18.83	3	54.704	7	417	22.8116	25	2.79	878.1	2.4499	3.5		66.896	27.8956	793	149.436	30.3455	0.203067	30.3455	27.8956
2017-11-04	21	2017-02-10	268	39	3	45	2017	25.65	3	66.896	7	417	27.8956	25	2.37	878.1	2.0811	3.5		60.7849	25.3473	793	149.436	27.4284	0.183546	27.4284	25.3473
2017-11-05	21	2017-02-10	269	39	3	45	2017	19.64	3	61.232	7	407	25.5337	25	2.6	878.1	2.28306	3.5		57.1628	23.2653	793	149.436	25.5483	0.170965	25.5483	23.2653
2017-11-06	21	2017-02-10	270	39	3	45	2017	16.66	3	57.872	7	407	23.5539	25	2.42	878.1	2.125	3.5		43.632	17.7582	793	149.436	19.8832	0.133055	19.8832	17.7582
2017-11-07	21	2017-02-10	271	39	3	45	2017	24.17	3	43.632	7	407	17.7582	25	2.27	878.1	1.99329	3.6		27.648	11.2527	793	149.436	13.246	0.0886402	13.246	11.2527
2017-11-08	21	2017-02-10	272	39	3	45	2017	14.29	3	27.648	7	407	11.2527	25	1.9	878.1	1.66839	3.6	793	40.416	16.4493	750	143.316	18.1177	0.126417	18.1177	16.4493
2017-11-09	21	2017-02-10	273	40	3	45	2017	16.41	3	40.416	7	407	16.4493	25	1	878.1	0.8781	3.6		23.232	9.45542	750	143.316	10.3335	0.0721029	10.3335	9.45542
2017-11-10	21	2017-02-10	274	40	3	45	2017	17.9	4	23.232	7	407	9.45542	25	1.81	878.1	1.58936	3.5		45.2848	18.4309	750	143.316	20.0203	0.139693	20.0203	18.4309
2017-11-11	21	2017-02-10	275	40	3	46	2017	18.54	4	51.904	7	407	21.1249	25	2.35	878.1	2.06353	3.6		41.4395	16.8659	750	143.316	18.9294	0.132081	18.9294	16.8659
2017-11-12	21	2017-02-10	276	40	3	46	2017	12.91	2	58.112	7	407	23.6516	25	1.83	878.1	1.60692	3.6		29.2683	11.9122	750	143.316	13.5191	0.0943307	13.5191	11.9122
2017-11-13	21	2017-02-10	277	40	3	46	2017	19.03	2	36.592	7	407	14.8929	25	1.59	878.1	1.39618	3.5		45.472	18.5071	750	143.316	19.9033	0.138877	19.9033	18.5071
2017-11-14	21	2017-02-10	278	40	3	46	2017	18.43	2	45.472	7	407	18.5071	25	1.63	878.1	1.4313	3.5		51.584	20.9947	750	143.316	22.426	0.156479	22.426	20.9947
2017-11-15	21	2017-02-10	279	40	3	46	2017	20.11	3	51.584	7	407	20.9947	25	1.77	878.1	1.55424	3.5	750	42.8343	17.4335	771	146.316	18.9878	0.129773	18.9878	17.4335
2017-11-16	21	2017-02-10	280	41	3	46	2017	16.16	2	73.424	7	407	29.8836	25	1.85	878.1	1.62448	3.5		50.4776	20.5444	771	146.316	22.1689	0.151514	22.1689	20.5444
2017-11-17	21	2017-02-10	281	41	3	46	2017	17.65	3	60.768	7	407	24.7326	25	1.58	878.1	1.3874	3.5		40.832	16.6186	771	146.316	18.006	0.123063	18.006	16.6186
2017-11-18	21	2017-02-10	282	41	3	47	2017	22.66	3	40.832	7	407	16.6186	25	1.39	878.1	1.22056	3.5		56.4774	22.9863	771	146.316	24.2069	0.165443	24.2069	22.9863
2017-11-19	21	2017-02-10	283	41	3	47	2017	13.92	2	58.672	7	415	23.8795	25	1.66	878.1	1.45765	3.6		62.1709	25.8009	771	146.316	27.2586	0.1863	27.2586	25.8009
2017-11-20	21	2017-02-10	284	41	3	47	2017	17.15	2	66.448	7	415	27.5759	25	1.39	884.8	1.22987	3.5		56.1839	23.3163	771	146.316	24.5462	0.167762	24.5462	23.3163
2017-11-21	21	2017-02-10	285	41	3	47	2017	25.91	4	59.776	7	415	24.807	25	1.02	884.8	0.902496	3.5		48.7836	20.2452	771	146.316	21.1477	0.144535	21.1477	20.2452
2017-11-22	21	2017-02-10	286	41	3	47	2017	21.93	4	54.112	7	415	22.4565	25	1.52	884.8	1.3449	3.5	771	68.416	28.3926	765	145.461	29.7375	0.204437	29.7375	28.3926
2017-11-23	21	2017-02-10	287	42	3	47	2017	16.54	2	68.416	7	415	28.3926	25	1.04	884.8	0.920192	3.5		62.208	25.8163	765	145.461	26.7365	0.183806	26.7365	25.8163
2017-11-24	21	2017-02-10	288	42	3	47	2017	20.16	3	62.208	7	415	25.8163	25	1.21	884.8	1.07061	3.5		53.307	22.1224	765	145.461	23.193	0.159445	23.193	22.1224
2017-11-25	21	2017-02-10	289	42	3	48	2017	14.13	2	65.184	7	415	27.0514	25	1	884.8	0.8848	3.5		65.2921	27.0962	765	145.461	27.981	0.192361	27.981	27.0962
2017-11-26	21	2017-02-10	290	42	3	48	2017	21.35	3	68.912	7	415	28.5985	25	0.48	884.8	0.424704	3.5		47.8214	19.8459	765	145.461	20.2706	0.139354	20.2706	19.8459
2017-11-27	21	2017-02-10	291	42	3	48	2017	23.58	3	49.488	7	415	20.5375	25	0.56	884.8	0.495488	3.5		62.2855	25.8485	765	145.461	26.344	0.181107	26.344	25.8485
2017-11-28	21	2017-02-10	292	42	3	48	2017	17.57	2	73.344	7	415	30.4378	25	0.58	884.8	0.513184	3.5		61.7334	25.6194	765	145.461	26.1325	0.179653	26.1325	25.6194
2017-11-29	21	2017-02-10	293	42	3	48	2017	24.73	3	73.44	7	415	30.4776	25	0.4	884.8	0.35392	3.5	765	79.3057	32.9119	794	149.577	33.2658	0.222399
2017-11-30	21	2017-02-10	294	43	3	48	2017	18.63	2	80.576	1	345	33.439	25	0.58	884.8	0.513184	3.5		61.62	21.2589	794	149.577	21.7721	0.145557	21.7721	21.2589
2017-12-01	21	2017-02-10	295	43	3	48	2017	17.59	2	64.448	1	345	22.2346	25	0.35	884.8	0.30968	3.5		81.156	27.9988	794	149.577	28.3085	0.189257	28.3085	27.9988
2017-12-02	21	2017-02-10	296	43	3	49	2017	27.38	4	89.872	1	345	31.0058	25	0.36	884.8	0.318528	3.5		75.8904	26.1822	794	149.577	26.5007	0.177171	26.5007	26.1822
2017-12-03	21	2017-02-10	297	43	3	49	2017	16.73	2	82.928	1	345	28.6102	25	0.42	884.8	0.371616	3.5		73.7627	25.4481	794	149.577	25.8197	0.172618	25.8197	25.4481
2017-12-04	21	2017-02-10	298	43	3	49	2017	26.81	4	76.864	1	345	26.5181	25	0.17	884.8	0.150416	3.5		85.6301	29.5424	794	149.577	29.6928	0.198512	29.6928	29.5424
2017-12-05	21	2017-02-10	299	43	3	49	2017	19.87	2		1	345	34.5221	25	0.29	884.8	0.256592	3.5		70.416	24.2935	794	149.577	24.5501	0.16413	24.5501	24.2935
2017-12-06	21	2017-02-10	300	43	3	49	2017	22.74	3	70.416	1	345	24.2935	25	0.14	884.8	0.123872	3.5	794	67.9816	23.4537	794	149.577	23.5775	0.157628	23.5775	23.4537
2017-12-07	21	2017-02-10	301	44	3	49	2017	16.92	2		1	345	32.9323	25	0.23	884.8	0.203504	3.5		84.3331	29.0949	794	149.577	29.2984	0.195875	29.2984	29.0949
2017-12-08	21	2017-02-10	302	44	3	49	2017	26.22	3		1	345	33.1862	25	0	884.8	0	3.5		72.149	24.8914	794	149.577	24.8914	0.166412	24.8914	24.8914
2017-12-09	21	2017-02-10	303	44	3	50	2017	18.77	2	80.16	1	345	27.6552	25	0	884.8	0	3.5		80.8699	27.9001	794	149.577	27.9001	0.186526	27.9001	27.9001
2017-12-10	21	2017-02-10	304	44	3	50	2017	25.95	3	87.6	1	345	30.222	25	0	884.8	0	3.5		73.4352	25.3352	794	149.577	25.3352	0.169378	25.3352	25.3352
2017-12-11	21	2017-02-10	305	44	3	50	2017	25.86	3		1	345	33.7493	25	0	884.8	0	3.6		17.2388	5.94737	813	152.254	5.94737	0.0390623	5.94737	5.94737
2017-04-19	28	2017-04-16	4	1	1	16	2017	36.14	3		5	452	8.27341	24	0.66	861	0.56826	4.1		34.88	15.7658	813	152.254	16.334	0.107282	16.334	15.7658
2017-04-20	28	2017-04-16	5	1	1	16	2017	34.88	3	34.88	5	452	15.7658	24	3.25	861	2.79825	3.9		43.392	19.6132	813	152.254	22.4114	0.147198	22.4114	19.6132
2017-04-21	28	2017-04-16	6	1	1	16	2017	26.67	2	43.392	5	452	19.6132	24	3.38	861	2.91018	3.9		34.432	15.5633	813	152.254	18.4734	0.121333	18.4734	15.5633
2017-04-22	28	2017-04-16	7	2	1	17	2017	20.2	2	34.432	5	452	15.5633	24	3.71	861	3.19431	3.9		34.528	15.6067	813	152.254	18.801	0.123484	18.801	15.6067
2017-04-23	28	2017-04-16	8	2	1	17	2017	27.65	2	34.528	5	452	15.6067	24	2.07	861	1.78227	3.9		31.4397	14.2107	813	152.254	15.993	0.105042	15.993	14.2107
2017-04-24	28	2017-04-16	9	2	1	17	2017	17.26	1	32.864	5	452	14.8545	24	3.49	861	3.00489	3.9	796	37.6687	17.0262	813	152.254	20.0311	0.131564	20.0311	17.0262
2017-04-25	28	2017-04-16	10	2	1	17	2017	44.51	3	38.192	5	452	17.2628	24	2.5	861	2.1525	3.9		33.504	15.1438	813	152.254	17.2963	0.113602	17.2963	15.1438
2017-04-26	28	2017-04-16	11	2	1	17	2017	16.27	1	33.504	5	452	15.1438	24	4.77	861	4.10697	3.9		32.464	14.6737	813	152.254	18.7807	0.123351	18.7807	14.6737
2017-04-27	28	2017-04-16	12	2	1	17	2017	26.62	2	32.464	5	452	14.6737	24	2.88	861	2.47968	3.9	830	37.648	17.0169	813	152.254	19.4966	0.128053	19.4966	17.0169
2017-04-28	28	2017-04-16	13	2	1	17	2017	34.4	2	37.648	5	452	17.0169	24	3.91	861	3.36651	3.9		33.792	15.274	800.5	150.495	18.6405	0.123862	18.6405	15.274
2017-04-29	28	2017-04-16	14	3	1	18	2017	18.08	1	33.792	5	452	15.274	24	4.21	861	3.62481	3.8		43.6	19.7072	800.5	150.495	23.332	0.155035	23.332	19.7072
2017-04-30	28	2017-04-16	15	3	1	18	2017	30.61	2	43.6	5	428	19.7072	24	3.84	861	3.30624	3.8		32.208	13.785	800.5	150.495	17.0913	0.113567	17.0913	13.785
2017-05-01	28	2017-04-16	16	3	1	18	2017	37.33	2	32.208	5	428	13.785	24	3.83	861	3.29763	3.8	816	28.4	12.1552	800.5	150.495	15.4528	0.10268	15.4528	12.1552
2017-05-02	28	2017-04-16	17	3	1	18	2017	31.74	2	28.4	5	428	12.1552	24	5.33	861	4.58913	3.8		38.6218	16.5301	800.5	150.495	21.1193	0.140332	21.1193	16.5301
2017-05-03	28	2017-04-16	18	3	1	18	2017	30.13	2	38.912	5	428	16.6543	24	4.23	861	3.64203	3.7		33.3186	14.2604	800.5	150.495	17.9024	0.118957	17.9024	14.2604
2017-05-04	28	2017-04-16	19	3	1	18	2017	26.56	2	34.32	5	428	14.689	24	5.05	861	4.34805	3.7		37.04	15.8531	800.5	150.495	20.2012	0.134232	20.2012	15.8531
2017-05-05	28	2017-04-16	20	3	1	18	2017	29.45	2	37.04	5	428	15.8531	24	4.56	861	3.92616	3.7		34.72	14.8602	784	148.162	18.7863	0.126796	18.7863	14.8602
2017-05-06	28	2017-04-16	21	4	1	19	2017	40.44	3	34.72	5	428	14.8602	24	5.54	861	4.76994	3.6	785	40.384	17.2844	784	148.162	22.0543	0.148852	22.0543	17.2844
2017-05-07	28	2017-04-16	22	4	1	19	2017	18.79	1	40.384	5	428	17.2844	24	5.92	861	5.09712	3.6		30.176	12.9153	784	148.162	18.0124	0.121573	18.0124	12.9153
2017-05-08	28	2017-04-16	23	4	1	19	2017	33.23	2	30.176	5	428	12.9153	24	4.05	864.3	3.50041	3.6		31.616	13.5316	784	148.162	17.0321	0.114956	17.0321	13.5316
2017-05-09	28	2017-04-16	24	4	1	19	2017	33.59	2	31.616	5	428	13.5316	24	5	864.3	4.3215	3.6		31.856	13.6344	784	148.162	17.9559	0.121191	17.9559	13.6344
2017-05-10	28	2017-04-16	25	4	1	19	2017	20.64	1	31.856	5	428	13.6344	24	5.86	864.3	5.0648	3.6		33.2854	14.2462	784	148.162	19.311	0.130337	19.311	14.2462
2017-05-11	28	2017-04-16	26	4	1	19	2017	43.1	3	39.056	5	428	16.716	24	4.39	864.3	3.79428	3.5		30.9177	13.2328	784	148.162	17.0271	0.114922	17.0271	13.2328
2017-05-12	28	2017-04-16	27	4	1	19	2017	20.75	1	33.104	5	428	14.1685	24	6.15	864.3	5.31545	3.5		42.032	17.9897	767.5	145.817	23.3051	0.159824	23.3051	17.9897
2017-05-13	28	2017-04-16	28	5	1	20	2017	35.99	2	42.032	5	428	17.9897	24	4.35	864.3	3.7597	3.5		38.949	16.6702	767.5	145.817	20.4299	0.140106	20.4299	16.6702
2017-05-14	28	2017-04-16	29	5	1	20	2017	18.03	1	39.536	5	495	16.9214	24	6.18	864.3	5.34137	3.5		36.6063	18.1201	767.5	145.817	23.4615	0.160897	23.4615	18.1201
2017-05-15	28	2017-04-16	30	5	1	20	2017	35.22	2	37.04	5	495	18.3348	24	4.23	864.3	3.65599	3.4		42.4152	20.9955	767.5	145.817	24.6515	0.169058	24.6515	20.9955
2017-05-16	28	2017-04-16	31	5	1	20	2017	35.62	2	45.168	5	495	22.3582	24	5.19	864.3	4.48572	3.4		35.104	17.3765	767.5	145.817	21.8622	0.149929	21.8622	17.3765
2017-05-17	28	2017-04-16	32	5	1	20	2017	31.48	2	35.104	5	495	17.3765	24	5.87	864.3	5.07344	3.4		37.7516	18.687	767.5	145.817	23.7605	0.162947	23.7605	18.687
2017-05-18	28	2017-04-16	33	5	1	20	2017	28.57	2	39.888	5	495	19.7446	24	5.57	864.3	4.81415	3.4		31.2548	15.4711	767.5	145.817	20.2853	0.139114	20.2853	15.4711
2017-05-19	28	2017-04-16	34	5	1	20	2017	19.52	1	31.472	5	495	15.5786	24	5.32	864.3	4.59808	3.4		41.888	20.7346	751	143.46	25.3326	0.176584	25.3326	20.7346
2017-05-20	28	2017-04-16	35	6	1	21	2017	23.2	1	41.888	5	495	20.7346	24	3.27	864.3	2.82626	3.4		27.472	13.5986	751	143.46	16.4249	0.114491	16.4249	13.5986
2017-05-21	28	2017-04-16	36	6	1	21	2017	32.57	2	27.472	5	495	13.5986	24	5.19	864.3	4.48572	3.4		31.568	15.6262	751	143.46	20.1119	0.140192	20.1119	15.6262
2017-05-22	28	2017-04-16	37	6	1	21	2017	29.29	2	31.568	5	495	15.6262	24	5.59	864.3	4.83144	3.4	751	29.264	14.4857	751	143.46	19.3171	0.134652	19.3171	14.4857
2017-05-23	28	2017-04-16	38	6	1	21	2017	35.11	2	29.264	5	495	14.4857	24	5.69	864.3	4.91787	3.4		42.2032	20.8906	751	143.46	25.8084	0.1799	25.8084	20.8906
2017-05-24	28	2017-04-16	39	6	1	21	2017	36.13	2	44.368	5	495	21.9622	24	5.45	864.3	4.71044	3.4		37.2	18.414	751	143.46	23.1244	0.161191	23.1244	18.414
2017-05-25	28	2017-04-16	40	6	1	21	2017	44.52	3	37.2	5	495	18.414	24	5.91	864.3	5.10801	3.3		40.416	20.0059	751	143.46	25.1139	0.175059	25.1139	20.0059
2017-05-26	28	2017-04-16	41	6	1	21	2017	21.65	1	40.416	5	495	20.0059	24	6.7	864.3	5.79081	3.3		32.848	16.2598	753.5	143.818	22.0506	0.153323	22.0506	16.2598
2017-05-27	28	2017-04-16	42	7	1	22	2017	34.72	2	32.848	5	495	16.2598	24	4.43	864.3	3.82885	3.3		38.432	19.0238	753.5	143.818	22.8527	0.1589	22.8527	19.0238
2017-05-28	28	2017-04-16	43	7	1	22	2017	41.98	2	38.432	5	480	19.0238	24	5.84	864.3	5.04751	3.3		40.176	19.2845	753.5	143.818	24.332	0.169186	24.332	19.2845
2017-05-29	28	2017-04-16	44	7	1	22	2017	33.23	2	40.176	5	480	19.2845	24	5.81	864.3	5.02158	3.2		40.8528	19.6093	753.5	143.818	24.6309	0.171265	24.6309	19.6093
2017-05-30	28	2017-04-16	45	7	1	22	2017	32.43	2	50.912	5	480	24.4378	24	5.68	864.3	4.90922	3.2		37.728	18.1094	753.5	143.818	23.0187	0.160054	23.0187	18.1094
2017-05-31	28	2017-04-16	46	7	1	22	2017	23.38	1	37.728	5	480	18.1094	24	5.48	864.3	4.73636	3.2		51.0585	24.5081	753.5	143.818	29.2445	0.203344	29.2445	24.5081
2017-06-01	28	2017-04-16	47	7	1	22	2017	38.81	2	54.064	5	480	25.9507	24	4.27	864.3	3.69056	3.2		36.592	17.5642	753.5	143.818	21.2547	0.147789	21.2547	17.5642
2017-06-02	28	2017-04-16	48	7	1	22	2017	27.1	2	36.592	5	480	17.5642	24	6.18	864.3	5.34137	3.2		41.04	19.6992	756	144.175	25.0406	0.173681	25.0406	19.6992
2017-06-03	28	2017-04-16	49	8	1	23	2017	44.18	3	41.04	5	480	19.6992	24	4.92	864.3	4.25236	3.2		40.9363	19.6494	756	144.175	23.9018	0.165783	23.9018	19.6494
2017-06-04	28	2017-04-16	50	8	1	23	2017	40.36	3	44.88	5	480	21.5424	24	6.55	864.3	5.66116	3.2		32.016	15.3677	756	144.175	21.0288	0.145856	21.0288	15.3677
2017-06-05	28	2017-04-16	51	8	1	23	2017	31.2	2	32.016	5	480	15.3677	24	6.29	868	5.45972	3.2	756	36.145	17.3496	756	144.175	22.8093	0.158205	22.8093	17.3496
2017-06-06	28	2017-04-16	52	8	1	23	2017	39	2	40.848	5	480	19.607	24	5.63	868	4.88684	3.2		43.728	20.9894	756	144.175	25.8763	0.179478	25.8763	20.9894
2017-06-07	28	2017-04-16	53	8	1	23	2017	32.36	2	43.728	5	480	20.9894	24	5.76	868	4.99968	3.1		43.296	20.7821	756	144.175	25.7818	0.178822	25.7818	20.7821
2017-06-08	28	2017-04-16	54	8	1	23	2017	44.53	3	43.296	5	480	20.7821	24	5.42	868	4.70456	3.1		38.3853	18.425	756	144.175	23.1295	0.160426	23.1295	18.425
2017-06-09	28	2017-04-16	55	8	1	23	2017	34.84	2	43.392	5	480	20.8282	24	6.83	868	5.92844	3.1		36.2353	17.3929	772	146.458	23.3214	0.159236	23.3214	17.3929
2017-06-10	28	2017-04-16	56	9	1	24	2017	30.36	2	36.672	5	480	17.6026	24	5.64	868	4.89552	3.1		45.952	22.057	772	146.458	26.9525	0.184029	26.9525	22.057
2017-06-11	28	2017-04-16	57	9	1	24	2017	39.36	3	45.952	5	436	22.057	24	5.35	868	4.6438	3.1		45.872	20.0002	772	146.458	24.644	0.168267	24.644	20.0002
2017-06-12	28	2017-04-16	58	9	1	24	2017	24.08	2	45.872	5	436	20.0002	24	6.13	868	5.32084	3.1	772	45.5455	19.8578	772	146.458	25.1787	0.171917	25.1787	19.8578
2017-06-13	28	2017-04-16	59	9	1	24	2017	31.2	2	46.768	5	436	20.3908	24	6.02	868	5.22536	3.1		32.8	14.3008	772	146.458	19.5262	0.133323	19.5262	14.3008
2017-06-14	28	2017-04-16	60	9	1	24	2017	40.79	3	32.8	5	436	14.3008	24	5.69	868	4.93892	3.1		43.06	18.7742	772	146.458	23.7131	0.161911	23.7131	18.7742
2017-06-15	28	2017-04-16	61	9	1	24	2017	30.16	2	43.2	5	436	18.8352	24	6.58	868	5.71144	3.1		33.856	14.7612	772	146.458	20.4727	0.139785	20.4727	14.7612
2017-06-16	28	2017-04-16	62	9	1	24	2017	47.99	3	33.856	5	436	14.7612	24	5.28	868	4.58304	3.1		51.392	22.4069	758	144.461	26.99	0.186832	26.99	22.4069
2017-06-17	28	2017-04-16	63	10	1	25	2017	32.67	3	51.392	5	436	22.4069	24	6.88	868	5.97184	3.1		46.176	20.1327	758	144.461	26.1046	0.180703	26.1046	20.1327
2017-06-18	28	2017-04-16	64	10	1	25	2017	32.89	3	46.176	5	436	20.1327	24	5.78	868	5.01704	3.1		45.488	19.8328	758	144.461	24.8498	0.172017	24.8498	19.8328
2017-06-19	28	2017-04-16	65	10	1	25	2017	31.67	2	45.488	5	436	19.8328	24	6.08	868	5.27744	3.1	758	43.456	18.9468	758	144.461	24.2243	0.167687	24.2243	18.9468
2017-06-20	28	2017-04-16	66	10	1	25	2017	37.94	2	43.456	5	436	18.9468	24	5.45	868	4.7306	3		38.32	16.7075	758	144.461	21.4381	0.1484	21.4381	16.7075
2017-06-21	28	2017-04-16	67	10	1	25	2017	34.39	2	38.32	5	436	16.7075	24	6.01	868	5.21668	3		37.44	16.3238	758	144.461	21.5405	0.149109	21.5405	16.3238
2017-06-22	28	2017-04-16	68	10	1	25	2017	26.02	2	37.44	5	436	16.3238	24	5.5	868	4.774	3		52.3826	22.8388	758	144.461	27.6128	0.191143	27.6128	22.8388
2017-06-23	28	2017-04-16	69	10	1	25	2017	36.45	2	53.296	5	436	23.2371	24	5.08	868	4.40944	3		40.4836	17.6509	746	142.743	22.0603	0.154546	22.0603	17.6509
2017-06-24	28	2017-04-16	70	11	1	26	2017	32.26	2	41.616	5	436	18.1446	24	5.57	868	4.83476	3		45.008	19.6235	746	142.743	24.4582	0.171345	24.4582	19.6235
2017-06-25	28	2017-04-16	71	11	1	26	2017	45.78	2	45.008	5	436	19.6235	24	4.65	868	4.0362	3		39.9266	17.408	746	142.743	21.4442	0.15023	21.4442	17.408
2017-06-26	28	2017-04-16	72	11	1	26	2017	41.67	2	43.44	5	436	18.9398	24	6.14	868	5.32952	3		45.6	19.8816	746	142.743	25.2111	0.176619	25.2111	19.8816
2017-06-27	28	2017-04-16	73	11	1	26	2017	24.74	1	45.6	5	436	19.8816	24	6.22	868	5.39896	3	746	31.9894	13.9474	746	142.743	19.3464	0.135533	19.3464	13.9474
2017-06-28	28	2017-04-16	74	11	1	26	2017	20.68	1	32.32	5	445	14.0915	24	4.01	868	3.48068	3		48.512	21.5878	746	142.743	25.0685	0.17562	25.0685	21.5878
2017-06-29	28	2017-04-16	75	11	1	26	2017	43.09	2	48.512	5	445	21.5878	24	5	868	4.34	3		43.6192	19.4105	746	142.743	23.7505	0.166387	23.7505	19.4105
2017-06-30	28	2017-04-16	76	11	1	26	2017	46.51	2	47.088	5	445	20.9542	24	5.7	868	4.9476	3		45.8307	20.3947	747.2	142.915	25.3423	0.177324	25.3423	20.3947
2017-07-01	28	2017-04-16	77	12	1	27	2017	39.69	2	46.688	5	445	20.7762	24	6.12	868	5.31216	3		55.616	24.7491	747.2	142.915	30.0613	0.210344	30.0613	24.7491
2017-07-02	28	2017-04-16	78	12	1	27	2017	34.31	2	55.616	5	445	24.7491	24	5.85	868	5.0778	3		33.6781	14.9868	747.2	142.915	20.0646	0.140395	20.0646	14.9868
2017-07-03	28	2017-04-16	79	12	1	27	2017	35.3	2	35.04	5	445	15.5928	24	5.32	874.1	4.65021	3		63.0721	28.0671	747.2	142.915	32.7173	0.228928
2017-07-04	28	2017-04-16	80	12	1	27	2017	39.51	2	63.744	7	453	28.3661	24	5.7	874.1	4.98237	3		50.4169	22.8388	747.2	142.915	27.8212	0.19467	27.8212	22.8388
2017-07-05	28	2017-04-16	81	12	1	27	2017	25.19	1	53.44	7	453	24.2083	24	5.89	874.1	5.14845	3		41.84	18.9535	747.2	142.915	24.102	0.168646	24.102	18.9535
2017-07-06	28	2017-04-16	82	12	1	27	2017	37.4	2	41.84	7	453	18.9535	24	3.91	874.1	3.41773	3		48.544	21.9904	747.2	142.915	25.4082	0.177785	25.4082	21.9904
2017-07-07	28	2017-04-16	83	12	1	27	2017	52.58	3	48.544	7	453	21.9904	24	5.25	874.1	4.58903	3		27.488	12.4521	748.4	143.087	17.0411	0.119096	17.0411	12.4521
2017-07-08	28	2017-04-16	84	13	2	28	2017	25.19	1	27.488	7	453	12.4521	24	5.71	874.1	4.99111	3		34.8256	15.776	748.4	143.087	20.7671	0.145136	20.7671	15.776
2017-07-09	28	2017-04-16	85	13	2	28	2017	27.4	1	41.232	7	453	18.6781	24	3.88	874.1	3.39151	3		42.677	19.3327	748.4	143.087	22.7242	0.158814	22.7242	19.3327
2017-07-10	28	2017-04-16	86	13	2	28	2017	34.55	2	42.88	7	453	19.4246	24	3.14	874.1	2.74467	3		51.392	23.2806	748.4	143.087	26.0252	0.181884	26.0252	23.2806
2017-07-11	28	2017-04-16	87	13	2	28	2017	23.04	1	51.392	7	453	23.2806	24	4.13	874.1	3.61003	3		42.224	19.1275	748.4	143.087	22.7375	0.158907	22.7375	19.1275
2017-07-12	28	2017-04-16	88	13	2	28	2017	41.02	2	42.224	7	453	19.1275	24	4.56	874.1	3.9859	3		52.112	23.6067	748.4	143.087	27.5926	0.192838	27.5926	23.6067
2017-07-13	28	2017-04-16	89	13	2	28	2017	52.46	3	52.112	7	453	23.6067	24	7.44	874.1	6.5033	3		33.248	15.0613	748.4	143.087	21.5646	0.15071	21.5646	15.0613
2017-07-14	28	2017-04-16	90	13	2	28	2017	36.14	2	33.248	7	453	15.0613	24	4.72	874.1	4.12575	3		53.664	24.3098	749.6	143.259	28.4355	0.19849	28.4355	24.3098
2017-07-15	28	2017-04-16	91	14	2	29	2017	33.47	2	53.664	7	453	24.3098	24	6.87	874.1	6.00507	3		39.7657	18.0139	749.6	143.259	24.0189	0.167661	24.0189	18.0139
2017-07-16	28	2017-04-16	92	14	2	29	2017	34.21	2	44.64	7	453	20.2219	24	4.69	874.1	4.09953	3		37.0904	16.802	749.6	143.259	20.9015	0.1459	20.9015	16.802
2017-07-17	28	2017-04-16	93	14	2	29	2017	41.03	2	40.176	7	453	18.1997	24	5.89	874.1	5.14845	3		48.144	21.8092	749.6	143.259	26.9577	0.188174	26.9577	21.8092
2017-07-18	28	2017-04-16	94	14	2	29	2017	34.05	2	48.144	7	453	21.8092	24	5.77	874.1	5.04356	3		43.168	19.5551	749.6	143.259	24.5987	0.171708	24.5987	19.5551
2017-07-19	28	2017-04-16	95	14	2	29	2017	44.26	3	43.168	7	453	19.5551	24	5.41	874.1	4.72888	3		47.904	21.7005	749.6	143.259	26.4294	0.184487	26.4294	21.7005
2017-07-20	28	2017-04-16	96	14	2	29	2017	36.77	2	47.904	7	453	21.7005	24	7.03	874.1	6.14492	3		42.176	19.1057	749.6	143.259	25.2507	0.176259	25.2507	19.1057
2017-07-21	28	2017-04-16	97	14	2	29	2017	33.54	2	42.176	7	453	19.1057	24	5.79	874.1	5.06104	3		43.724	19.807	750.8	143.431	24.868	0.173379	24.868	19.807
2017-07-22	28	2017-04-16	98	15	2	30	2017	30.32	2	45.168	7	453	20.4611	24	5.56	874.1	4.86	3		42.496	19.2507	750.8	143.431	24.1107	0.168099	24.1107	19.2507
2017-07-23	28	2017-04-16	99	15	2	30	2017	43.06	2	42.496	7	398	19.2507	24	5.55	874.1	4.85126	3		39.936	15.8945	750.8	143.431	20.7458	0.144639	20.7458	15.8945
2017-07-24	28	2017-04-16	100	15	2	30	2017	34.46	2	39.936	7	398	15.8945	24	5.76	874.1	5.03482	3		43.552	17.3337	750.8	143.431	22.3685	0.155953	22.3685	17.3337
2017-07-25	28	2017-04-16	101	15	2	30	2017	20.84	1	43.552	7	398	17.3337	24	5.2	874.1	4.54532	3		50.5516	20.1195	750.8	143.431	24.6649	0.171963	24.6649	20.1195
2017-07-26	28	2017-04-16	102	15	2	30	2017	39.83	2	50.72	7	398	20.1866	24	4.75	874.1	4.15198	3		32.176	12.806	750.8	143.431	16.958	0.118231	16.958	12.806
2017-07-27	28	2017-04-16	103	15	2	30	2017	35.9	2	32.176	7	398	12.806	24	5.3	874.1	4.63273	3		60.64	24.1347	750.8	143.431	28.7675	0.200566	28.7675	24.1347
2017-07-28	28	2017-04-16	104	15	2	30	2017	26.56	2	60.64	7	398	24.1347	24	4.19	874.1	3.66248	3		40.656	16.1811	752	143.603	19.8436	0.138184	19.8436	16.1811
2017-07-29	28	2017-04-16	105	16	2	31	2017	38.59	2	40.656	7	398	16.1811	24	4.67	874.1	4.08205	3		36.4258	14.4975	752	143.603	18.5795	0.129381	18.5795	14.4975
2017-07-30	28	2017-04-16	106	16	2	31	2017	46.49	3	37.6	7	398	14.9648	24	6.25	874.1	5.46312	3		43.024	17.1236	752	143.603	22.5867	0.157286	22.5867	17.1236
2017-07-31	28	2017-04-16	107	16	2	31	2017	22.1	1	43.024	7	398	17.1236	24	5.96	879.2	5.24003	3		45.4511	18.0895	752	143.603	23.3296	0.162459	23.3296	18.0895
2017-08-01	28	2017-04-16	108	16	2	31	2017	43.61	3	49.408	7	398	19.6644	24	5.15	879.2	4.52788	3		30.144	11.9973	752	143.603	16.5252	0.115076	16.5252	11.9973
2017-08-02	28	2017-04-16	109	16	2	31	2017	28.37	2	30.144	7	398	11.9973	24	5.32	879.2	4.67734	3		51.024	20.3076	752	143.603	24.9849	0.173986	24.9849	20.3076
2017-08-03	28	2017-04-16	110	16	2	31	2017	32.16	2	51.024	7	398	20.3076	24	5.45	879.2	4.79164	3	752	36.1634	14.393	752	143.603	19.1847	0.133595	19.1847	14.393
2017-08-04	28	2017-04-16	111	16	2	31	2017	46.89	3	46.224	7	398	18.3972	24	5.87	879.2	5.1609	3		46.3226	18.4364	731	140.585	23.5973	0.167851	23.5973	18.4364
2017-08-05	28	2017-04-16	112	17	2	32	2017	26.52	2	53.472	7	398	21.2819	24	6.23	879.2	5.47742	3		45.104	17.9514	731	140.585	23.4288	0.166653	23.4288	17.9514
2017-08-06	28	2017-04-16	113	17	2	32	2017	29.92	2	45.104	7	454	17.9514	24	4.06	879.2	3.56955	3		42.752	19.4094	731	140.585	22.979	0.163453	22.979	19.4094
2017-08-07	28	2017-04-16	114	17	2	32	2017	32.1	2	42.752	7	454	19.4094	24	6.19	879.2	5.44225	3		42.768	19.4167	731	140.585	24.8589	0.176825	24.8589	19.4167
2017-08-08	28	2017-04-16	115	17	2	32	2017	38.21	2	42.768	7	454	19.4167	24	4.87	879.2	4.2817	3		40.544	18.407	731	140.585	22.6887	0.161388	22.6887	18.407
2017-08-09	28	2017-04-16	116	17	2	32	2017	32.64	2	40.544	7	454	18.407	24	5.18	879.2	4.55426	3		46.9932	21.3349	731	140.585	25.8892	0.184154	25.8892	21.3349
2017-08-10	28	2017-04-16	117	17	2	32	2017	37.6	2	50.496	7	454	22.9252	24	6.31	879.2	5.54775	3	731	46.352	21.0438	731	140.585	26.5916	0.18915	26.5916	21.0438
2017-08-11	28	2017-04-16	118	17	2	32	2017	40.26	3	46.352	7	454	21.0438	24	5.95	879.2	5.23124	3		42.7518	19.4093	725	139.718	24.6406	0.176359	24.6406	19.4093
2017-08-12	28	2017-04-16	119	18	2	33	2017	33.92	2	44.608	7	454	20.252	24	6.53	879.2	5.74118	3		49.3935	22.4246	725	139.718	28.1658	0.20159	28.1658	22.4246
2017-08-13	28	2017-04-16	120	18	2	33	2017	33.37	2	55.12	7	454	25.0245	24	5.67	879.2	4.98506	3		43.792	19.8816	725	139.718	24.8666	0.177977	24.8666	19.8816
2017-08-14	28	2017-04-16	121	18	2	33	2017	33.82	2	43.792	7	454	19.8816	24	5.39	879.2	4.73889	2.9		51.9299	23.5762	725	139.718	28.3151	0.202658	28.3151	23.5762
2017-08-15	28	2017-04-16	122	18	2	33	2017	36.37	2	53.296	7	454	24.1964	24	5.95	879.2	5.23124	2.9		48.9431	22.2202	725	139.718	27.4514	0.196477	27.4514	22.2202
2017-08-16	28	2017-04-16	123	18	2	33	2017	33.02	2	53.36	7	454	24.2254	24	6.07	879.2	5.33674	2.9		38.56	17.5062	725	139.718	22.843	0.163493	22.843	17.5062
2017-08-17	28	2017-04-16	124	18	2	33	2017	32.09	2	38.56	7	454	17.5062	24	5.47	879.2	4.80922	3	725	53.232	24.1673	725	139.718	28.9766	0.207393	28.9766	24.1673
2017-08-18	28	2017-04-16	125	18	2	33	2017	46.75	3	53.232	7	454	24.1673	24	5.6	879.2	4.92352	2.9		48.59	22.0599	699	135.943	26.9834	0.19849	26.9834	22.0599
2017-08-19	28	2017-04-16	126	19	2	34	2017	20.83	1	51.296	7	454	23.2884	24	6.98	879.2	6.13682	3		48.4403	21.9919	699	135.943	28.1287	0.206915	28.1287	21.9919
2017-08-20	28	2017-04-16	127	19	2	34	2017	30.77	2	55.856	7	457	25.3586	24	3	879.2	2.6376	3		42.448	19.3987	699	135.943	22.0363	0.162099	22.0363	19.3987
2017-08-21	28	2017-04-16	128	19	2	34	2017	40.89	2	42.448	7	457	19.3987	24	5.35	879.2	4.70372	3		45.808	20.9343	699	135.943	25.638	0.188593	25.638	20.9343
2017-08-22	28	2017-04-16	129	19	2	34	2017	27.95	2	45.808	7	457	20.9343	24	5.63	879.2	4.9499	3		43.4719	19.8667	699	135.943	24.8166	0.182551	24.8166	19.8667
2017-08-23	28	2017-04-16	130	19	2	34	2017	37.97	2	46.256	7	457	21.139	24	5.43	879.2	4.77406	3		51.6163	23.5887	699	135.943	28.3627	0.208636	28.3627	23.5887
2017-08-24	28	2017-04-16	131	19	2	34	2017	33.82	2	53.312	7	457	24.3636	24	4.29	879.2	3.77177	3		49.472	22.6087	699	135.943	26.3805	0.194055	26.3805	22.6087
2017-08-25	28	2017-04-16	132	19	2	34	2017	33.01	2	49.472	7	457	22.6087	24	3.62	879.2	3.1827	3	699	45.9132	20.9824	708	137.254	24.1651	0.176061	24.1651	20.9824
2017-08-26	28	2017-04-16	133	20	2	35	2017	32.9	2	47.744	7	457	21.819	24	3.52	879.2	3.09478	3		31.936	14.5948	708	137.254	17.6895	0.128882	17.6895	14.5948
2017-08-27	28	2017-04-16	134	20	2	35	2017	36.17	2	31.936	7	457	14.5948	24	4.15	879.2	3.64868	3		49.8689	22.7901	708	137.254	26.4388	0.192627	26.4388	22.7901
2017-08-28	28	2017-04-16	135	20	2	35	2017	28.31	2	53.568	7	457	24.4806	24	3.32	882.8	2.9309	3		42.736	19.5304	708	137.254	22.4612	0.163647	22.4612	19.5304
2017-08-29	28	2017-04-16	136	20	2	35	2017	43.2	3	42.736	7	457	19.5304	24	3.45	882.8	3.04566	3		55.3983	25.317	708	137.254	28.3627	0.206644	28.3627	25.317
2017-08-30	28	2017-04-16	137	20	2	35	2017	21.86	1	56.096	7	457	25.6359	24	4.26	882.8	3.76073	3		46.7166	21.3495	708	137.254	25.1102	0.182947	25.1102	21.3495
2017-08-31	28	2017-04-16	138	20	2	35	2017	36.15	2	48.336	7	457	22.0896	24	3.05	882.8	2.69254	3		43.776	20.0056	708	137.254	22.6982	0.165374	22.6982	20.0056
2017-09-01	28	2017-04-16	139	20	2	35	2017	36.76	2	43.776	7	457	20.0056	24	3.37	882.8	2.97504			48.7196	22.2648	718	138.705	25.2399	0.181968	25.2399	22.2648
2017-09-02	28	2017-04-16	140	21	2	36	2017	35.63	2	48.784	7	457	22.2943	24	3.31	882.8	2.92207			53.2792	24.3486	718	138.705	27.2707	0.196609	27.2707	24.3486
2017-09-03	28	2017-04-16	141	21	2	36	2017	40.64	3	55.824	7	467	25.5116	24	3.89	882.8	3.43409			42.864	20.0175	718	138.705	23.4516	0.169075	23.4516	20.0175
2017-09-04	28	2017-04-16	142	21	2	36	2017	34.39	2	42.864	7	467	20.0175	24	3.89	882.8	3.43409			56.992	26.6153	718	138.705	30.0494	0.216642	30.0494	26.6153
2017-09-05	28	2017-04-16	143	21	2	36	2017	33.53	3	56.992	7	467	26.6153	24	4.88	882.8	4.30806			57.2426	26.7323	718	138.705	31.0403	0.223786
2017-09-06	28	2017-04-16	144	21	2	36	2017	41.42	2	70.288	7	467	32.8245	24	6.4	882.8	5.64992			39.52	18.4558	718	138.705	24.1058	0.173791	24.1058	18.4558
2017-09-07	28	2017-04-16	145	21	2	36	2017	16.4	1	39.52	7	467	18.4558	24	4.94	882.8	4.36103			36.656	17.1184	718	138.705	21.4794	0.154856	21.4794	17.1184
2017-09-08	28	2017-04-16	146	21	2	36	2017	48.28	3	36.656	7	467	17.1184	24	4.88	882.8	4.30806			48.6421	22.7158	727	140.007	27.0239	0.193018	27.0239	22.7158
2017-09-09	28	2017-04-16	147	22	2	37	2017	34.05	2	59.312	7	467	27.6987	24	6.6	882.8	5.82648			34.0769	15.9139	727	140.007	21.7404	0.155281	21.7404	15.9139
2017-09-10	28	2017-04-16	148	22	2	37	2017	26.54	2	41.104	7	467	19.1956	24	5.62	882.8	4.96134			54.528	25.4646	727	140.007	30.4259	0.217317	30.4259	25.4646
2017-09-11	28	2017-04-16	149	22	2	37	2017	35.96	2	54.528	7	467	25.4646	24	5.91	882.8	5.21735			40.144	18.7472	727	140.007	23.9646	0.171167	23.9646	18.7472
2017-09-12	28	2017-04-16	150	22	2	37	2017	31.84	2	40.144	7	467	18.7472	24	5.84	882.8	5.15555			44.848	20.944	727	140.007	26.0996	0.186416	26.0996	20.944
2017-09-13	28	2017-04-16	151	22	2	37	2017	28.88	2	44.848	7	467	20.944	24	5.32	882.8	4.6965		727	42.224	19.7186	727	140.007	24.4151	0.174384	24.4151	19.7186
2017-09-14	28	2017-04-16	152	22	2	37	2017	29.99	2	42.224	7	467	19.7186	24	5.51	882.8	4.86423			54.288	25.3525	727	140.007	30.2167	0.215822	30.2167	25.3525
2017-09-15	28	2017-04-16	153	22	2	37	2017	32.63	2	54.288	7	467	25.3525	24	5.13	882.8	4.52876			42.72	19.9502	751	143.46	24.479	0.170633	24.479	19.9502
2017-09-16	28	2017-04-16	154	23	2	38	2017	36.37	2	42.72	7	467	19.9502	24	5.73	882.8	5.05844			44.992	21.0113	751	143.46	26.0697	0.181721	26.0697	21.0113
2017-09-17	28	2017-04-16	155	23	2	38	2017	31.8	2	44.992	7	467	21.0113	24	5.91	882.8	5.21735			44.72	20.8842	751	143.46	26.1016	0.181944	26.1016	20.8842
2017-09-18	28	2017-04-16	156	23	2	38	2017	39.54	3	44.72	7	467	20.8842	24	5.55	882.8	4.89954			53.5252	24.9963	751	143.46	29.8958	0.208392	29.8958	24.9963
2017-09-19	28	2017-04-16	157	23	2	38	2017	31.98	2	61.856	7	467	28.8868	24	5.96	882.8	5.26149			49.728	23.223	751	143.46	28.4845	0.198554	28.4845	23.223
2017-09-20	28	2017-04-16	158	23	2	38	2017	29.34	2	49.728	7	467	23.223	24	5.57	882.8	4.9172		751	53.008	24.7547	751	143.46	29.6719	0.206831	29.6719	24.7547
2017-09-21	28	2017-04-16	159	23	2	38	2017	38.53	3	53.008	7	467	24.7547	24	5.42	882.8	4.78478			59.088	27.5941	751	143.46	32.3789	0.2257
2017-09-22	28	2017-04-16	160	23	2	38	2017	33.44	2	59.088	7	467	27.5941	24	6.57	882.8	5.8			44.416	20.7423	745	142.599	26.5423	0.186132	26.5423	20.7423
2017-09-23	28	2017-04-16	161	24	2	39	2017	37.04	3	44.416	7	467	20.7423	24	5.48	882.8	4.83774			50.0387	23.3681	745	142.599	28.2058	0.197798	28.2058	23.3681
2017-09-24	28	2017-04-16	162	24	2	39	2017	26.3	2	51.232	7	425	23.9253	24	5.89	882.8	5.19969			53.728	22.8344	745	142.599	28.0341	0.196594	28.0341	22.8344
2017-09-25	28	2017-04-16	163	24	2	39	2017	30.71	2	53.728	7	425	22.8344	24	6.1	869.6	5.30456			39.056	16.5988	745	142.599	21.9034	0.153601	21.9034	16.5988
2017-09-26	28	2017-04-16	164	24	2	39	2017	33.11	3	39.056	7	425	16.5988	24	4.89	869.6	4.25234			51.792	22.0116	745	142.599	26.2639	0.18418	26.2639	22.0116
2017-09-27	28	2017-04-16	165	24	2	39	2017	32.15	2	51.792	7	425	22.0116	24	6.66	869.6	5.79154		745	26.928	11.4444	745	142.599	17.2359	0.12087	17.2359	11.4444
2017-09-28	28	2017-04-16	166	24	2	39	2017	31.6	2	26.928	7	425	11.4444	24	5.83	869.6	5.06977			46.8965	19.931	745	142.599	25.0008	0.175322	25.0008	19.931
2017-09-29	28	2017-04-16	167	24	2	39	2017	34.42	2	47.152	7	425	20.0396	24	6.1	869.6	5.30456			29.8517	12.687	727	140.007	17.9915	0.128504	17.9915	12.687
2017-09-30	28	2017-04-16	168	25	3	40	2017	35.84	3	33.76	7	425	14.348	24	4.7	869.6	4.08712			47.952	20.3796	727	140.007	24.4667	0.174753	24.4667	20.3796
2017-10-01	28	2017-04-16	169	25	3	40	2017	30	2	47.952	7	425	20.3796	24	6.68	869.6	5.80893			39.536	16.8028	727	140.007	22.6117	0.161504	22.6117	16.8028
2017-10-02	28	2017-04-16	170	25	3	40	2017	34.33	2	39.536	7	425	16.8028	24	5.86	869.6	5.09586			47.984	20.3932	727	140.007	25.4891	0.182055	25.4891	20.3932
2017-10-03	28	2017-04-16	171	25	3	40	2017	30.19	2	47.984	7	425	20.3932	24	5.13	869.6	4.46105	3.1		46.224	19.6452	727	140.007	24.1062	0.172178	24.1062	19.6452
2017-10-04	28	2017-04-16	172	25	3	40	2017	39.47	3	46.224	7	425	19.6452	24	5.66	869.6	4.92194	3.1	727	50.2242	21.3453	727	140.007	26.2672	0.187613	26.2672	21.3453
2017-10-05	28	2017-04-16	173	25	3	40	2017	28.07	2	50.976	7	425	21.6648	24	5.86	869.6	5.09586	3.1		46.128	19.6044	727	140.007	24.7003	0.176421	24.7003	19.6044
2017-10-06	28	2017-04-16	174	25	3	40	2017	28.76	2	46.128	7	425	19.6044	24	6.13	869.6	5.33065	3.1		44.944	19.1012	758	144.461	24.4318	0.169124	24.4318	19.1012
2017-10-07	28	2017-04-16	175	26	3	41	2017	27.84	2	44.944	7	425	19.1012	24	5.62	869.6	4.88715	3.1		46.256	19.6588	758	144.461	24.546	0.169914	24.546	19.6588
2017-10-08	28	2017-04-16	176	26	3	41	2017	28.05	2	46.256	7	392	19.6588	24	4.82	869.6	4.19147	3.1		57.488	22.5353	758	144.461	26.7268	0.18501	26.7268	22.5353
2017-10-09	28	2017-04-16	177	26	3	41	2017	29.66	2	57.488	7	392	22.5353	24	5.86	869.6	5.09586	3.1		46.0337	18.0452	758	144.461	23.1411	0.160189	23.1411	18.0452
2017-10-10	28	2017-04-16	178	26	3	41	2017	39.73	3	49.232	7	392	19.2989	24	4.12	869.6	3.58275	3.1		53.952	21.1492	758	144.461	24.7319	0.171201	24.7319	21.1492
2017-10-11	28	2017-04-16	179	26	3	41	2017	30.68	2	53.952	7	392	21.1492	24	5.66	869.6	4.92194	3.1	758	47.5398	18.6356	758	144.461	23.5575	0.163072	23.5575	18.6356
2017-10-12	28	2017-04-16	180	26	3	41	2017	30.34	2	51.904	7	392	20.3464	24	6.14	869.6	5.33934	3.1		41.1667	16.1374	758	144.461	21.4767	0.148667	21.4767	16.1374
2017-10-13	28	2017-04-16	181	26	3	41	2017	34.16	2	42.448	7	392	16.6396	24	5.43	869.6	4.72193	3.1		45.408	17.7999	764	145.318	22.5219	0.154983	22.5219	17.7999
2017-10-14	28	2017-04-16	182	27	3	42	2017	30.43	2	45.408	7	392	17.7999	24	5.23	869.6	4.54801	3.1		48.224	18.9038	764	145.318	23.4518	0.161383	23.4518	18.9038
2017-10-15	28	2017-04-16	183	27	3	42	2017	35.01	3	48.224	7	392	18.9038	24	6.03	869.6	5.24369	3.1		43.905	17.2108	764	145.318	22.4544	0.154519	22.4544	17.2108
2017-10-16	28	2017-04-16	184	27	3	42	2017	20.89	2	47.904	7	392	18.7784	24	6.47	869.6	5.62631	3.1		37.136	14.5573	764	145.318	20.1836	0.138893	20.1836	14.5573
2017-10-17	28	2017-04-16	185	27	3	42	2017	30.82	2	37.136	7	392	14.5573	24	5.23	869.6	4.54801	3.1		51.248	20.0892	764	145.318	24.6372	0.16954	24.6372	20.0892
2017-10-18	28	2017-04-16	186	27	3	42	2017	28.94	2	57.664	7	392	22.6043	24	5.52	869.6	4.80019	3.1	764	43.024	16.8654	764	145.318	21.6656	0.149091	21.6656	16.8654
2017-10-19	28	2017-04-16	187	27	3	42	2017	35.53	2	43.024	7	392	16.8654	24	4.81	869.6	4.18278	3.1		50.288	19.7129	764	145.318	23.8957	0.164437	23.8957	19.7129
2017-10-20	28	2017-04-16	188	27	3	42	2017	34.16	2	50.288	7	392	19.7129	24	5.91	869.6	5.13934	3.1		51.904	20.3464	752	143.603	25.4857	0.177473	25.4857	20.3464
2017-10-21	28	2017-04-16	189	28	3	43	2017	34.36	3	51.904	7	392	20.3464	24	5.41	869.6	4.70454	3.1		57.104	22.3848	752	143.603	27.0893	0.18864	27.0893	22.3848
2017-10-22	28	2017-04-16	190	28	3	43	2017	26.06	2	57.104	7	417	22.3848	24	6.62	869.6	5.75675	3.1		47.872	19.9626	752	143.603	25.7194	0.179101	25.7194	19.9626
2017-10-23	28	2017-04-16	191	28	3	43	2017	26.47	2	47.872	7	417	19.9626	24	5.77	873.8	5.04183	3.1		59.072	24.633	752	143.603	29.6749	0.206645	29.6749	24.633
2017-10-24	28	2017-04-16	192	28	3	43	2017	28.99	2	59.072	7	417	24.633	24	5.42	873.8	4.736	3.1		39.904	16.64	752	143.603	21.376	0.148855	21.376	16.64
2017-10-25	28	2017-04-16	193	28	3	43	2017	33.8	2	39.904	7	417	16.64	24	4.87	873.8	4.25541	3.2	752	41.3281	17.2338	752	143.603	21.4892	0.149643	21.4892	17.2338
2017-10-26	28	2017-04-16	194	28	3	43	2017	26.51	2	41.488	7	417	17.3005	24	5.5	873.8	4.8059	3.2		60.032	25.0333	752	143.603	29.8392	0.20779	29.8392	25.0333
2017-10-27	28	2017-04-16	195	28	3	43	2017	30.74	2	60.032	7	417	25.0333	24	5.91	873.8	5.16416	3.2		55.4849	23.1372	744	142.456	28.3014	0.198668	28.3014	23.1372
2017-10-28	28	2017-04-16	196	29	3	44	2017	33.12	2	62.528	7	417	26.0742	24	4.81	873.8	4.20298	3.2		50.232	20.9467	744	142.456	25.1497	0.176544	25.1497	20.9467
2017-10-29	28	2017-04-16	197	29	3	44	2017	29.98	2	53.008	7	417	22.1043	24	6.17	873.8	5.39135	3.2		34.176	14.2514	744	142.456	19.6427	0.137887	19.6427	14.2514
2017-10-30	28	2017-04-16	198	29	3	44	2017	31.66	2	34.176	7	417	14.2514	24	5.46	873.8	4.77095	3.2		51.024	21.277	744	142.456	26.048	0.18285	26.048	21.277
2017-10-31	28	2017-04-16	199	29	3	44	2017	26.48	2	51.024	7	417	21.277	24	5.81	873.8	5.07678	3.2		33.936	14.1513	744	142.456	19.2281	0.134976	19.2281	14.1513
2017-11-01	28	2017-04-16	200	29	3	44	2017	41.83	3	33.936	7	417	14.1513	24	5.26	873.8	4.59619	3.2	744	50.448	21.0368	744	142.456	25.633	0.179937	25.633	21.0368
2017-11-02	28	2017-04-16	201	29	3	44	2017	28.39	2	50.448	7	417	21.0368	24	7.2	873.8	6.29136	3.2		36.128	15.0654	744	142.456	21.3567	0.149918	21.3567	15.0654
2017-11-03	28	2017-04-16	202	29	3	44	2017	28.93	2	36.128	7	417	15.0654	24	5.3	873.8	4.63114	3.2		46.352	19.3288	753	143.746	23.9599	0.166682	23.9599	19.3288
2017-11-04	28	2017-04-16	203	30	3	45	2017	29.88	2	46.352	7	417	19.3288	24	5.67	873.8	4.95445	3.2		44.88	18.715	753	143.746	23.6694	0.164661	23.6694	18.715
2017-11-05	28	2017-04-16	204	30	3	45	2017	31.65	2	44.88	7	407	18.715	24	5.05	873.8	4.41269	3.2		51.04	20.7733	753	143.746	25.186	0.175211	25.186	20.7733
2017-11-06	28	2017-04-16	205	30	3	45	2017	29.1	2	51.04	7	407	20.7733	24	5.54	873.8	4.84085	3.2		46.5785	18.9574	753	143.746	23.7983	0.165558	23.7983	18.9574
2017-11-07	28	2017-04-16	206	30	3	45	2017	26.35	2	48.336	7	407	19.6728	24	6.11	873.8	5.33892	3.2		47.328	19.2625	753	143.746	24.6014	0.171145	24.6014	19.2625
2017-11-08	28	2017-04-16	207	30	3	45	2017	29.67	2	47.328	7	407	19.2625	24	5.52	873.8	4.82338	3.2	753	43.184	17.5759	753	143.746	22.3993	0.155825	22.3993	17.5759
2017-11-09	28	2017-04-16	208	30	3	45	2017	25.34	2	43.184	7	407	17.5759	24	4.88	873.8	4.26414	3.2		42.752	17.4001	753	143.746	21.6642	0.150712	21.6642	17.4001
2017-11-10	28	2017-04-16	209	30	3	45	2017	44.19	3	42.752	7	407	17.4001	24	5.51	873.8	4.81464	3.2		51.008	20.7603	756	144.175	25.5749	0.177387	25.5749	20.7603
2017-11-11	28	2017-04-16	210	31	3	46	2017	16.62	1	51.008	7	407	20.7603	24	6.98	873.8	6.09912	3.2		48.896	19.9007	756	144.175	25.9998	0.180334	25.9998	19.9007
2017-11-12	28	2017-04-16	211	31	3	46	2017	31.91	2	48.896	7	407	19.9007	24	4.13	873.8	3.60879	3.2		34.0488	13.8579	756	144.175	17.4667	0.121149	17.4667	13.8579
2017-11-13	28	2017-04-16	212	31	3	46	2017	31.59	3	35.648	7	407	14.5087	24	5.52	873.8	4.82338	3.2		55.04	22.4013	756	144.175	27.2247	0.18883	27.2247	22.4013
2017-11-14	28	2017-04-16	213	31	3	46	2017	30.71	2	55.04	7	407	22.4013	24	5.71	873.8	4.9894	3.2		51.952	21.1445	756	144.175	26.1339	0.181264	26.1339	21.1445
2017-11-15	28	2017-04-16	214	31	3	46	2017	16.45	1	51.952	7	407	21.1445	24	5.6	873.8	4.89328	3.2		40.784	16.5991	756	144.175	21.4924	0.149071	21.4924	16.5991
2017-11-16	28	2017-04-16	215	31	3	46	2017	33.1	2	40.784	7	407	16.5991	24	4.47	873.8	3.90589	3.2		54.752	22.2841	756	144.175	26.1899	0.181653	26.1899	22.2841
2017-11-17	28	2017-04-16	216	31	3	46	2017	28.22	2	54.752	7	407	22.2841	24	4.61	873.8	4.02822	3.3		45.616	18.5657	760	144.747	22.5939	0.156092	22.5939	18.5657
2017-11-18	28	2017-04-16	217	32	3	47	2017	30.47	2	45.616	7	407	18.5657	24	5.63	873.8	4.91949	3.2		59.3957	24.174	760	144.747	29.0935	0.200996	29.0935	24.174
2017-11-19	28	2017-04-16	218	32	3	47	2017	30.53	2	59.68	7	415	24.2898	24	4.45	873.8	3.88841	3.2		54.048	22.4299	760	144.747	26.3183	0.181823	26.3183	22.4299
2017-11-20	28	2017-04-16	219	32	3	47	2017	40.62	3	54.048	7	415	22.4299	24	5.69	883	5.02427	3.3		59.584	24.7274	760	144.747	29.7516	0.205542	29.7516	24.7274
2017-11-21	28	2017-04-16	220	32	3	47	2017	28.88	2	59.584	7	415	24.7274	24	5.68	883	5.01544	3.3		38.416	15.9426	760	144.747	20.9581	0.144791	20.9581	15.9426
2017-11-22	28	2017-04-16	221	32	3	47	2017	13.22	1	38.416	7	415	15.9426	24	4.97	883	4.38851	3.2	760	40	16.6	760	144.747	20.9885	0.145001	20.9885	16.6
2017-11-23	28	2017-04-16	222	32	3	47	2017	25.53	2	40	7	415	16.6	24	2.68	883	2.36644	3.2		52.192	21.6597	760	144.747	24.0261	0.165987	24.0261	21.6597
2017-11-24	28	2017-04-16	223	32	3	47	2017	23.86	2	52.192	7	415	21.6597	24	4.7	883	4.1501	3.2		44.864	18.6186	746	142.743	22.7687	0.159508	22.7687	18.6186
2017-11-25	28	2017-04-16	224	33	3	48	2017	27.02	2	44.864	7	415	18.6186	24	4.43	883	3.91169	3.2		49.536	20.5574	746	142.743	24.4691	0.171421	24.4691	20.5574
2017-11-26	28	2017-04-16	225	33	3	48	2017	26.5	2	49.536	7	415	20.5574	24	4.34	883	3.83222	3.2		55.632	23.0873	746	142.743	26.9195	0.188587	26.9195	23.0873
2017-11-27	28	2017-04-16	226	33	3	48	2017	38.49	3	55.632	7	415	23.0873	24	4.38	883	3.86754	3.3		55.504	23.0342	746	142.743	26.9017	0.188463	26.9017	23.0342
2017-11-28	28	2017-04-16	227	33	3	48	2017	30.14	2	55.504	7	415	23.0342	24	5.01	883	4.42383	3.3		56.768	23.5587	746	142.743	27.9825	0.196035	27.9825	23.5587
2017-11-29	28	2017-04-16	228	33	3	48	2017	26.71	2	56.768	7	415	23.5587	24	4.74	883	4.18542	3.3	746	49.344	20.4778	746	142.743	24.6632	0.172781	24.6632	20.4778
2017-11-30	28	2017-04-16	229	33	3	48	2017	27.95	2	49.344	1	345	20.4778	24	4.29	883	3.78807	3.3		68.496	23.6311	746	142.743	27.4192	0.192088	27.4192	23.6311
2017-12-01	28	2017-04-16	230	33	3	48	2017	27.55	2	68.496	1	345	23.6311	24	4.49	883	3.96467	3.3		62.4	21.528	742	142.168	25.4927	0.179313	25.4927	21.528
2017-12-02	28	2017-04-16	231	34	3	49	2017	29.09	2	62.4	1	345	21.528	24	4.85	883	4.28255	3.3		57.2	19.734	742	142.168	24.0166	0.16893	24.0166	19.734
2017-12-03	28	2017-04-16	232	34	3	49	2017	17.58	1	57.2	1	345	19.734	24	4.02	883	3.54966	3.3		60.608	20.9098	742	142.168	24.4594	0.172045	24.4594	20.9098
2017-12-04	28	2017-04-16	233	34	3	49	2017	36.04	2	60.608	1	345	20.9098	24	3.13	883	2.76379	3.3		70.5122	24.3267	742	142.168	27.0905	0.190552	27.0905	24.3267
2017-12-05	28	2017-04-16	234	34	3	49	2017	37.75	3	75.6	1	345	26.082	24	4.76	883	4.20308	3.3		57.696	19.9051	742	142.168	24.1082	0.169575	24.1082	19.9051
2017-12-06	28	2017-04-16	235	34	3	49	2017	26.02	2	57.696	1	345	19.9051	24	5.26	883	4.64458	3.3	742	56.624	19.5353	742	142.168	24.1799	0.170079	24.1799	19.5353
2017-12-07	28	2017-04-16	236	34	3	49	2017	16.3	1	56.624	1	345	19.5353	24	3.07	883	2.71081	3.3		50.656	17.4763	742	142.168	20.1871	0.141995	20.1871	17.4763
2017-12-08	28	2017-04-16	237	34	3	49	2017	37.44	2	50.656	1	345	17.4763	24	3.39	883	2.99337	3.3		62.4981	21.5618	783	148.02	24.5552	0.165891	24.5552	21.5618
2017-12-09	28	2017-04-16	238	35	3	50	2017	15.43	1	63.088	1	345	21.7654	24	4.88	883	4.30904	3.3		63.008	21.7378	783	148.02	26.0468	0.175968	26.0468	21.7378
2017-12-10	28	2017-04-16	239	35	3	50	2017	32.95	2	63.008	1	345	21.7378	24	3.14	883	2.77262	3.3		66.32	22.8804	783	148.02	25.653	0.173307	25.653	22.8804
2017-12-11	28	2017-04-16	240	35	3	50	2017	37.08	3	66.32	1	345	22.8804	24	3.46	883	3.05518	3.3		90.5063	31.2247	783	148.02	34.2798	0.231589
2017-12-12	28	2017-04-16	241	35	3	50	2017	32.32	2	61.568	1	345	21.241	24	3.74	883	3.30242	3.3		77.936	26.8879	783	148.02	30.1903	0.203961	30.1903	26.8879
2017-12-13	28	2017-04-16	242	35	3	50	2017	29.5	2	77.936	1	345	26.8879	24	4.69	883	4.14127	3.3	783	66.8336	23.0576	783	148.02	27.1989	0.183751	27.1989	23.0576
2017-12-14	28	2017-04-16	243	35	3	50	2017	24.99	2	75.904	1	345	26.1869	24	3.95	883	3.48785	3.4		59.2649	20.4464	783	148.02	23.9342	0.161696	23.9342	20.4464
2017-12-15	28	2017-04-16	244	35	3	50	2017	29.09	2	62.848	1	345	21.6826	24	3.53	883	3.11699	3.4		61.264	21.1361	778	147.311	24.2531	0.164639	24.2531	21.1361
2017-12-16	28	2017-04-16	245	36	3	51	2017	25.62	2	61.264	1	345	21.1361	24	3.84	883	3.39072	3.3		52.4828	18.1066	778	147.311	21.4973	0.145932	21.4973	18.1066
2017-12-17	28	2017-04-16	246	36	3	51	2017	33.8	2	53.824	1	346	18.5693	24	3.44	883	3.03752	3.4		60.3282	20.8736	778	147.311	23.9111	0.162317	23.9111	20.8736
2017-12-18	28	2017-04-16	247	36	3	51	2017	30.5	2	73.776	1	346	25.5265	24	3.32	876.2	2.90898	3.4		74.8628	25.9025	778	147.311	28.8115	0.195583	28.8115	25.9025
2017-12-19	28	2017-04-16	248	36	3	51	2017	31.69	2	89.072	1	346	30.8189	24	4.2	876.2	3.68004	3.3		67.408	23.3232	778	147.311	27.0032	0.183308	27.0032	23.3232
2017-12-20	28	2017-04-16	249	36	3	51	2017	32.57	2	67.408	1	346	23.3232	24	3.43	876.2	3.00537	3.4		57.184	19.7857	778	147.311	22.791	0.154714	22.791	19.7857
2017-12-21	28	2017-04-16	250	36	3	51	2017	28.53	2	57.184	1	346	19.7857	24	3.37	876.2	2.95279	3.4		69.9407	24.1995	778	147.311	27.1523	0.18432	27.1523	24.1995
2017-12-22	28	2017-04-16	251	36	3	51	2017	24.74	2	85.952	1	346	29.7394	24	2.85	876.2	2.49717	3.4		56.136	19.4231	774	146.742	21.9202	0.149379	21.9202	19.4231
2017-12-23	28	2017-04-16	252	37	3	52	2017	30.84	2	60.656	1	346	20.987	24	3.47	876.2	3.04041	3.4		71.008	24.5688	774	146.742	27.6092	0.188147	27.6092	24.5688
2017-12-24	28	2017-04-16	253	37	3	52	2017	27.81	2	71.008	1	346	24.5688	24	3.3	876.2	2.89146	3.4		58.5715	20.2657	774	146.742	23.1572	0.157808	23.1572	20.2657
2017-12-25	28	2017-04-16	254	37	3	52	2017	30.44	2	61.12	1	346	21.1475	24	2.98	876.2	2.61108	3.4		56.304	19.4812	774	146.742	22.0923	0.150551	22.0923	19.4812
2017-12-26	28	2017-04-16	255	37	3	52	2017	24.68	2	56.304	1	346	19.4812	24	2.05	876.2	1.79621	3.4		67.5388	23.3684	774	146.742	25.1646	0.171488	25.1646	23.3684
2017-12-27	28	2017-04-16	256	37	3	52	2017	35.97	2	70.864	1	346	24.5189	24	2.83	876.2	2.47965	3.4		66.2254	22.914	774	146.742	25.3936	0.173049	25.3936	22.914
2017-12-28	28	2017-04-16	257	37	3	52	2017	15.5	1	66.624	1	346	23.0519	24	3.16	876.2	2.76879	3.4	774	70.3084	24.3267	774	146.742	27.0955	0.184647	27.0955	24.3267
2017-12-29	28	2017-04-16	258	37	3	52	2017	29.54	2	73.952	1	346	25.5874	24	2.12	876.2	1.85754	3.4		48.496	16.7796	777	147.169	18.6372	0.126638	18.6372	16.7796
2017-12-30	28	2017-04-16	259	38	3	53	2017	25.96	2	48.496	1	346	16.7796	24	2.58	876.2	2.2606	3.4		76.6981	26.5375	777	147.169	28.7981	0.195681	28.7981	26.5375
2017-12-31	28	2017-04-16	260	38	3	1	2018	28.71	2	82.736	1	319	28.6267	24	3.08	876.2	2.6987	3.4		58.9317	18.7992	777	147.169	21.4979	0.146077	21.4979	18.7992
2018-01-01	28	2017-04-16	261	38	3	1	2018	34	3	66.272	1	319	21.1408	24	2.24	876.2	1.96269	3.4		76.3818	24.3658	777	147.169	26.3285	0.1789	26.3285	24.3658
2018-01-02	28	2017-04-16	262	38	3	1	2018	25.1	2	83.232	1	319	26.551	24	3.26	876.2	2.85641	3.4		62.7155	20.0062	777	147.169	22.8626	0.15535	22.8626	20.0062
2018-01-03	28	2017-04-16	263	38	3	1	2018	33.29	3	70.928	1	319	22.626	24	2.26	876.2	1.98021	3.4	777	76.6642	24.4559	777	147.169	26.4361	0.179631	26.4361	24.4559
2018-01-04	28	2017-04-16	264	38	3	1	2018	28.39	2	88.224	1	319	28.1435	24	2.34	876.2	2.05031	3.4		68.4854	21.8468	777	147.169	23.8971	0.162379	23.8971	21.8468
2018-01-05	28	2017-04-16	265	38	3	1	2018	27.36	2	84.704	1	319	27.0206	24	2.48	876.2	2.17298	3.4		68.736	21.9268	795	149.718	24.0998	0.160967	24.0998	21.9268
2018-01-06	28	2017-04-16	266	39	3	2	2018	30.59	2	68.736	1	319	21.9268	24	1.93	876.2	1.69107	3.4		65.8443	21.0043	795	149.718	22.6954	0.151587	22.6954	21.0043
2018-01-07	28	2017-04-16	267	39	3	2	2018	29.32	2	80.688	1	319	25.7395	24	2.39	876.2	2.09412	3.4		67.1298	21.4144	795	149.718	23.5085	0.157018	23.5085	21.4144
2018-01-08	28	2017-04-16	268	39	3	2	2018	18.56	1	67.568	1	319	21.5542	24	2.28	876.2	1.99774	3.4		73.9615	23.5937	795	149.718	25.5915	0.170931	25.5915	23.5937
2018-01-09	28	2017-04-16	269	39	3	2	2018	23.79	2	85.616	1	319	27.3115	24	1.71	876.2	1.4983	3.5		51.408	16.3992	795	149.718	17.8975	0.119541	17.8975	16.3992
2018-01-10	28	2017-04-16	270	39	3	2	2018	39.59	3	51.408	1	319	16.3992	24	2.09	876.2	1.83126	3.5		84.1203	26.8344	795	149.718	28.6656	0.191464	28.6656	26.8344
2018-01-11	28	2017-04-16	271	39	3	2	2018	21.14	2	93.36	1	319	29.7818	24	2.57	876.2	2.25183	3.5		53.5816	17.0925	795	149.718	19.3443	0.129205	19.3443	17.0925
2018-01-12	28	2017-04-16	272	39	3	2	2018	29.48	3	61.76	1	319	19.7014	24	1.96	876.2	1.71735	3.5		72.96	23.2742	813	152.254	24.9916	0.164144	24.9916	23.2742
2018-01-13	28	2017-04-16	273	40	3	3	2018	24.77	2	72.96	1	319	23.2742	24	2.42	876.2	2.1204	3.5		66.6229	21.2527	813	152.254	23.3731	0.153514	23.3731	21.2527
2018-01-14	28	2017-04-16	274	40	3	3	2018	23.07	2	73.184	1	355	23.3457	24	0.85	876.2	0.74477	3.5		66.848	23.731	813	152.254	24.4758	0.160757	24.4758	23.731
2018-01-15	28	2017-04-16	275	40	3	3	2018	34.86	3	66.848	1	355	23.731	24	1.25	875.3	1.09413	3.5		81.312	28.8658	813	152.254	29.9599	0.196776	29.9599	28.8658
2018-01-16	28	2017-04-16	276	40	3	3	2018	24.22	2	81.312	1	355	28.8658	24	2.17	875.3	1.8994	3.5		61.456	21.8169	813	152.254	23.7163	0.155768	23.7163	21.8169
2018-01-17	28	2017-04-16	277	40	3	3	2018	25.77	2	61.456	1	355	21.8169	24	1.8	875.3	1.57554	3.5	813	65.6412	23.3026	813	152.254	24.8782	0.163399	24.8782	23.3026
2018-01-18	28	2017-04-16	278	40	3	3	2018	26.18	2	67.312	1	355	23.8958	24	1.39	875.3	1.21667	3.5		69.2923	24.5988	813	152.254	25.8154	0.169555	25.8154	24.5988
2018-01-19	28	2017-04-16	279	40	3	3	2018	23.7	2	74.256	1	355	26.3609	24	1.27	875.3	1.11163	3.5		58.8118	20.8782	791	149.153	21.9898	0.147431	21.9898	20.8782
2018-01-20	28	2017-04-16	280	41	3	4	2018	34.33	3	73.2	1	355	25.986	24	1.15	875.3	1.00659	3.5		61.0854	21.6853	791	149.153	22.6919	0.152138	22.6919	21.6853
2018-01-21	28	2017-04-16	281	41	3	4	2018	17.88	1	68.944	1	355	24.4751	24	1.42	875.3	1.24293	3.5		59.6665	21.1816	791	149.153	22.4245	0.150346	22.4245	21.1816
2018-01-22	28	2017-04-16	282	41	3	4	2018	40.04	3	92.704	1	355	32.9099	24	0.82	875.3	0.717746	3.5		68.1018	24.1761	791	149.153	24.8939	0.166902	24.8939	24.1761
2018-01-23	28	2017-04-16	283	41	3	4	2018	12.41	1	68.608	1	355	24.3558	24	1.41	875.3	1.23417	3.5		71.5402	25.3968	791	149.153	26.631	0.178548	26.631	25.3968
2018-01-24	28	2017-04-16	284	41	3	4	2018	37.72	3	75.408	1	355	26.7698	24	0.72	875.3	0.630216	3.5	791	60.656	21.5329	791	149.153	22.1631	0.148593	22.1631	21.5329
2018-01-25	28	2017-04-16	285	41	3	4	2018	17.84	1	60.656	1	355	21.5329	24	1.58	875.3	1.38297	3.5		64.4152	22.8674	791	149.153	24.2504	0.162587	24.2504	22.8674
2018-01-26	28	2017-04-16	286	41	3	4	2018	22.67	2		1	355	35.2558	24	0.7	875.3	0.61271	3.5		58.4427	20.7472	817	152.815	21.3599	0.139776	21.3599	20.7472
2018-01-27	28	2017-04-16	287	42	3	5	2018	29	2	58.736	1	355	20.8513	24	0.85	875.3	0.744005	3.5		65.568	23.2766	817	152.815	24.0206	0.157188	24.0206	23.2766
2018-01-28	28	2017-04-16	288	42	3	5	2018	35.02	3	65.568	1	371	23.2766	24	0.9	875.3	0.78777	3.5		63.6454	23.6124	817	152.815	24.4002	0.159671	24.4002	23.6124
2018-01-29	28	2017-04-16	289	42	3	5	2018	16.34	1	71.328	1	371	26.4627	24	1.09	875.3	0.954077	3.5		65.6209	24.3454	817	152.815	25.2994	0.165556	25.2994	24.3454
2018-01-30	28	2017-04-16	290	42	3	5	2018	23.6	2	67.984	1	371	25.2221	24	0.29	875.3	0.253837	3.5		63.356	23.5051	817	152.815	23.7589	0.155475	23.7589	23.5051
2018-01-31	28	2017-04-16	291	42	3	5	2018	37.21	3	65.52	1	371	24.3079	24	0.7	875.3	0.61271	3.5		56.5902	20.995	817	152.815	21.6077	0.141397	21.6077	20.995
2018-02-01	28	2017-04-16	292	42	3	5	2018	22.61	2	61.824	1	371	22.9367	24	0.5	875.3	0.43765	3.5	817	71.5224	26.5348	817	152.815	26.9725	0.176504	26.9725	26.5348
2018-02-02	28	2017-04-16	293	42	3	5	2018	17.45	1	78.032	1	371	28.9499	24	0.42	875.3	0.367626	3.5		71.632	26.5755	775	146.885	26.9431	0.18343	26.9431	26.5755
2018-02-03	28	2017-04-16	294	43	3	6	2018	25.11	2	71.632	1	371	26.5755	24	0.23	875.3	0.201319	3.6		63.0241	23.3819	775	146.885	23.5832	0.160556	23.5832	23.3819
2018-02-04	28	2017-04-16	295	43	3	6	2018	21.61	2	65.296	1	371	24.2248	24	0.38	875.3	0.332614	3.6		55.168	20.4673	775	146.885	20.7999	0.141607	20.7999	20.4673
2018-02-05	28	2017-04-16	296	43	3	6	2018	24.56	2	55.168	1	371	20.4673	24	0.33	875.3	0.288849	3.6		56.0035	20.7773	775	146.885	21.0662	0.14342	21.0662	20.7773
2018-02-06	28	2017-04-16	297	43	3	6	2018	19.71	2	60.064	1	371	22.2837	24	0.37	875.3	0.323861	3.6		59.36	22.0226	775	146.885	22.3464	0.152136	22.3464	22.0226
2018-02-07	28	2017-04-16	298	43	3	6	2018	26.19	2	59.36	1	371	22.0226	24	0.28	875.3	0.245084	3.6	775	53.0375	19.6769	775	146.885	19.922	0.13563	19.922	19.6769
2018-02-08	28	2017-04-16	299	43	3	6	2018	12.72	1	62.448	1	371	23.1682	24	0.31	875.3	0.271343	3.6		50.194	18.622	775	146.885	18.8933	0.128627	18.8933	18.622
2018-02-09	28	2017-04-16	300	43	3	6	2018	21.05	2	68.48	1	371	25.4061	24	0.14	875.3	0.122542	3.6		53.3348	19.7872	764	145.318	19.9098	0.137008	19.9098	19.7872
2018-02-10	28	2017-04-16	301	44	3	7	2018	26.31	2	57.792	1	371	21.4408	24	0.12	875.3	0.105036	3.6		69.7751	25.8865	764	145.318	25.9916	0.17886	25.9916	25.8865
2018-02-11	28	2017-04-16	302	44	3	7	2018	27.24	3	76.096	1	368	28.2316	24	0	875.3	0	3.6		68.1665	25.0853	764	145.318	25.0853	0.172623	25.0853	25.0853
2018-02-12	28	2017-04-16	303	44	3	7	2018	24.33	2	73.28	1	368	26.967	24	0	875.3	0	3.6		59.5863	21.9277	764	145.318	21.9277	0.150895	21.9277	21.9277
2018-02-13	28	2017-04-16	304	44	3	7	2018	14.8	1	70.688	1	368	26.0132	24	0	875.3	0	3.6		49.8394	18.3409	764	145.318	18.3409	0.126212	18.3409	18.3409
2018-02-14	28	2017-04-16	305	44	3	7	2018	26.82	2	58.128	1	368	21.3911	24	0	875.3	0	3.6	764	71.484	26.3061	764	145.318	26.3061	0.181024	26.3061	26.3061
2018-02-15	28	2017-04-16	306	44	3	7	2018	20.54	2	73.328	1	368	26.9847	24	0	875.3	0	3.6		29.008	10.6749	757	144.318	10.6749	0.073968	10.6749	10.6749
2017-04-02	48	2017-03-30	4	1	1	14	2017	34.47	2	84.064	5	458	14.33	24	3.42	860.6	2.94325	3.5		31.792	14.5607	757	144.318	17.504	0.121287	17.504	14.5607
2017-04-03	48	2017-03-30	5	1	1	14	2017	29.37	2	31.792	5	458	14.5607	24	3.15	860.6	2.71089	3.5	757	38.656	17.7044	757	144.318	20.4153	0.14146	20.4153	17.7044
2017-04-04	48	2017-03-30	6	1	1	14	2017	46.41	3	38.656	5	458	17.7044	24	2.78	860.6	2.39247	3.5		31.04	14.2163	740.5	141.953	16.6088	0.117002	16.6088	14.2163
2017-04-05	48	2017-03-30	7	2	1	14	2017	28.14	2	31.04	5	458	14.2163	24	3.95	860.6	3.39937	3.5		34.048	15.594	740.5	141.953	18.9934	0.133801	18.9934	15.594
2017-04-06	48	2017-03-30	8	2	1	14	2017	55.78	3	34.048	5	458	15.594	24	3.42	860.6	2.94325	3.5	756	32.928	15.081	740.5	141.953	18.0243	0.126974	18.0243	15.081
2017-04-07	48	2017-03-30	9	2	1	14	2017	37.29	2	32.928	5	458	15.081	24	4.27	860.6	3.67476	3.5		33.792	15.4767	740.5	141.953	19.1515	0.134915	19.1515	15.4767
2017-04-08	48	2017-03-30	10	2	1	15	2017	20.16	1	33.792	5	458	15.4767	24	3.89	860.6	3.34773	3.5		34.72	15.9018	740.5	141.953	19.2495	0.135605	19.2495	15.9018
2017-04-09	48	2017-03-30	11	2	1	15	2017	56.97	3	34.72	5	458	15.9018	24	3.13	860.6	2.69368	3.5		33.184	15.1983	740.5	141.953	17.8919	0.126042	17.8919	15.1983
2017-04-10	48	2017-03-30	12	2	1	15	2017	37.55	2	33.184	5	458	15.1983	24	4.59	861	3.95199	3.4		34.592	15.8431	740.5	141.953	19.7951	0.139449	19.7951	15.8431
2017-04-11	48	2017-03-30	13	2	1	15	2017	32.47	2	34.592	5	458	15.8431	24	4.75	861	4.08975	3.4		31.216	14.2969	699	135.943	18.3867	0.135253	18.3867	14.2969
2017-04-12	48	2017-03-30	14	3	1	15	2017	42.65	3	31.216	5	458	14.2969	24	4.18	861	3.59898	3.4	725	35.376	16.2022	699	135.943	19.8012	0.145658	19.8012	16.2022
2017-04-13	48	2017-03-30	15	3	1	15	2017	38.97	2	35.376	5	458	16.2022	24	4.94	861	4.25334	3.3		33.664	15.4181	699	135.943	19.6715	0.144703	19.6715	15.4181
2017-04-14	48	2017-03-30	16	3	1	15	2017	36.19	2	33.664	5	458	15.4181	24	4.67	861	4.02087	3.3		26.432	12.1059	699	135.943	16.1267	0.118628	16.1267	12.1059
2017-04-15	48	2017-03-30	17	3	1	16	2017	34.97	2	26.432	5	458	12.1059	24	4.57	861	3.93477	3.3		28.496	13.0512	699	135.943	16.9859	0.124949	16.9859	13.0512
2017-04-16	48	2017-03-30	18	3	1	16	2017	28.52	2	28.496	5	452	13.0512	24	5.48	861	4.71828	3.3		24.784	11.2024	699	135.943	15.9206	0.117112	15.9206	11.2024
2017-04-17	48	2017-03-30	19	3	1	16	2017	31.59	2	24.784	5	452	11.2024	24	4.72	861	4.06392	3.3		26.784	12.1064	699	135.943	16.1703	0.118949	16.1703	12.1064
2017-04-18	48	2017-03-30	20	3	1	16	2017	45.77	3	26.784	5	452	12.1064	24	5.79	861	4.98519	3.2		30.928	13.9795	657	129.77	18.9646	0.146141	18.9646	13.9795
2017-04-19	48	2017-03-30	21	4	1	16	2017	41.02	3	30.928	5	452	13.9795	24	5.45	861	4.69245	3.1		16.992	7.68038	657	129.77	12.3728	0.0953444	12.3728	7.68038
2017-04-20	48	2017-03-30	22	4	1	16	2017	18.71	1	16.992	5	452	7.68038	24	6	861	5.166	3.1		18.832	8.51206	657	129.77	13.6781	0.105402	13.6781	8.51206
2017-04-21	48	2017-03-30	23	4	1	16	2017	43.37	3	18.832	5	452	8.51206	24	4.51	861	3.88311	3		23.024	10.4068	657	129.77	14.29	0.110118	14.29	10.4068
2017-04-22	48	2017-03-30	24	4	1	17	2017	18.24	1	23.024	5	452	10.4068	24	6.19	861	5.32959	3		17.792	8.04198	657	129.77	13.3716	0.103041	13.3716	8.04198
2017-04-23	48	2017-03-30	25	4	1	17	2017	43.81	3	17.792	5	452	8.04198	24	5.83	861	5.01963	3		24.096	10.8914	657	129.77	15.911	0.122609	15.911	10.8914
2017-04-24	48	2017-03-30	26	4	1	17	2017	17.94	1	24.096	5	452	10.8914	24	5.25	861	4.52025	2.9	657	23.088	10.4358	657	129.77	14.956	0.11525	14.956	10.4358
2017-04-25	48	2017-03-30	27	4	1	17	2017	45.29	3	23.088	5	452	10.4358	24	4.52	861	3.89172	2.9		24.784	11.2024	699	135.943	15.0941	0.111032	15.0941	11.2024
2017-04-26	48	2017-03-30	28	5	1	17	2017	30.69	2	24.784	5	452	11.2024	24	6.52	861	5.61372	2.9		26.496	11.9762	699	135.943	17.5899	0.129392	17.5899	11.9762
2017-04-27	48	2017-03-30	29	5	1	17	2017	34.4	2	26.496	5	452	11.9762	24	6.33	861	5.45013	2.9		32.144	14.5291	699	135.943	19.9792	0.146967	19.9792	14.5291
2017-04-28	48	2017-03-30	30	5	1	17	2017	36.45	2	32.144	5	452	14.5291	24	5.76	861	4.95936	2.9		33.152	14.9847	699	135.943	19.9441	0.146709	19.9441	14.9847
2017-04-29	48	2017-03-30	31	5	1	18	2017	38.43	2	33.152	5	452	14.9847	24	5.93	861	5.10573	2.9		32.32	14.6086	699	135.943	19.7144	0.145019	19.7144	14.6086
2017-04-30	48	2017-03-30	32	5	1	18	2017	38.7	3	32.32	5	428	14.6086	24	5.9	861	5.0799	2.8		23.68	10.135	699	135.943	15.2149	0.111921	15.2149	10.135
2017-05-01	48	2017-03-30	33	5	1	18	2017	37.62	2	23.68	5	428	10.135	24	6.09	861	5.24349	2.8	699	31.472	13.47	699	135.943	18.7135	0.137657	18.7135	13.47
2017-05-02	48	2017-03-30	34	5	1	18	2017	45.3	3	31.472	5	428	13.47	24	5.41	861	4.65801	2.8		35.44	15.1683	686	134.043	19.8263	0.147911	19.8263	15.1683
2017-05-03	48	2017-03-30	35	6	1	18	2017	31.89	2	35.44	5	428	15.1683	24	6.51	861	5.60511	2.8		44.416	19.01	686	134.043	24.6152	0.183637	24.6152	19.01
2017-05-04	48	2017-03-30	36	6	1	18	2017	47.41	3	44.416	5	428	19.01	24	5.85	861	5.03685	2.7		36.848	15.7709	686	134.043	20.8078	0.155233	20.8078	15.7709
2017-05-05	48	2017-03-30	37	6	1	18	2017	31.26	2	36.848	5	428	15.7709	24	6.61	861	5.69121	2.8		34.08	14.5862	686	134.043	20.2775	0.151276	20.2775	14.5862
2017-05-06	48	2017-03-30	38	6	1	19	2017	44.48	3	34.08	5	428	14.5862	24	5.76	861	4.95936	2.7	686	35.056	15.004	686	134.043	19.9633	0.148933	19.9633	15.004
2017-05-07	48	2017-03-30	39	6	1	19	2017	48.21	3	35.056	5	428	15.004	24	5.61	861	4.83021	2.7		31.392	13.4358	686	134.043	18.266	0.13627	18.266	13.4358
2017-05-08	48	2017-03-30	40	6	1	19	2017	40.05	2	31.392	5	428	13.4358	24	6.58	864.3	5.68709	2.7		28.352	12.1347	686	134.043	17.8218	0.132956	17.8218	12.1347
2017-05-09	48	2017-03-30	41	6	1	19	2017	31.75	2	28.352	5	428	12.1347	24	5.59	864.3	4.83144	2.7		26.9209	11.5221	686	134.043	16.3536	0.122003	16.3536	11.5221
2017-05-10	48	2017-03-30	42	7	1	19	2017	50.82	3	29.872	5	428	12.7852	24	5.25	864.3	4.53758	2.6		30.8227	13.1921	686	134.043	17.7297	0.132269	17.7297	13.1921
2017-05-11	48	2017-03-30	43	7	1	19	2017	38.98	2	31.936	5	428	13.6686	24	6.62	864.3	5.72167	2.6		28.992	12.4086	686	134.043	18.1302	0.135257	18.1302	12.4086
2017-05-12	48	2017-03-30	44	7	1	19	2017	42.37	3	28.992	5	428	12.4086	24	5.94	864.3	5.13394	2.6		33.2	14.2096	686	134.043	19.3435	0.144309	19.3435	14.2096
2017-05-13	48	2017-03-30	45	7	1	20	2017	31.36	2	33.2	5	428	14.2096	24	6.25	864.3	5.40188	2.6		24.128	10.3268	686	134.043	15.7287	0.117341	15.7287	10.3268
2017-05-14	48	2017-03-30	46	7	1	20	2017	45.69	3	24.128	5	495	10.3268	24	5.15	864.3	4.45115	2.5		40.288	19.9426	686	134.043	24.3937	0.181985	24.3937	19.9426
2017-05-15	48	2017-03-30	47	7	1	20	2017	38.49	2	40.288	5	495	19.9426	24	6.5	864.3	5.61795	2.5		34.656	17.1547	686	134.043	22.7727	0.169891	22.7727	17.1547
2017-05-16	48	2017-03-30	48	7	1	20	2017	38.64	2	34.656	5	495	17.1547	24	5.41	864.3	4.67586	2.5		33.696	16.6795	687	134.189	21.3554	0.159144	21.3554	16.6795
2017-05-17	48	2017-03-30	49	8	1	20	2017	31.66	2	33.696	5	495	16.6795	24	6.61	864.3	5.71302	2.5		23.632	11.6978	687	134.189	17.4109	0.129749	17.4109	11.6978
2017-05-18	48	2017-03-30	50	8	1	20	2017	37.22	2	23.632	5	495	11.6978	24	4.42	864.3	3.82021	2.5		31.248	15.4678	687	134.189	19.288	0.143737	19.288	15.4678
2017-05-19	48	2017-03-30	51	8	1	20	2017	48.79	3	31.248	5	495	15.4678	24	5.69	864.3	4.91787	2.5		37.392	18.509	687	134.189	23.4269	0.174581	23.4269	18.509
2017-05-20	48	2017-03-30	52	8	1	21	2017	38.24	2	37.392	5	495	18.509	24	6.48	864.3	5.60066	2.5		35.088	17.3686	687	134.189	22.9692	0.17117	22.9692	17.3686
2017-05-21	48	2017-03-30	53	8	1	21	2017	41.71	3	35.088	5	495	17.3686	24	5.98	864.3	5.16851	2.5		32.88	16.2756	687	134.189	21.4441	0.159805	21.4441	16.2756
2017-05-22	48	2017-03-30	54	8	1	21	2017	30.51	2	32.88	5	495	16.2756	24	6.55	864.3	5.66116	2.5	687	34.88	17.2656	687	134.189	22.9268	0.170854	22.9268	17.2656
2017-05-23	48	2017-03-30	55	8	1	21	2017	37	2	34.88	5	495	17.2656	24	4.46	864.3	3.85478	2.5		31.2227	15.4552	675	132.427	19.31	0.145816	19.31	15.4552
2017-05-24	48	2017-03-30	56	9	1	21	2017	51.75	3	31.664	5	495	15.6737	24	6.47	864.3	5.59202	2.5		39.1728	19.3906	675	132.427	24.9826	0.188651	24.9826	19.3906
2017-05-25	48	2017-03-30	57	9	1	21	2017	37.56	2	39.616	5	495	19.6099	24	6.54	864.3	5.65252	2.5		37.552	18.5882	675	132.427	24.2408	0.183049	24.2408	18.5882
2017-05-26	48	2017-03-30	58	9	1	21	2017	37.74	2	37.552	5	495	18.5882	24	6.01	864.3	5.19444	2.4		23.968	11.8642	675	132.427	17.0586	0.128815	17.0586	11.8642
2017-05-27	48	2017-03-30	59	9	1	22	2017	32.84	2	23.968	5	495	11.8642	24	4.48	864.3	3.87206	2.5		40.448	20.0218	675	132.427	23.8938	0.18043	23.8938	20.0218
2017-05-28	48	2017-03-30	60	9	1	22	2017	40.53	2	40.448	5	480	20.0218	24	6.41	864.3	5.54016	2.5		34.544	16.5811	675	132.427	22.1213	0.167045	22.1213	16.5811
2017-05-29	48	2017-03-30	61	9	1	22	2017	37.59	2	34.544	5	480	16.5811	24	5.86	864.3	5.0648	2.4		32.24	15.4752	675	132.427	20.54	0.155104	20.54	15.4752
2017-05-30	48	2017-03-30	62	9	1	22	2017	38.97	2	32.24	5	480	15.4752	24	5.52	864.3	4.77094	2.4		25.936	12.4493	663	130.658	17.2202	0.131796	17.2202	12.4493
2017-05-31	48	2017-03-30	63	10	1	22	2017	41.02	2	25.936	5	480	12.4493	24	5.56	864.3	4.80551	2.4		35.168	16.8806	663	130.658	21.6861	0.165977	21.6861	16.8806
2017-06-01	48	2017-03-30	64	10	1	22	2017	28.25	2	35.168	5	480	16.8806	24	5.53	864.3	4.77958	2.4		37.408	17.9558	663	130.658	22.7354	0.174007	22.7354	17.9558
2017-06-02	48	2017-03-30	65	10	1	22	2017	56.93	3	37.408	5	480	17.9558	24	5.8	864.3	5.01294	2.4		37.488	17.9942	663	130.658	23.0072	0.176087	23.0072	17.9942
2017-06-03	48	2017-03-30	66	10	1	23	2017	38.35	2	37.488	5	480	17.9942	24	6.55	864.3	5.66116	2.4		31.792	15.2602	663	130.658	20.9213	0.160123	20.9213	15.2602
2017-06-04	48	2017-03-30	67	10	1	23	2017	41.36	3	31.792	5	480	15.2602	24	5.88	864.3	5.08208	2.4		32.144	15.4291	663	130.658	20.5112	0.156984	20.5112	15.4291
2017-06-05	48	2017-03-30	68	10	1	23	2017	37.97	2	32.144	5	480	15.4291	24	5.89	868	5.11252	2.4	663	46.432	22.2874	663	130.658	27.3999	0.209707	27.3999	22.2874
2017-06-06	48	2017-03-30	69	10	1	23	2017	24.66	1	46.432	5	480	22.2874	24	5.51	868	4.78268	2.4		35.0373	16.8179	678	132.869	21.6006	0.162571	21.6006	16.8179
2017-06-07	48	2017-03-30	70	11	1	23	2017	44.81	2	35.6	5	480	17.088	24	4.86	868	4.21848	2.4		34.736	16.6733	678	132.869	20.8918	0.157236	20.8918	16.6733
2017-06-08	48	2017-03-30	71	11	1	23	2017	34.62	2	34.736	5	480	16.6733	24	6.16	868	5.34688	2.4		45.264	21.7267	678	132.869	27.0736	0.203762	27.0736	21.7267
2017-06-09	48	2017-03-30	72	11	1	23	2017	39.72	2	45.264	5	480	21.7267	24	5.21	868	4.52228	2.5		44.448	21.335	678	132.869	25.8573	0.194608	25.8573	21.335
2017-06-10	48	2017-03-30	73	11	1	24	2017	43.51	3	44.448	5	480	21.335	24	5.6	868	4.8608	2.5		37.952	18.217	678	132.869	23.0778	0.173689	23.0778	18.217
2017-06-11	48	2017-03-30	74	11	1	24	2017	39.81	2	37.952	5	436	18.217	24	6.13	868	5.32084	2.4		47.616	20.7606	678	132.869	26.0814	0.196295	26.0814	20.7606
2017-06-12	48	2017-03-30	75	11	1	24	2017	40.92	3	47.616	5	436	20.7606	24	5.92	868	5.13856	2.4	678	32.9375	14.3607	678	132.869	19.4993	0.146756	19.4993	14.3607
2017-06-13	48	2017-03-30	76	11	1	24	2017	39.5	2	33.76	5	436	14.7194	24	5.58	868	4.84344	2.4		37.872	16.5122	685	133.896	21.3556	0.159494	21.3556	16.5122
2017-06-14	48	2017-03-30	77	12	1	24	2017	35.79	2	37.872	5	436	16.5122	24	6.15	868	5.3382	2.4		48.912	21.3256	685	133.896	26.6638	0.199138	26.6638	21.3256
2017-06-15	48	2017-03-30	78	12	1	24	2017	35.31	2	48.912	5	436	21.3256	24	6.12	868	5.31216	2.4		42.128	18.3678	685	133.896	23.68	0.176853	23.68	18.3678
2017-06-16	48	2017-03-30	79	12	1	24	2017	51.6	3	42.128	5	436	18.3678	24	5.36	868	4.65248	2.4		39.024	17.0145	685	133.896	21.6669	0.161819	21.6669	17.0145
2017-06-17	48	2017-03-30	80	12	1	25	2017	48.17	3	39.024	5	436	17.0145	24	5.83	868	5.06044	2.4		36.688	15.996	685	133.896	21.0564	0.157259	21.0564	15.996
2017-06-18	48	2017-03-30	81	12	1	25	2017	31.67	2	36.688	5	436	15.996	24	6.35	868	5.5118	2.4		52.992	23.1045	685	133.896	28.6163	0.21372	28.6163	23.1045
2017-06-19	48	2017-03-30	82	12	1	25	2017	43.3	3	52.992	5	436	23.1045	24	6.13	868	5.32084	2.4	685	35.952	15.6751	685	133.896	20.9959	0.156807	20.9959	15.6751
2017-06-20	48	2017-03-30	83	12	1	25	2017	38.18	2	35.952	5	436	15.6751	24	5.55	868	4.8174	2.4		39.68	17.3005	663	130.658	22.1179	0.169281	22.1179	17.3005
2017-06-21	48	2017-03-30	84	13	2	25	2017	37.9	2	39.68	5	436	17.3005	24	5.83	868	5.06044	2.4		36.8926	16.0852	663	130.658	21.1456	0.16184	21.1456	16.0852
2017-06-22	48	2017-03-30	85	13	2	25	2017	33.82	2	37.648	5	436	16.4145	24	5.23	868	4.53964	2.4		46.096	20.0979	663	130.658	24.6375	0.188565	24.6375	20.0979
2017-06-23	48	2017-03-30	86	13	2	25	2017	43.24	2	46.096	5	436	20.0979	24	6.08	868	5.27744	2.4		49.2459	21.4712	663	130.658	26.7487	0.204723	26.7487	21.4712
2017-06-24	48	2017-03-30	87	13	2	26	2017	34.75	2	49.872	5	436	21.7442	24	5.47	868	4.74796	2.4		38.448	16.7633	663	130.658	21.5113	0.164638	21.5113	16.7633
2017-06-25	48	2017-03-30	88	13	2	26	2017	42.45	2	38.448	5	436	16.7633	24	5.37	868	4.66116	2.4		37.92	16.5331	663	130.658	21.1943	0.162212	21.1943	16.5331
2017-06-26	48	2017-03-30	89	13	2	26	2017	39.7	2	37.92	5	436	16.5331	24	5.77	868	5.00836	2.4		40.288	17.5656	663	130.658	22.5739	0.172771	22.5739	17.5656
2017-06-27	48	2017-03-30	90	13	2	26	2017	40.09	2	40.288	5	436	17.5656	24	6.13	868	5.32084	2.4	663	42.4246	18.4971	674	132.28	23.818	0.180057	23.818	18.4971
2017-06-28	48	2017-03-30	91	14	2	26	2017	25.12	1	52.928	5	445	23.0766	24	5.8	868	5.0344	2.5		42.528	18.925	674	132.28	23.9594	0.181126	23.9594	18.925
2017-06-29	48	2017-03-30	92	14	2	26	2017	43.45	2	42.528	5	445	18.925	24	4.58	868	3.97544	2.4		44.6257	19.8584	674	132.28	23.8339	0.180177	23.8339	19.8584
2017-06-30	48	2017-03-30	93	14	2	26	2017	40.15	2	51.424	5	445	22.8837	24	5.8	868	5.0344	2.4		42.96	19.1172	674	132.28	24.1516	0.182579	24.1516	19.1172
2017-07-01	48	2017-03-30	94	14	2	27	2017	40.19	2	42.96	5	445	19.1172	24	6	868	5.208	2.4		47.84	21.2888	674	132.28	26.4968	0.200308	26.4968	21.2888
2017-07-02	48	2017-03-30	95	14	2	27	2017	38.42	2	47.84	5	445	21.2888	24	6.03	868	5.23404	2.4		41.696	18.5547	674	132.28	23.7888	0.179836	23.7888	18.5547
2017-07-03	48	2017-03-30	96	14	2	27	2017	23.08	1	41.696	5	445	18.5547	24	5.8	874.1	5.06978	2.4		62.8557	27.9708	674	132.28	33.0406	0.249777
2017-07-04	48	2017-03-30	97	14	2	27	2017	55.54	2	67.2	7	453	29.904	24	4.6	874.1	4.02086	2.5		40.7587	18.4637	686	134.043	22.4845	0.167742	22.4845	18.4637
2017-07-05	48	2017-03-30	98	15	2	27	2017	28.13	1	41.072	7	453	18.6056	24	6.64	874.1	5.80402	2.4		42.048	19.0477	686	134.043	24.8518	0.185402	24.8518	19.0477
2017-07-06	48	2017-03-30	99	15	2	27	2017	45.82	2	42.048	7	453	19.0477	24	4.07	874.1	3.55759	2.4		41.3551	18.7339	686	134.043	22.2914	0.166301	22.2914	18.7339
2017-07-07	48	2017-03-30	100	15	2	27	2017	40.38	2	43.264	7	453	19.5986	24	5.36	874.1	4.68518	2.4		50.928	23.0704	686	134.043	27.7556	0.207065	27.7556	23.0704
2017-07-08	48	2017-03-30	101	15	2	28	2017	39.28	2	50.928	7	453	23.0704	24	6.47	874.1	5.65543	2.4		41.936	18.997	686	134.043	24.6524	0.183915	24.6524	18.997
2017-07-09	48	2017-03-30	102	15	2	28	2017	22.74	1	41.936	7	453	18.997	24	6.13	874.1	5.35823	2.4		46.896	21.2439	686	134.043	26.6021	0.19846	26.6021	21.2439
2017-07-10	48	2017-03-30	103	15	2	28	2017	42.88	2	46.896	7	453	21.2439	24	4.53	874.1	3.95967	2.4		40.8295	18.4958	686	134.043	22.4554	0.167525	22.4554	18.4958
2017-07-11	48	2017-03-30	104	15	2	28	2017	39.27	3	43.088	7	453	19.5189	24	5.56	874.1	4.86	2.4		45.536	20.6278	697	135.651	25.4878	0.187892	25.4878	20.6278
2017-07-12	48	2017-03-30	105	16	2	28	2017	45.24	3	45.536	7	453	20.6278	24	6.34	874.1	5.54179	2.4		54.96	24.8969	697	135.651	30.4387	0.224389
2017-07-13	48	2017-03-30	106	16	2	28	2017	34.04	2	54.96	7	453	24.8969	24	5.89	874.1	5.14845	2.4		40.8	18.4824	697	135.651	23.6308	0.174203	23.6308	18.4824
2017-07-14	48	2017-03-30	107	16	2	28	2017	31.47	2	40.8	7	453	18.4824	24	5.51	874.1	4.81629	2.4		50.4	22.8312	697	135.651	27.6475	0.203813	27.6475	22.8312
2017-07-15	48	2017-03-30	108	16	2	29	2017	40.12	3	50.4	7	453	22.8312	24	6.33	874.1	5.53305	2.4		44.624	20.2147	697	135.651	25.7477	0.189808	25.7477	20.2147
2017-07-16	48	2017-03-30	109	16	2	29	2017	31.61	2	44.624	7	453	20.2147	24	6.16	874.1	5.38446	2.4		49.44	22.3963	697	135.651	27.7808	0.204795	27.7808	22.3963
2017-07-17	48	2017-03-30	110	16	2	29	2017	31.2	2	49.44	7	453	22.3963	24	4.92	874.1	4.30057	2.4		48.3625	21.9082	697	135.651	26.2088	0.193207	26.2088	21.9082
2017-07-18	48	2017-03-30	111	16	2	29	2017	42.26	2	55.984	7	453	25.3608	24	5.13	874.1	4.48413	2.4		50.896	23.0559	708	137.254	27.54	0.20065	27.54	23.0559
2017-07-19	48	2017-03-30	112	17	2	29	2017	32.65	2	50.896	7	453	23.0559	24	5.98	874.1	5.22712	2.4		37.328	16.9096	708	137.254	22.1367	0.161283	22.1367	16.9096
2017-07-20	48	2017-03-30	113	17	2	29	2017	36.79	2	37.328	7	453	16.9096	24	5.66	874.1	4.94741	2.5		49.952	22.6283	708	137.254	27.5757	0.20091	27.5757	22.6283
2017-07-21	48	2017-03-30	114	17	2	29	2017	52.7	3	49.952	7	453	22.6283	24	5.26	874.1	4.59777	2.5		53.216	24.1068	708	137.254	28.7046	0.209135	28.7046	24.1068
2017-07-22	48	2017-03-30	115	17	2	30	2017	18.95	1	53.216	7	453	24.1068	24	6.37	874.1	5.56802	2.4		28.8045	13.0484	708	137.254	18.6165	0.135635	18.6165	13.0484
2017-07-23	48	2017-03-30	116	17	2	30	2017	44.39	2	34.048	7	398	15.4237	24	4.43	874.1	3.87226	2.4		48.016	19.1104	708	137.254	22.9826	0.167446	22.9826	19.1104
2017-07-24	48	2017-03-30	117	17	2	30	2017	31.22	2	48.016	7	398	19.1104	24	6.03	874.1	5.27082	2.5		34.144	13.5893	708	137.254	18.8601	0.13741	18.8601	13.5893
2017-07-25	48	2017-03-30	118	17	2	30	2017	27.1	2	34.144	7	398	13.5893	24	6.02	874.1	5.26208	2.4		46.352	18.4481	720	138.995	23.7102	0.170583	23.7102	18.4481
2017-07-26	48	2017-03-30	119	18	2	30	2017	38.19	2	46.352	7	398	18.4481	24	5.34	874.1	4.66769	2.5		47.92	19.0722	720	138.995	23.7399	0.170796	23.7399	19.0722
2017-07-27	48	2017-03-30	120	18	2	30	2017	33.85	2	47.92	7	398	19.0722	24	4.98	874.1	4.35302	2.5		60.752	24.1793	720	138.995	28.5323	0.205276	28.5323	24.1793
2017-07-28	48	2017-03-30	121	18	2	30	2017	35.64	2	60.752	7	398	24.1793	24	6.65	874.1	5.81276	2.5		29.024	11.5516	720	138.995	17.3643	0.124928	17.3643	11.5516
2017-07-29	48	2017-03-30	122	18	2	31	2017	32	2	29.024	7	398	11.5516	24	5.43	874.1	4.74636	2.5		45.568	18.1361	720	138.995	22.8824	0.164628	22.8824	18.1361
2017-07-30	48	2017-03-30	123	18	2	31	2017	41.33	3	45.568	7	398	18.1361	24	5.7	874.1	4.98237	2.5		40.512	16.1238	720	138.995	21.1061	0.151848	21.1061	16.1238
2017-07-31	48	2017-03-30	124	18	2	31	2017	30.82	2	40.512	7	398	16.1238	24	7.06	879.2	6.20715	2.6		49.056	19.5243	720	138.995	25.7314	0.185125	25.7314	19.5243
2017-08-01	48	2017-03-30	125	18	2	31	2017	28.75	2	49.056	7	398	19.5243	24	5.34	879.2	4.69493	2.5		38.688	15.3978	731	140.585	20.0928	0.142923	20.0928	15.3978
2017-08-02	48	2017-03-30	126	19	2	31	2017	43.03	4	38.688	7	398	15.3978	24	5.21	879.2	4.58063	2.5		55.024	21.8996	731	140.585	26.4802	0.188358	26.4802	21.8996
2017-08-03	48	2017-03-30	127	19	2	31	2017	18.86	1	55.024	7	398	21.8996	24	7.38	879.2	6.4885	2.5	731	39.52	15.729	731	140.585	22.2175	0.158036	22.2175	15.729
2017-08-04	48	2017-03-30	128	19	2	31	2017	39.88	3	39.52	7	398	15.729	24	4.22	879.2	3.71022	2.5		58.336	23.2177	731	140.585	26.928	0.191543	26.928	23.2177
2017-08-05	48	2017-03-30	129	19	2	32	2017	37.46	3	58.336	7	398	23.2177	24	6.28	879.2	5.52138	2.5		54.144	21.5493	731	140.585	27.0707	0.192558	27.0707	21.5493
2017-08-06	48	2017-03-30	130	19	2	32	2017	42.62	3	54.144	7	454	21.5493	24	6.11	879.2	5.37191	2.5		37.664	17.0995	731	140.585	22.4714	0.159842	22.4714	17.0995
2017-08-07	48	2017-03-30	131	19	2	32	2017	31.62	2	37.664	7	454	17.0995	24	5.7	879.2	5.01144	2.5		43.358	19.6845	731	140.585	24.696	0.175666	24.696	19.6845
2017-08-08	48	2017-03-30	132	19	2	32	2017	27.98	2	44.72	7	454	20.3029	24	6.57	879.2	5.77634	2.5		45.088	20.47	700	136.089	26.2463	0.192861	26.2463	20.47
2017-08-09	48	2017-03-30	133	20	2	32	2017	30.19	2	45.088	7	454	20.47	24	3.87	879.2	3.4025	2.5		48.416	21.9809	700	136.089	25.3834	0.18652	25.3834	21.9809
2017-08-10	48	2017-03-30	134	20	2	32	2017	41.53	3	48.416	7	454	21.9809	24	5.88	879.2	5.1697	2.5	700	33.088	15.022	700	136.089	20.1916	0.148371	20.1916	15.022
2017-08-11	48	2017-03-30	135	20	2	32	2017	29.07	2	33.088	7	454	15.022	24	6.22	879.2	5.46862	2.5		38.48	17.4699	700	136.089	22.9385	0.168555	22.9385	17.4699
2017-08-12	48	2017-03-30	136	20	2	33	2017	39.16	3	38.48	7	454	17.4699	24	5.38	879.2	4.7301	2.5		49.3715	22.4147	700	136.089	27.1448	0.199463	27.1448	22.4147
2017-08-13	48	2017-03-30	137	20	2	33	2017	32.72	3	51.776	7	454	23.5063	24	6.05	879.2	5.31916	2.6		46.384	21.0583	700	136.089	26.3775	0.193825	26.3775	21.0583
2017-08-14	48	2017-03-30	138	20	2	33	2017	40.12	4	46.384	7	454	21.0583	24	6.62	879.2	5.8203	2.6		52.7705	23.9578	700	136.089	29.7781	0.218813	29.7781	23.9578
2017-08-15	48	2017-03-30	139	20	2	33	2017	19.43	1	53.072	7	454	24.0947	24	6.33	879.2	5.56534	2.6		45.664	20.7315	696	135.506	26.2968	0.194064	26.2968	20.7315
2017-08-16	48	2017-03-30	140	21	2	33	2017	30.11	2	45.664	7	454	20.7315	24	3.88	879.2	3.4113	2.6		42.448	19.2714	696	135.506	22.6827	0.167393	22.6827	19.2714
2017-08-17	48	2017-03-30	141	21	2	33	2017	41.6	3	42.448	7	454	19.2714	24	5.82	879.2	5.11694	2.6	696	45.808	20.7968	696	135.506	25.9138	0.191238	25.9138	20.7968
2017-08-18	48	2017-03-30	142	21	2	33	2017	36.51	2	45.808	7	454	20.7968	24	5.83	879.2	5.12574	2.6		44.464	20.1867	696	135.506	25.3124	0.1868	25.3124	20.1867
2017-08-19	48	2017-03-30	143	21	2	34	2017	29.11	2	44.464	7	454	20.1867	24	5.6	879.2	4.92352	2.6		46.88	21.2835	696	135.506	26.207	0.193402	26.207	21.2835
2017-08-20	48	2017-03-30	144	21	2	34	2017	38.36	3	46.88	7	457	21.2835	24	6	879.2	5.2752	2.6		40.976	18.726	696	135.506	24.0012	0.177124	24.0012	18.726
2017-08-21	48	2017-03-30	145	21	2	34	2017	32.1	2	40.976	7	457	18.726	24	5.81	879.2	5.10815	2.6		47.952	21.9141	696	135.506	27.0222	0.199418	27.0222	21.9141
2017-08-22	48	2017-03-30	146	21	2	34	2017	30.05	2	47.952	7	457	21.9141	24	6.37	879.2	5.6005	2.6		47.5348	21.7234	706	136.963	27.3239	0.199498	27.3239	21.7234
2017-08-23	48	2017-03-30	147	22	2	34	2017	36.86	2	49.984	7	457	22.8427	24	5.37	879.2	4.7213	2.6		45.76	20.9123	706	136.963	25.6336	0.187157	25.6336	20.9123
2017-08-24	48	2017-03-30	148	22	2	34	2017	30.02	2	45.76	7	457	20.9123	24	4.29	879.2	3.77177	2.6		51.536	23.552	706	136.963	27.3237	0.199497	27.3237	23.552
2017-08-25	48	2017-03-30	149	22	2	34	2017	35.59	2	51.536	7	457	23.552	24	3.86	879.2	3.39371	2.6	706	37.312	17.0516	706	136.963	20.4453	0.149276	20.4453	17.0516
2017-08-26	48	2017-03-30	150	22	2	35	2017	32.79	2	37.312	7	457	17.0516	24	3.2	879.2	2.81344	2.6		20.32	9.28624	706	136.963	12.0997	0.0883426	12.0997	9.28624
2017-08-27	48	2017-03-30	151	22	2	35	2017	17.36	1	20.32	7	457	9.28624	24	4.34	879.2	3.81573	2.6		47.568	21.7386	706	136.963	25.5543	0.186578	25.5543	21.7386
2017-08-28	48	2017-03-30	152	22	2	35	2017	40.97	3	47.568	7	457	21.7386	24	3.26	882.8	2.87793	2.6		41.92	19.1574	706	136.963	22.0354	0.160885	22.0354	19.1574
2017-08-29	48	2017-03-30	153	22	2	35	2017	31.11	2	41.92	7	457	19.1574	24	3.82	882.8	3.3723	2.6		41.392	18.9161	712	137.835	22.2884	0.161704	22.2884	18.9161
2017-08-30	48	2017-03-30	154	23	2	35	2017	24.06	2	41.392	7	457	18.9161	24	3.51	882.8	3.09863	2.5		37.184	16.9931	712	137.835	20.0917	0.145766	20.0917	16.9931
2017-08-31	48	2017-03-30	155	23	2	35	2017	36.69	3	37.184	7	457	16.9931	24	3.44	882.8	3.03683	2.5		49.616	22.6745	712	137.835	25.7113	0.186537	25.7113	22.6745
2017-09-01	48	2017-03-30	156	23	2	35	2017	41.24	3	49.616	7	457	22.6745	24	4	882.8	3.5312			55.536	25.38	712	137.835	28.9112	0.209752	28.9112	25.38
2017-09-02	48	2017-03-30	157	23	2	36	2017	27.59	2	55.536	7	457	25.38	24	3.52	882.8	3.10746			42.1453	19.2604	712	137.835	22.3679	0.16228	22.3679	19.2604
2017-09-03	48	2017-03-30	158	23	2	36	2017	31.49	3	43.68	7	467	19.9618	24	4.08	882.8	3.60182			44.016	20.5555	712	137.835	24.1573	0.175262	24.1573	20.5555
2017-09-04	48	2017-03-30	159	23	2	36	2017	22.7	2	44.016	7	467	20.5555	24	3.62	882.8	3.19574			39.36	18.3811	712	137.835	21.5769	0.156541	21.5769	18.3811
2017-09-05	48	2017-03-30	160	23	2	36	2017	41.63	3	39.36	7	467	18.3811	24	3.83	882.8	3.38112			46.8256	21.8675	719	138.85	25.2487	0.181841	25.2487	21.8675
2017-09-06	48	2017-03-30	161	24	2	36	2017	33.01	2	47.2	7	467	22.0424	24	6.18	882.8	5.4557			50.1535	23.4217	719	138.85	28.8774	0.207975	28.8774	23.4217
2017-09-07	48	2017-03-30	162	24	2	36	2017	33.36	3	53.728	7	467	25.091	24	5.78	882.8	5.10258			52.528	24.5306	719	138.85	29.6332	0.213418	29.6332	24.5306
2017-09-08	48	2017-03-30	163	24	2	36	2017	31.83	3	52.528	7	467	24.5306	24	6.58	882.8	5.80882			52.0678	24.3157	719	138.85	30.1245	0.216957	30.1245	24.3157
2017-09-09	48	2017-03-30	164	24	2	37	2017	30.97	2	62.912	7	467	29.3799	24	5.66	882.8	4.99665			49.312	23.0287	719	138.85	28.0254	0.201839	28.0254	23.0287
2017-09-10	48	2017-03-30	165	24	2	37	2017	28.6	2	49.312	7	467	23.0287	24	5.8	882.8	5.12024			41.3304	19.3013	719	138.85	24.4215	0.175884	24.4215	19.3013
2017-09-11	48	2017-03-30	166	24	2	37	2017	41.35	3	41.536	7	467	19.3973	24	5.82	882.8	5.1379			49.104	22.9316	719	138.85	28.0695	0.202156	28.0695	22.9316
2017-09-12	48	2017-03-30	167	24	2	37	2017	27.01	2	49.104	7	467	22.9316	24	6.64	882.8	5.86179			47.984	22.4085	726	139.863	28.2703	0.202129	28.2703	22.4085
2017-09-13	48	2017-03-30	168	25	3	37	2017	40.2	3	47.984	7	467	22.4085	24	5.32	882.8	4.6965		719	47.568	22.2143	726	139.863	26.9108	0.192408	26.9108	22.2143
2017-09-14	48	2017-03-30	169	25	3	37	2017	25.98	2	47.568	7	467	22.2143	24	6.62	882.8	5.84414			45.664	21.3251	726	139.863	27.1692	0.194256	27.1692	21.3251
2017-09-15	48	2017-03-30	170	25	3	37	2017	39.75	3	45.664	7	467	21.3251	24	5.55	882.8	4.89954			40.112	18.7323	726	139.863	23.6318	0.168964	23.6318	18.7323
2017-09-16	48	2017-03-30	171	25	3	38	2017	24.86	2	40.112	7	467	18.7323	24	6.34	882.8	5.59695			46.944	21.9228	726	139.863	27.5198	0.196763	27.5198	21.9228
2017-09-17	48	2017-03-30	172	25	3	38	2017	33.84	3	46.944	7	467	21.9228	24	5.54	882.8	4.89071			51.2	23.9104	726	139.863	28.8011	0.205924	28.8011	23.9104
2017-09-18	48	2017-03-30	173	25	3	38	2017	27.98	2	51.2	7	467	23.9104	24	6.06	882.8	5.34977			44	20.548	726	139.863	25.8978	0.185165	25.8978	20.548
2017-09-19	48	2017-03-30	174	25	3	38	2017	41.88	3	44	7	467	20.548	24	5.43	882.8	4.7936			36.448	17.0212	740	141.881	21.8148	0.153755	21.8148	17.0212
2017-09-20	48	2017-03-30	175	26	3	38	2017	29.12	2	36.448	7	467	17.0212	24	6.71	882.8	5.92359		726	42.096	19.6588	740	141.881	25.5824	0.180309	25.5824	19.6588
2017-09-21	48	2017-03-30	176	26	3	38	2017	26.42	2	42.096	7	467	19.6588	24	5.53	882.8	4.88188			50.3098	23.4947	740	141.881	28.3765	0.200003	28.3765	23.4947
2017-09-22	48	2017-03-30	177	26	3	38	2017	28.11	2	51.728	7	467	24.157	24	5.56	882.8	4.90837			50.794	23.7208	740	141.881	28.6292	0.201783	28.6292	23.7208
2017-09-23	48	2017-03-30	178	26	3	39	2017	41.19	3	51.024	7	467	23.8282	24	5.41	882.8	4.77595			47.632	22.2441	740	141.881	27.0201	0.190442	27.0201	22.2441
2017-09-24	48	2017-03-30	179	26	3	39	2017	29.88	3	47.632	7	425	22.2441	24	6.61	882.8	5.83531			46.944	19.9512	740	141.881	25.7865	0.181748	25.7865	19.9512
2017-09-25	48	2017-03-30	180	26	3	39	2017	38.19	3	46.944	7	425	19.9512	24	5.69	869.6	4.94802			47.024	19.9852	740	141.881	24.9332	0.175734	24.9332	19.9852
2017-09-26	48	2017-03-30	181	26	3	39	2017	28.93	2	47.024	7	425	19.9852	24	6.49	869.6	5.6437			36.8877	15.6773	732	140.729	21.321	0.151504	21.321	15.6773
2017-09-27	48	2017-03-30	182	27	3	39	2017	29.11	2	37.264	7	425	15.8372	24	5.76	869.6	5.0089		740	55.152	23.4396	732	140.729	28.4485	0.202151	28.4485	23.4396
2017-09-28	48	2017-03-30	183	27	3	39	2017	29.54	2	55.152	7	425	23.4396	24	5.75	869.6	5.0002			41.696	17.7208	732	140.729	22.721	0.161452	22.721	17.7208
2017-09-29	48	2017-03-30	184	27	3	39	2017	34.85	3	41.696	7	425	17.7208	24	5.71	869.6	4.96542			46.1566	19.6166	732	140.729	24.582	0.174676	24.582	19.6166
2017-09-30	48	2017-03-30	185	27	3	40	2017	31.77	3	49.76	7	425	21.148	24	6.52	869.6	5.66979			47.312	20.1076	732	140.729	25.7774	0.183171	25.7774	20.1076
2017-10-01	48	2017-03-30	186	27	3	40	2017	28.64	2	47.312	7	425	20.1076	24	5.86	869.6	5.09586			42.112	17.8976	732	140.729	22.9935	0.163388	22.9935	17.8976
2017-10-02	48	2017-03-30	187	27	3	40	2017	30.88	2	42.112	7	425	17.8976	24	5.86	869.6	5.09586			41.728	17.7344	732	140.729	22.8303	0.162229	22.8303	17.7344
2017-10-03	48	2017-03-30	188	27	3	40	2017	30.29	2	41.728	7	425	17.7344	24	5.08	869.6	4.41757	2.7		57.1943	24.3076	737	141.449	28.7252	0.203078	28.7252	24.3076
2017-10-04	48	2017-03-30	189	28	3	40	2017	26.44	2	58.464	7	425	24.8472	24	5.4	869.6	4.69584	2.7	732	47.008	19.9784	737	141.449	24.6742	0.174439	24.6742	19.9784
2017-10-05	48	2017-03-30	190	28	3	40	2017	25.16	2	47.008	7	425	19.9784	24	6.15	869.6	5.34804	2.8		44.898	19.0817	737	141.449	24.4297	0.17271	24.4297	19.0817
2017-10-06	48	2017-03-30	191	28	3	40	2017	41.77	3	45.856	7	425	19.4888	24	5.31	869.6	4.61758	2.8		38.096	16.1908	737	141.449	20.8084	0.147108	20.8084	16.1908
2017-10-07	48	2017-03-30	192	28	3	41	2017	24.43	2	38.096	7	425	16.1908	24	6.76	869.6	5.8785	2.8		42.848	18.2104	737	141.449	24.0889	0.170301	24.0889	18.2104
2017-10-08	48	2017-03-30	193	28	3	41	2017	33.35	3	42.848	7	392	18.2104	24	5.07	869.6	4.40887	2.9		51.7441	20.2837	737	141.449	24.6926	0.174568	24.6926	20.2837
2017-10-09	48	2017-03-30	194	28	3	41	2017	29.16	2	53.936	7	392	21.1429	24	5.8	869.6	5.04368	2.9		58.7101	23.0143	737	141.449	28.058	0.198361	28.058	23.0143
2017-10-10	48	2017-03-30	195	28	3	41	2017	35.52	3	60.384	7	392	23.6705	24	5.96	869.6	5.18282	2.9		46.592	18.2641	748	143.03	23.4469	0.16393	23.4469	18.2641
2017-10-11	48	2017-03-30	196	29	3	41	2017	38.31	3	46.592	7	392	18.2641	24	5.94	869.6	5.16542	2.9	737	48.3379	18.9484	748	143.03	24.1139	0.168593	24.1139	18.9484
2017-10-12	48	2017-03-30	197	29	3	41	2017	23.74	2	60.848	7	392	23.8524	24	6.47	869.6	5.62631	2.9		50.8	19.9136	748	143.03	25.5399	0.178564	25.5399	19.9136
2017-10-13	48	2017-03-30	198	29	3	41	2017	37.16	3	50.8	7	392	19.9136	24	5.8	869.6	5.04368	2.9		37.904	14.8584	748	143.03	19.902	0.139146	19.902	14.8584
2017-10-14	48	2017-03-30	199	29	3	42	2017	28.33	2	37.904	7	392	14.8584	24	6.54	869.6	5.68718	2.9		36.224	14.1998	748	143.03	19.887	0.139041	19.887	14.1998
2017-10-15	48	2017-03-30	200	29	3	42	2017	25.93	2	36.224	7	392	14.1998	24	5.68	869.6	4.93933	2.9		55.088	21.5945	748	143.03	26.5338	0.185513	26.5338	21.5945
2017-10-16	48	2017-03-30	201	29	3	42	2017	36.98	3	55.088	7	392	21.5945	24	5.62	869.6	4.88715	3		39.536	15.4981	748	143.03	20.3853	0.142525	20.3853	15.4981
2017-10-17	48	2017-03-30	202	29	3	42	2017	21.93	2	39.536	7	392	15.4981	24	6.51	869.6	5.6611	3		45.6	17.8752	738	141.593	23.5363	0.166225	23.5363	17.8752
2017-10-18	48	2017-03-30	203	30	3	42	2017	28.81	2	45.6	7	392	17.8752	24	4.51	869.6	3.9219	3	748	48.256	18.9164	738	141.593	22.8382	0.161295	22.8382	18.9164
2017-10-19	48	2017-03-30	204	30	3	42	2017	44.22	3	48.256	7	392	18.9164	24	5.36	869.6	4.66106	3		47.424	18.5902	738	141.593	23.2513	0.164212	23.2513	18.5902
2017-10-20	48	2017-03-30	205	30	3	42	2017	18.54	2	47.424	7	392	18.5902	24	7.12	869.6	6.19155	3		48.224	18.9038	738	141.593	25.0954	0.177236	25.0954	18.9038
2017-10-21	48	2017-03-30	206	30	3	43	2017	43.56	3	48.224	7	392	18.9038	24	4.79	869.6	4.16538	3		49.632	19.4557	738	141.593	23.6211	0.166824	23.6211	19.4557
2017-10-22	48	2017-03-30	207	30	3	43	2017	27.05	2	49.632	7	417	19.4557	24	6.62	869.6	5.75675	3		44.128	18.4014	738	141.593	24.1581	0.170616	24.1581	18.4014
2017-10-23	48	2017-03-30	208	30	3	43	2017	31.06	3	44.128	7	417	18.4014	24	5.74	873.8	5.01561	3		41.7422	17.4065	738	141.593	22.4221	0.158356	22.4221	17.4065
2017-10-24	48	2017-03-30	209	30	3	43	2017	17.95	2	42.176	7	417	17.5874	24	6.37	873.8	5.56611	3		46.56	19.4155	751	143.46	24.9816	0.174137	24.9816	19.4155
2017-10-25	48	2017-03-30	210	31	3	43	2017	39.55	3	46.56	7	417	19.4155	24	4.61	873.8	4.02822	3	738	41.7691	17.4177	751	143.46	21.4459	0.149491	21.4459	17.4177
2017-10-26	48	2017-03-30	211	31	3	43	2017	20.18	2	42.272	7	417	17.6274	24	5.93	873.8	5.18163	3		44.209	18.4352	751	143.46	23.6168	0.164623	23.6168	18.4352
2017-10-27	48	2017-03-30	212	31	3	43	2017	32.04	2	68.752	7	417	28.6696	24	5.14	873.8	4.49133	3		51.856	21.624	751	143.46	26.1153	0.182039	26.1153	21.624
2017-10-28	48	2017-03-30	213	31	3	44	2017	37.3	3	51.856	7	417	21.624	24	5.41	873.8	4.72726	3		31.808	13.2639	751	143.46	17.9912	0.125409	17.9912	13.2639
2017-10-29	48	2017-03-30	214	31	3	44	2017	36.64	3	31.808	7	417	13.2639	24	6.64	873.8	5.80203	3		55.0634	22.9614	751	143.46	28.7635	0.200499	28.7635	22.9614
2017-10-30	48	2017-03-30	215	31	3	44	2017	28.22	2	90.432	7	417	37.7101	24	6.4	873.8	5.59232	3		47.872	19.9626	751	143.46	25.5549	0.178133	25.5549	19.9626
2017-10-31	48	2017-03-30	216	31	3	44	2017	29.14	2	47.872	7	417	19.9626	24	5.35	873.8	4.67483	3		47.376	19.7558	765	145.461	24.4306	0.167953	24.4306	19.7558
2017-11-01	48	2017-03-30	217	32	3	44	2017	23.37	2	47.376	7	417	19.7558	24	5.64	873.8	4.92823	3	751	45.488	18.9685	765	145.461	23.8967	0.164283	23.8967	18.9685
2017-11-02	48	2017-03-30	218	32	3	44	2017	30.56	3	45.488	7	417	18.9685	24	4.3	873.8	3.75734	3.1		38.752	16.1596	765	145.461	19.9169	0.136923	19.9169	16.1596
2017-11-03	48	2017-03-30	219	32	3	44	2017	25.34	2	38.752	7	417	16.1596	24	5.81	873.8	5.07678	3.1		42.272	17.6274	765	145.461	22.7042	0.156085	22.7042	17.6274
2017-11-04	48	2017-03-30	220	32	3	45	2017	34.78	3	42.272	7	417	17.6274	24	5.32	873.8	4.64862	3.1		39.024	16.273	765	145.461	20.9216	0.14383	20.9216	16.273
2017-11-05	48	2017-03-30	221	32	3	45	2017	32.95	4	39.024	7	407	16.273	24	5.4	873.8	4.71852	3.1		45.248	18.4159	765	145.461	23.1345	0.159043	23.1345	18.4159
2017-11-06	48	2017-03-30	222	32	3	45	2017	23.8	2	45.248	7	407	18.4159	24	5.92	873.8	5.1729	3.1		37.712	15.3488	765	145.461	20.5217	0.14108	20.5217	15.3488
2017-11-07	48	2017-03-30	223	32	3	45	2017	31.5	3	37.712	7	407	15.3488	24	4.15	873.8	3.62627	3.1		43.12	17.5498	755	144.032	21.1761	0.147023	21.1761	17.5498
2017-11-08	48	2017-03-30	224	33	3	45	2017	24.06	2	43.12	7	407	17.5498	24	5.59	873.8	4.88454	3.1	765	48.736	19.8356	755	144.032	24.7201	0.171629	24.7201	19.8356
2017-11-09	48	2017-03-30	225	33	3	45	2017	26.54	2	48.736	7	407	19.8356	24	4.63	873.8	4.04569	3.1		35.4574	14.4312	755	144.032	18.4768	0.128283	18.4768	14.4312
2017-11-10	48	2017-03-30	226	33	3	45	2017	28.17	3	41.408	7	407	16.8531	24	5.16	873.8	4.50881	3.1		42.176	17.1656	755	144.032	21.6744	0.150483	21.6744	17.1656
2017-11-11	48	2017-03-30	227	33	3	46	2017	35.63	3	42.176	7	407	17.1656	24	4.08	873.8	3.5651	3.1		47.312	19.256	755	144.032	22.8211	0.158444	22.8211	19.256
2017-11-12	48	2017-03-30	228	33	3	46	2017	21.32	2	47.312	7	407	19.256	24	5.79	873.8	5.0593	3.1		52.864	21.5156	755	144.032	26.5749	0.184507	26.5749	21.5156
2017-11-13	48	2017-03-30	229	33	3	46	2017	35.91	3	52.864	7	407	21.5156	24	3.77	873.8	3.29423	3.1		42.368	17.2438	755	144.032	20.538	0.142593	20.538	17.2438
2017-11-14	48	2017-03-30	230	33	3	46	2017	25.95	2	42.368	7	407	17.2438	24	5.57	873.8	4.86707	3.2		49.456	20.1286	757	144.318	24.9957	0.173198	24.9957	20.1286
2017-11-15	48	2017-03-30	231	34	3	46	2017	28.91	2	49.456	7	407	20.1286	24	4.8	873.8	4.19424	3.2	755	43.632	17.7582	757	144.318	21.9525	0.152111	21.9525	17.7582
2017-11-16	48	2017-03-30	232	34	3	46	2017	22.67	2	43.632	7	407	17.7582	24	4.43	873.8	3.87093	3.2		60.1349	24.4749	757	144.318	28.3459	0.196412	28.3459	24.4749
2017-11-17	48	2017-03-30	233	34	3	46	2017	25.45	2	65.424	7	407	26.6276	24	4.45	873.8	3.88841	3.2		40.624	16.534	757	144.318	20.4224	0.141509	20.4224	16.534
2017-11-18	48	2017-03-30	234	34	3	47	2017	30.58	2	40.624	7	407	16.534	24	4.01	873.8	3.50394	3.2		45.84	18.6569	757	144.318	22.1608	0.153555	22.1608	18.6569
2017-11-19	48	2017-03-30	235	34	3	47	2017	27.45	2	45.84	7	415	18.6569	24	4.39	873.8	3.83598	3.2		61.136	25.3714	757	144.318	29.2074	0.202382	29.2074	25.3714
2017-11-20	48	2017-03-30	236	34	3	47	2017	31.53	3	61.136	7	415	25.3714	24	4.81	883	4.24723	3.2		45.952	19.0701	757	144.318	23.3173	0.161568	23.3173	19.0701
2017-11-21	48	2017-03-30	237	34	3	47	2017	15.07	1	45.952	7	415	19.0701	24	4.96	883	4.37968	3.2		37.68	15.6372	759	144.604	20.0169	0.138425	20.0169	15.6372
2017-11-22	48	2017-03-30	238	35	3	47	2017	35.81	3	37.68	7	415	15.6372	24	2.97	883	2.62251	3.2		49.7127	20.6308	759	144.604	23.2533	0.160806	23.2533	20.6308
2017-11-23	48	2017-03-30	239	35	3	47	2017	26.4	2	60.224	7	415	24.993	24	4.2	883	3.7086	3.2		44.08	18.2932	759	144.604	22.0018	0.152152	22.0018	18.2932
2017-11-24	48	2017-03-30	240	35	3	47	2017	22.53	2	44.08	7	415	18.2932	24	4.27	883	3.77041	3.2		43.024	17.855	759	144.604	21.6254	0.149549	21.6254	17.855
2017-11-25	48	2017-03-30	241	35	3	48	2017	34.9	3	43.024	7	415	17.855	24	3.89	883	3.43487	3.2		57.088	23.6915	759	144.604	27.1264	0.18759	27.1264	23.6915
2017-11-26	48	2017-03-30	242	35	3	48	2017	24.48	2	57.088	7	415	23.6915	24	4.72	883	4.16776	3.2		47.232	19.6013	759	144.604	23.769	0.164373	23.769	19.6013
2017-11-27	48	2017-03-30	243	35	3	48	2017	26.22	2	47.232	7	415	19.6013	24	4.17	883	3.68211	3.2		31.84	13.2136	759	144.604	16.8957	0.116841	16.8957	13.2136
2017-11-28	48	2017-03-30	244	35	3	48	2017	27.77	3	31.84	7	415	13.2136	24	3.72	883	3.28476	3.2		55.068	22.8532	763	145.176	26.138	0.180044	26.138	22.8532
2017-11-29	48	2017-03-30	245	36	3	48	2017	17.73	2	56.24	7	415	23.3396	24	4.11	883	3.62913	3.2	759	56.08	23.2732	763	145.176	26.9023	0.185309	26.9023	23.2732
2017-11-30	48	2017-03-30	246	36	3	48	2017	30.76	2	56.08	1	345	23.2732	24	2.56	883	2.26048	3.2		58.368	20.137	763	145.176	22.3974	0.154278	22.3974	20.137
2017-12-01	48	2017-03-30	247	36	3	48	2017	22.26	2	58.368	1	345	20.137	24	4.31	883	3.80573	3.2		48.4924	16.7299	763	145.176	20.5356	0.141454	20.5356	16.7299
2017-12-02	48	2017-03-30	248	36	3	49	2017	25.7	2	48.848	1	345	16.8526	24	3.26	883	2.87858	3.2		60.688	20.9374	763	145.176	23.8159	0.164049	23.8159	20.9374
2017-12-03	48	2017-03-30	249	36	3	49	2017	26.26	2	60.688	1	345	20.9374	24	3.42	883	3.01986	3.2		55.136	19.0219	763	145.176	22.0418	0.151828	22.0418	19.0219
2017-12-04	48	2017-03-30	250	36	3	49	2017	26.48	2	55.136	1	345	19.0219	24	3.21	883	2.83443	3.2		54.3108	18.7372	763	145.176	21.5716	0.14859	21.5716	18.7372
2017-12-05	48	2017-03-30	251	36	3	49	2017	38.61	3	55.152	1	345	19.0274	24	3.28	883	2.89624	3.2		53.088	18.3154	764	145.318	21.2116	0.145967	21.2116	18.3154
2017-12-06	48	2017-03-30	252	37	3	49	2017	13.17	1	53.088	1	345	18.3154	24	4.12	883	3.63796	3.3	763	47.6775	16.4487	764	145.318	20.0867	0.138226	20.0867	16.4487
2017-12-07	48	2017-03-30	253	37	3	49	2017	38.49	3	48.528	1	345	16.7422	24	2.39	883	2.11037	3.3		55.7198	19.2233	764	145.318	21.3337	0.146807	21.3337	19.2233
2017-12-08	48	2017-03-30	254	37	3	49	2017	9.35	1	62.48	1	345	21.5556	24	4.05	883	3.57615	3.3		56.0469	19.3362	764	145.318	22.9123	0.15767	22.9123	19.3362
2017-12-09	48	2017-03-30	255	37	3	50	2017	29.1	2	58.896	1	345	20.3191	24	2.05	883	1.81015	3.3		45.936	15.8479	764	145.318	17.6581	0.121513	17.6581	15.8479
2017-12-10	48	2017-03-30	256	37	3	50	2017	35.51	3	45.936	1	345	15.8479	24	2.57	883	2.26931	3.3		47.8811	16.519	764	145.318	18.7883	0.129291	18.7883	16.519
2017-12-11	48	2017-03-30	257	37	3	50	2017	24.26	3	50.192	1	345	17.3162	24	3.92	883	3.46136	3.3		55.344	19.0937	764	145.318	22.555	0.155211	22.555	19.0937
2017-12-12	48	2017-03-30	258	37	3	50	2017	26.21	2	55.344	1	345	19.0937	24	2.68	883	2.36644	3.3		58.5862	20.2122	745	142.599	22.5787	0.158337	22.5787	20.2122
2017-12-13	48	2017-03-30	259	38	3	50	2017	21.16	2	59.232	1	345	20.435	24	2.83	883	2.49889	3.3	764	27.2021	9.38472	745	142.599	11.8836	0.0833357	11.8836	9.38472
2017-12-14	48	2017-03-30	260	38	3	50	2017	22.93	2	48.848	1	345	16.8526	24	1.94	883	1.71302	3.4		48.208	16.6318	745	142.599	18.3448	0.128646	18.3448	16.6318
2017-12-15	48	2017-03-30	261	38	3	50	2017	25.47	2	48.208	1	345	16.6318	24	2.33	883	2.05739	3.4		52.88	18.2436	745	142.599	20.301	0.142364	20.301	18.2436
2017-12-16	48	2017-03-30	262	38	3	51	2017	23.21	2	52.88	1	345	18.2436	24	2.53	883	2.23399	3.4		72.464	25.0001	745	142.599	27.2341	0.190983	27.2341	25.0001
2017-12-17	48	2017-03-30	263	38	3	51	2017	29.17	2	72.464	1	346	25.0001	24	2.75	883	2.42825	3.4		55.456	19.1878	745	142.599	21.616	0.151586	21.616	19.1878
2017-12-18	48	2017-03-30	264	38	3	51	2017	21.71	2	55.456	1	346	19.1878	24	2.22	876.2	1.94516	3.4		60.24	20.843	745	142.599	22.7882	0.159806	22.7882	20.843
2017-12-19	48	2017-03-30	265	38	3	51	2017	29.09	2	60.24	1	346	20.843	24	2.81	876.2	2.46212	3.3		51.68	17.8813	762	145.033	20.3434	0.140268	20.3434	17.8813
2017-12-20	48	2017-03-30	266	39	3	51	2017	12.71	1	51.68	1	346	17.8813	24	2.63	876.2	2.30441	3.3	745	60.7211	21.0095	762	145.033	23.3139	0.160749	23.3139	21.0095
2017-12-21	48	2017-03-30	267	39	3	51	2017	24.51	2	67.152	1	346	23.2346	24	1.87	876.2	1.63849	3.3		59.0094	20.4173	762	145.033	22.0558	0.152074	22.0558	20.4173
2017-12-22	48	2017-03-30	268	39	3	51	2017	28.46	2	67.088	1	346	23.2124	24	1.6	876.2	1.40192	3.3		59.184	20.4777	762	145.033	21.8796	0.15086	21.8796	20.4777
2017-12-23	48	2017-03-30	269	39	3	52	2017	21.42	2	59.184	1	346	20.4777	24	2.35	876.2	2.05907	3.4		62.624	21.6679	762	145.033	23.727	0.163597	23.727	21.6679
2017-12-24	48	2017-03-30	270	39	3	52	2017	20.66	2	62.624	1	346	21.6679	24	1.72	876.2	1.50706	3.3		50.0483	17.3167	762	145.033	18.8238	0.12979	18.8238	17.3167
2017-12-25	48	2017-03-30	271	39	3	52	2017	32.69	3	52.384	1	346	18.1249	24	1.45	876.2	1.27049	3.3		53.344	18.457	762	145.033	19.7275	0.136021	19.7275	18.457
2017-12-26	48	2017-03-30	272	39	3	52	2017	25.16	2	53.344	1	346	18.457	24	2.43	876.2	2.12917	3.3		71.072	24.5909	779	147.453	26.7201	0.181211	26.7201	24.5909
2017-12-27	48	2017-03-30	273	40	3	52	2017	18.91	2	71.072	1	346	24.5909	24	1.58	876.2	1.3844	3.4		54.6069	18.894	779	147.453	20.2784	0.137525	20.2784	18.894
2017-12-28	48	2017-03-30	274	40	3	52	2017	22.07	2	60.56	1	346	20.9538	24	1.75	876.2	1.53335	3.4		66.112	22.8748	779	147.453	24.4081	0.165532	24.4081	22.8748
2017-12-29	48	2017-03-30	275	40	3	52	2017	27.1	3	66.112	1	346	22.8748	24	1.43	876.2	1.25297	3.4		52.144	18.0418	779	147.453	19.2948	0.130854	19.2948	18.0418
2017-12-30	48	2017-03-30	276	40	3	53	2017	21.35	2	52.144	1	346	18.0418	24	2.42	876.2	2.1204	3.4		45.792	15.844	779	147.453	17.9644	0.121832	17.9644	15.844
2017-12-31	48	2017-03-30	277	40	3	1	2018	23.45	3	45.792	1	319	15.844	24	1.63	876.2	1.42821	3.4		71.7808	22.8981	779	147.453	24.3263	0.164977	24.3263	22.8981
2018-01-01	48	2017-03-30	278	40	3	1	2018	21.88	2	72.448	1	319	23.1109	24	1.35	876.2	1.18287	3.4		46.608	14.868	779	147.453	16.0508	0.108854	16.0508	14.868
2018-01-02	48	2017-03-30	279	40	3	1	2018	22.34	2	46.608	1	319	14.868	24	1.61	876.2	1.41068	3.4		74.608	23.8	782	147.879	25.2106	0.170482	25.2106	23.8
2018-01-03	48	2017-03-30	280	41	3	1	2018	27.97	3	74.608	1	319	23.8	24	1.65	876.2	1.44573	3.4	779	60.32	19.2421	782	147.879	20.6878	0.139897	20.6878	19.2421
2018-01-04	48	2017-03-30	281	41	3	1	2018	21.34	2	60.32	1	319	19.2421	24	1.78	876.2	1.55964	3.4		49.968	15.9398	782	147.879	17.4994	0.118337	17.4994	15.9398
2018-01-05	48	2017-03-30	282	41	3	1	2018	22.65	2	49.968	1	319	15.9398	24	1.58	876.2	1.3844	3.4		56.794	18.1173	782	147.879	19.5017	0.131876	19.5017	18.1173
2018-01-06	48	2017-03-30	283	41	3	2	2018	21.62	3	57.04	1	319	18.1958	24	1.54	876.2	1.34935	3.4		66.7674	21.2988	782	147.879	22.6481	0.153154	22.6481	21.2988
2018-01-07	48	2017-03-30	284	41	3	2	2018	24.51	3	70.288	1	319	22.4219	24	1.14	876.2	0.998868	3.4		60.064	19.1604	782	147.879	20.1593	0.136323	20.1593	19.1604
2018-01-08	48	2017-03-30	285	41	3	2	2018	21.03	2	60.064	1	319	19.1604	24	1.11	876.2	0.972582	3.4		58.8166	18.7625	782	147.879	19.7351	0.133455	19.7351	18.7625
2018-01-09	48	2017-03-30	286	41	3	2	2018	18.15	2	61.984	1	319	19.7729	24	0.65	876.2	0.56953	3.4		70.976	22.6413	837	155.612	23.2109	0.149158	23.2109	22.6413
2018-01-10	48	2017-03-30	287	42	3	2	2018	27.66	3	70.976	1	319	22.6413	24	0.95	876.2	0.83239	3.4	782	44.5483	14.2109	837	155.612	15.0433	0.0966716	15.0433	14.2109
2018-01-11	48	2017-03-30	288	42	3	2	2018	14.71	2	51.76	1	319	16.5114	24	1.09	876.2	0.955058	3.4		69.2251	22.0828	837	155.612	23.0379	0.148047	23.0379	22.0828
2018-01-12	48	2017-03-30	289	42	3	2	2018	22.13	2	71.584	1	319	22.8353	24	0.73	876.2	0.639626	3.4		57.312	18.2825	837	155.612	18.9222	0.121598	18.9222	18.2825
2018-01-13	48	2017-03-30	290	42	3	3	2018	19.64	2	57.312	1	319	18.2825	24	0.53	876.2	0.464386	3.4		52.208	16.6544	837	155.612	17.1187	0.110009	17.1187	16.6544
2018-01-14	48	2017-03-30	291	42	3	3	2018	29.47	2	52.208	1	355	16.6544	24	0.66	876.2	0.578292	3.4		61.392	21.7942	837	155.612	22.3725	0.14377	22.3725	21.7942
2018-01-15	48	2017-03-30	292	42	3	3	2018	15.18	2	61.392	1	355	21.7942	24	0.42	875.3	0.367626	3.4		59.6773	21.1854	837	155.612	21.5531	0.138505	21.5531	21.1854
2018-01-16	48	2017-03-30	293	42	3	3	2018	13.32	2	60.368	1	355	21.4306	24	0.49	875.3	0.428897	3.4		56.378	20.0142	808	151.551	20.4431	0.134893	20.4431	20.0142
2018-01-17	48	2017-03-30	294	43	3	3	2018	25.97	3	56.592	1	355	20.0902	24	0.14	875.3	0.122542	3.4	837	60.496	21.4761	808	151.551	21.5986	0.142517	21.5986	21.4761
2018-01-18	48	2017-03-30	295	43	3	3	2018	20.37	3	60.496	1	355	21.4761	24	0.43	875.3	0.376379	3.4		43.408	15.4098	808	151.551	15.7862	0.104164	15.7862	15.4098
2018-01-19	48	2017-03-30	296	43	3	3	2018	22.49	3	43.408	1	355	15.4098	24	0.28	875.3	0.245084	3.4		77.696	27.5821	808	151.551	27.8272	0.183616	27.8272	27.5821
2018-01-20	48	2017-03-30	297	43	3	4	2018	17.52	2	77.696	1	355	27.5821	24	0.23	875.3	0.201319	3.4		49.408	17.5398	808	151.551	17.7412	0.117064	17.7412	17.5398
2018-01-21	48	2017-03-30	298	43	3	4	2018	18.93	2	49.408	1	355	17.5398	24	0.12	875.3	0.105036	3.4		48.192	17.1082	808	151.551	17.2132	0.11358	17.2132	17.1082
2018-01-22	48	2017-03-30	299	43	3	4	2018	15.36	2	48.192	1	355	17.1082	24	0	875.3	0	3.4		72.368	25.6906	808	151.551	25.6906	0.169518	25.6906	25.6906
2018-01-23	48	2017-03-30	300	43	3	4	2018	21.74	2	72.368	1	355	25.6906	24	0	875.3	0	3.4		43.9131	15.5891	808	151.551	15.5891	0.102864	15.5891	15.5891
2018-01-24	48	2017-03-30	301	44	3	4	2018	21.43	2	46.096	1	355	16.3641	24	0	875.3	0	3.4	808	61.3229	21.7696	808	151.551	21.7696	0.143646	21.7696	21.7696
2018-01-25	48	2017-03-30	302	44	3	4	2018	17.59	2	65.392	1	355	23.2142	24	0	875.3	0	3.4		56.528	20.0674	808	151.551	20.0674	0.132414	20.0674	20.0674
2018-01-26	48	2017-03-30	303	44	3	4	2018	19.11	2	56.528	1	355	20.0674	24	0	875.3	0	3.4		50.128	17.7954	808	151.551	17.7954	0.117422	17.7954	17.7954
2018-01-27	48	2017-03-30	304	44	3	5	2018	20.29	2	50.128	1	355	17.7954	24	0	875.3	0	3.4		59.4415	21.1017	757	144.318	21.1017	0.146216	21.1017	21.1017
2017-07-10	73	2017-07-08	3	1	1	28	2017	29.53	2	53.024	7	453	10.8068	24	0.86	874.1	0.751726	3.7	812	30.4	13.7712	812	152.113	14.5229	0.0954744	14.5229	13.7712
2017-07-11	73	2017-07-08	4	1	1	28	2017	35.77	2	30.4	7	453	13.7712	24	2.96	874.1	2.58734	3.7		33.648	15.2425	812	152.113	17.8299	0.117215	17.8299	15.2425
2017-07-12	73	2017-07-08	5	1	1	28	2017	40.3	3	33.648	7	453	15.2425	24	3.99	874.1	3.48766	3.7		38.4609	17.4228	812	152.113	20.9105	0.137466	20.9105	17.4228
2017-07-13	73	2017-07-08	6	1	1	28	2017	37.89	3	49.808	7	453	22.563	24	4.54	874.1	3.96841	3.7		38.5575	17.4666	814	152.394	21.435	0.140655	21.435	17.4666
2017-07-14	73	2017-07-08	7	2	1	28	2017	31.95	2	54.528	7	453	24.7012	24	4.73	874.1	4.13449	3.7		31.5905	14.3105	814	152.394	18.445	0.121035	18.445	14.3105
2017-07-15	73	2017-07-08	8	2	1	29	2017	38.99	3	32.32	7	453	14.641	24	4.79	874.1	4.18694	3.7		49.888	22.5993	814	152.394	26.7862	0.175769	26.7862	22.5993
2017-07-16	73	2017-07-08	9	2	1	29	2017	41.1	3	49.888	7	453	22.5993	24	5.64	874.1	4.92992	3.7		30.352	13.7495	814	152.394	18.6794	0.122573	18.6794	13.7495
2017-07-17	73	2017-07-08	10	2	1	29	2017	30.09	2	30.352	7	453	13.7495	24	6.32	874.1	5.52431	3.7		42.544	19.2724	814	152.394	24.7967	0.162715	24.7967	19.2724
2017-07-18	73	2017-07-08	11	2	1	29	2017	39.26	3	42.544	7	453	19.2724	24	5.6	874.1	4.89496	3.6		42.832	19.4029	814	152.394	24.2979	0.159441	24.2979	19.4029
2017-07-19	73	2017-07-08	12	2	1	29	2017	44.69	3	42.832	7	453	19.4029	24	6.79	874.1	5.93514	3.6		39.2	17.7576	814	152.394	23.6927	0.15547	23.6927	17.7576
2017-07-20	73	2017-07-08	13	2	1	29	2017	36.29	2	39.2	7	453	17.7576	24	7.83	874.1	6.8442	3.6		37.968	17.1995	815	152.535	24.0437	0.157628	24.0437	17.1995
2017-07-21	73	2017-07-08	14	3	1	29	2017	37.69	2	37.968	7	453	17.1995	24	7.78	874.1	6.8005	3.6		38.224	17.3155	815	152.535	24.116	0.158102	24.116	17.3155
2017-07-22	73	2017-07-08	15	3	1	30	2017	43.2	3	38.224	7	453	17.3155	24	7.75	874.1	6.77428	3.6		36.336	16.4602	815	152.535	23.2345	0.152323	23.2345	16.4602
2017-07-23	73	2017-07-08	16	3	1	30	2017	32.15	2	36.336	7	398	16.4602	24	8.88	874.1	7.76201	3.6		37.744	15.0221	815	152.535	22.7841	0.14937	22.7841	15.0221
2017-07-24	73	2017-07-08	17	3	1	30	2017	45.15	3	37.744	7	398	15.0221	24	7.82	874.1	6.83546	3.5		43.792	17.4292	815	152.535	24.2647	0.159077	24.2647	17.4292
2017-07-25	73	2017-07-08	18	3	1	30	2017	52.38	3	43.792	7	398	17.4292	24	9.83	874.1	8.5924	3.5		46.048	18.3271	815	152.535	26.9195	0.176481	26.9195	18.3271
2017-07-26	73	2017-07-08	19	3	1	30	2017	22.07	1	46.048	7	398	18.3271	24	10.23	874.1	8.94204	3.5		34.544	13.7485	815	152.535	22.6906	0.148757	22.6906	13.7485
2017-07-27	73	2017-07-08	20	3	1	30	2017	63.59	3	34.544	7	398	13.7485	24	8.14	874.1	7.11517	3.5		47.664	18.9703	817	152.815	26.0854	0.170699	26.0854	18.9703
2017-07-28	73	2017-07-08	21	4	1	30	2017	34.99	2	47.664	7	398	18.9703	24	12.55	874.1	10.97	3.5		41.648	16.5759	817	152.815	27.5459	0.180256	27.5459	16.5759
2017-07-29	73	2017-07-08	22	4	1	31	2017	44.96	3	41.648	7	398	16.5759	24	9.97	874.1	8.71478	3.4		31.552	12.5577	817	152.815	21.2725	0.139204	21.2725	12.5577
2017-07-30	73	2017-07-08	23	4	1	31	2017	38.99	2	31.552	7	398	12.5577	24	11.92	874.1	10.4193	3.4		44.7508	17.8108	817	152.815	28.2301	0.184733	28.2301	17.8108
2017-07-31	73	2017-07-08	24	4	1	31	2017	40.37	2	46.32	7	398	18.4354	24	12.15	879.2	10.6823	3.4		47.728	18.9957	817	152.815	29.678	0.194209	29.678	18.9957
2017-08-01	73	2017-07-08	25	4	1	31	2017	39.46	2	47.728	7	398	18.9957	24	11.43	879.2	10.0493	3.4		42.5002	16.9151	817	152.815	26.9644	0.176451	26.9644	16.9151
2017-08-02	73	2017-07-08	26	4	1	31	2017	55.15	4	60.336	7	398	24.0137	24	11.88	879.2	10.4449	3.4		47.3323	18.8383	817	152.815	29.2832	0.191625	29.2832	18.8383
2017-08-03	73	2017-07-08	27	4	1	31	2017	40.11	2	48.192	7	398	19.1804	24	12.76	879.2	11.2186	3.4	817	42.848	17.0535	796	149.86	28.2721	0.188657	28.2721	17.0535
2017-08-04	73	2017-07-08	28	5	1	31	2017	52.33	4	42.848	7	398	17.0535	24	11.66	879.2	10.2515	3.4		31.552	12.5577	796	149.86	22.8092	0.152204	22.8092	12.5577
2017-08-05	73	2017-07-08	29	5	1	32	2017	25.49	1	31.552	7	398	12.5577	24	12.44	879.2	10.9372	3.4		46.144	18.3653	796	149.86	29.3026	0.195533	29.3026	18.3653
2017-08-06	73	2017-07-08	30	5	1	32	2017	59.8	3	46.144	7	454	18.3653	24	10.71	879.2	9.41623	3.3		46.3919	21.0619	796	149.86	30.4781	0.203378	30.4781	21.0619
2017-08-07	73	2017-07-08	31	5	1	32	2017	38.24	2	54.752	7	454	24.8574	24	12.32	879.2	10.8317	3.4		56.6451	25.7169	796	149.86	36.5486	0.243886
2017-08-08	73	2017-07-08	32	5	1	32	2017	59.98	3	57.088	7	454	25.918	24	10.64	879.2	9.35469	3.4		36.1388	16.407	796	149.86	25.7617	0.171906	25.7617	16.407
2017-08-09	73	2017-07-08	33	5	1	32	2017	22.47	1	38.992	7	454	17.7024	24	13.36	879.2	11.7461	3.4		48.208	21.8864	796	149.86	33.6325	0.224427
2017-08-10	73	2017-07-08	34	5	1	32	2017	59.31	3	48.208	7	454	21.8864	24	10.25	879.2	9.0118	3.4	796	38.672	17.5571	805	151.129	26.5689	0.175803	26.5689	17.5571
2017-08-11	73	2017-07-08	35	6	1	32	2017	53.3	3	38.672	7	454	17.5571	24	13.08	879.2	11.4999	3.4		48.288	21.9228	805	151.129	33.4227	0.221154
2017-08-12	73	2017-07-08	36	6	1	33	2017	51.73	3	48.288	7	454	21.9228	24	12.04	879.2	10.5856	3.4		48.862	22.1833	805	151.129	32.7689	0.216828	32.7689	22.1833
2017-08-13	73	2017-07-08	37	6	1	33	2017	41.33	2	49.888	7	454	22.6492	24	12.3	879.2	10.8142	3.3		45.8427	20.8126	805	151.129	31.6267	0.20927	31.6267	20.8126
2017-08-14	73	2017-07-08	38	6	1	33	2017	43.45	2	47.648	7	454	21.6322	24	11.25	879.2	9.891	3.3		56.432	25.6201	805	151.129	35.5111	0.234973
2017-08-15	73	2017-07-08	39	6	1	33	2017	44.23	2	56.432	7	454	25.6201	24	12.12	879.2	10.6559	3.3		44.9821	20.4219	805	151.129	31.0778	0.205638	31.0778	20.4219
2017-08-16	73	2017-07-08	40	6	1	33	2017	66.15	3	49.824	7	454	22.6201	24	11.16	879.2	9.81187	3.3		53.504	24.2908	805	151.129	34.1027	0.225653
2017-08-17	73	2017-07-08	41	6	1	33	2017	47.87	2	53.504	7	454	24.2908	24	12.73	879.2	11.1922	3.3	805	56.016	25.4313	799	150.283	36.6235	0.243697
2017-08-18	73	2017-07-08	42	7	1	33	2017	42.39	2	56.016	7	454	25.4313	24	12.22	879.2	10.7438	3.3		56.144	25.4894	799	150.283	36.2332	0.2411
2017-08-19	73	2017-07-08	43	7	1	34	2017	54.37	3	56.144	7	454	25.4894	24	11.49	879.2	10.102	3.3		38.5941	17.5217	799	150.283	27.6237	0.183811	27.6237	17.5217
2017-08-20	73	2017-07-08	44	7	1	34	2017	39.73	2	40.192	7	457	18.2472	24	11.4	879.2	10.0229	3.3		53.8371	24.6035	799	150.283	34.6264	0.230408
2017-08-21	73	2017-07-08	45	7	1	34	2017	46.8	2	55.328	7	457	25.2849	24	11.57	879.2	10.1723	3.3		59.1777	27.0442	799	150.283	37.2166	0.247643
2017-08-22	73	2017-07-08	46	7	1	34	2017	54.3	2	62.672	7	457	28.6411	24	11.98	879.2	10.5328	3.3		44.5211	20.3462	799	150.283	30.879	0.205472	30.879	20.3462
2017-08-23	73	2017-07-08	47	7	1	34	2017	54.78	2	47.04	7	457	21.4973	24	11.56	879.2	10.1636	3.3		46.576	21.2852	799	150.283	31.4488	0.209264	31.4488	21.2852
2017-08-24	73	2017-07-08	48	7	1	34	2017	37.71	2	46.576	7	457	21.2852	24	10.7	879.2	9.40744	3.3		67.9961	31.0742	804	150.988	40.4816	0.268112
2017-08-25	73	2017-07-08	49	8	1	34	2017	47.99	2	70.304	7	457	32.1289	24	9.51	879.2	8.36119	3.3	799	48.336	22.0896	804	150.988	30.4507	0.201677	30.4507	22.0896
2017-08-26	73	2017-07-08	50	8	1	35	2017	51.39	2	48.336	7	457	22.0896	24	9.56	879.2	8.40515	3.3		15.184	6.93909	804	150.988	15.3442	0.101626	15.3442	6.93909
2017-08-27	73	2017-07-08	51	8	1	35	2017	63.45	3	15.184	7	457	6.93909	24	9.63	879.2	8.4667	3.3		27.504	12.5693	804	150.988	21.036	0.139323	21.036	12.5693
2017-08-28	73	2017-07-08	52	8	1	35	2017	48.52	2	27.504	7	457	12.5693	24	9.45	882.8	8.34246	3.3		48.096	21.9799	804	150.988	30.3223	0.200826	30.3223	21.9799
2017-08-29	73	2017-07-08	53	8	1	35	2017	42.83	2	48.096	7	457	21.9799	24	9.35	882.8	8.25418	3.3		58.384	26.6815	804	150.988	34.9357	0.231381
2017-08-30	73	2017-07-08	54	8	1	35	2017	41.46	2	58.384	7	457	26.6815	24	9.08	882.8	8.01582	3.2		49.5709	22.6539	804	150.988	30.6697	0.203127	30.6697	22.6539
2017-08-31	73	2017-07-08	55	8	1	35	2017	66.24	3	49.92	7	457	22.8134	24	10.12	882.8	8.93394	3.2		52.3595	23.9283	808	151.551	32.8622	0.21684	32.8622	23.9283
2017-09-01	73	2017-07-08	56	9	1	35	2017	26.31	1	53.792	7	457	24.5829	24	10.19	882.8	8.99573			52.592	24.0345	808	151.551	33.0303	0.217948	33.0303	24.0345
2017-09-02	73	2017-07-08	57	9	1	36	2017	54.88	2	52.592	7	457	24.0345	24	8.36	882.8	7.38021			59.7506	27.306	808	151.551	34.6862	0.228875
2017-09-03	73	2017-07-08	58	9	1	36	2017	52.64	2	74.912	7	467	34.2348	24	9.73	882.8	8.58964			60.5976	28.2991	808	151.551	36.8887	0.243408
2017-09-04	73	2017-07-08	59	9	1	36	2017	33.96	2	60.752	7	467	28.3712	24	9.38	882.8	8.28066			64.032	29.9029	808	151.551	38.1836	0.251952
2017-09-05	73	2017-07-08	60	9	1	36	2017	60.85	3	64.032	7	467	29.9029	24	9.79	882.8	8.64261			43.767	20.4392	808	151.551	29.0818	0.191894	29.0818	20.4392
2017-09-06	73	2017-07-08	61	9	1	36	2017	42.25	2	45.024	7	467	21.0262	24	12.05	882.8	10.6377			60.7397	28.3654	808	151.551	39.0032	0.25736
2017-09-07	73	2017-07-08	62	9	1	36	2017	65.4	3	61.984	7	467	28.9465	24	12.34	882.8	10.8938			43.4092	20.2721	813	152.254	31.1658	0.204697	31.1658	20.2721
2017-09-08	73	2017-07-08	63	10	1	36	2017	42.69	2	45.536	7	467	21.2653	24	11.99	882.8	10.5848			43.28	20.2118	813	152.254	30.7965	0.202271	30.7965	20.2118
2017-09-09	73	2017-07-08	64	10	1	37	2017	58.21	3	43.28	7	467	20.2118	24	11.49	882.8	10.1434			54.288	25.3525	813	152.254	35.4959	0.233136
2017-09-10	73	2017-07-08	65	10	1	37	2017	47.58	2	54.288	7	467	25.3525	24	13.16	882.8	11.6176			58.288	27.2205	813	152.254	38.8381	0.255088
2017-09-11	73	2017-07-08	66	10	1	37	2017	40.39	2	58.288	7	467	27.2205	24	11.64	882.8	10.2758			53.04	24.7697	813	152.254	35.0455	0.230178
2017-09-12	73	2017-07-08	67	10	1	37	2017	58.07	3	53.04	7	467	24.7697	24	10.9	882.8	9.62252			48.9174	22.8444	813	152.254	32.4669	0.213242	32.4669	22.8444
2017-09-13	73	2017-07-08	68	10	1	37	2017	47.58	2	51.84	7	467	24.2093	24	13.02	882.8	11.4941		813	48.9174	22.8444	813	152.254	34.3385	0.225535
2017-09-14	73	2017-07-08	69	10	1	37	2017	47.71	2	56.192	7	467	26.2417	24	11.46	882.8	10.1169			49.44	23.0885	809	151.692	33.2054	0.218901	33.2054	23.0885
2017-09-15	73	2017-07-08	70	11	1	37	2017	49.62	2	49.44	7	467	23.0885	24	11.64	882.8	10.2758			46.832	21.8705	809	151.692	32.1463	0.211919	32.1463	21.8705
2017-09-16	73	2017-07-08	71	11	1	38	2017	49.66	3	46.832	7	467	21.8705	24	12.26	882.8	10.8231			59.424	27.751	809	151.692	38.5741	0.254293
2017-09-17	73	2017-07-08	72	11	1	38	2017	30.2	2	59.424	7	467	27.751	24	12.18	882.8	10.7525			44.992	21.0113	809	151.692	31.7638	0.209397	31.7638	21.0113
2017-09-18	73	2017-07-08	73	11	1	38	2017	59.22	3	44.992	7	467	21.0113	24	11.34	882.8	10.011			42.432	19.8157	809	151.692	29.8267	0.196627	29.8267	19.8157
2017-09-19	73	2017-07-08	74	11	1	38	2017	54.97	3	42.432	7	467	19.8157	24	11.48	882.8	10.1345			54.3439	25.3786	809	151.692	35.5131	0.234114
2017-09-20	73	2017-07-08	75	11	1	38	2017	38.96	2	55.216	7	467	25.7859	24	12.1	882.8	10.6819		809	50.352	23.5144	809	151.692	34.1963	0.225433
2017-09-21	73	2017-07-08	76	11	1	38	2017	42.36	2	50.352	7	467	23.5144	24	12.23	882.8	10.7966			54.224	25.3226	775	146.885	36.1193	0.245902
2017-09-22	73	2017-07-08	77	12	1	38	2017	68.79	3	54.224	7	467	25.3226	24	11.42	882.8	10.0816			54.4257	25.4168	775	146.885	35.4984	0.241675
2017-09-23	73	2017-07-08	78	12	1	39	2017	35.95	2	56.224	7	467	26.2566	24	12.81	882.8	11.3087			43.888	20.4957	775	146.885	31.8044	0.216526	31.8044	20.4957
2017-09-24	73	2017-07-08	79	12	1	39	2017	55.56	3	43.888	7	425	20.4957	24	9.96	882.8	8.79269			44.451	18.8917	775	146.885	27.6844	0.188477	27.6844	18.8917
2017-09-25	73	2017-07-08	80	12	1	39	2017	41.18	2	47.392	7	425	20.1416	24	13.26	869.6	11.5309			43.552	18.5096	775	146.885	30.0405	0.204518	30.0405	18.5096
2017-09-26	73	2017-07-08	81	12	1	39	2017	51.5	2	43.552	7	425	18.5096	24	11.06	869.6	9.61778			40.768	17.3264	775	146.885	26.9442	0.183438	26.9442	17.3264
2017-09-27	73	2017-07-08	82	12	1	39	2017	39.56	2	40.768	7	425	17.3264	24	11.91	869.6	10.3569		775	35.8225	15.2246	775	146.885	25.5815	0.174161	25.5815	15.2246
2017-09-28	73	2017-07-08	83	12	1	39	2017	57.74	3	46.32	7	425	19.686	24	11.39	869.6	9.90474			40.0924	17.0393	805	151.129	26.944	0.178285	26.944	17.0393
2017-09-29	73	2017-07-08	84	13	2	39	2017	44.7	2	41.424	7	425	17.6052	24	13.23	869.6	11.5048			51.536	21.9028	805	151.129	33.4076	0.221054
2017-09-30	73	2017-07-08	85	13	2	40	2017	35.16	2	51.536	7	425	21.9028	24	11.28	869.6	9.80909			46.272	19.6656	805	151.129	29.4747	0.19503	29.4747	19.6656
2017-10-01	73	2017-07-08	86	13	2	40	2017	46.3	2	46.272	7	425	19.6656	24	10.89	869.6	9.46994			40.7992	17.3397	805	151.129	26.8096	0.177396	26.8096	17.3397
2017-10-02	73	2017-07-08	87	13	2	40	2017	41.71	2	45.088	7	425	19.1624	24	11.76	869.6	10.2265			51.4553	21.8685	805	151.129	32.095	0.212369	32.095	21.8685
2017-10-03	73	2017-07-08	88	13	2	40	2017	46.74	2	53.568	7	425	22.7664	24	11.79	869.6	10.2526			45.696	19.4208	805	151.129	29.6734	0.196345	29.6734	19.4208
2017-10-04	73	2017-07-08	89	13	2	40	2017	53.57	2	45.696	7	425	19.4208	24	11.58	869.6	10.07	3.3	805	34.496	14.6608	805	151.129	24.7308	0.16364	24.7308	14.6608
2017-10-05	73	2017-07-08	90	13	2	40	2017	44.07	2	34.496	7	425	14.6608	24	10.56	869.6	9.18298	3.2		45.856	19.4888	795	149.718	28.6718	0.191505	28.6718	19.4888
2017-10-06	73	2017-07-08	91	14	2	40	2017	59.68	3	45.856	7	425	19.4888	24	12.63	869.6	10.983	3.2		48.1656	20.4704	795	149.718	31.4534	0.210084	31.4534	20.4704
2017-10-07	73	2017-07-08	92	14	2	41	2017	40.92	2	52.384	7	425	22.2632	24	13.33	869.6	11.5918	3.2		43.8369	18.6307	795	149.718	30.2225	0.201862	30.2225	18.6307
2017-10-08	73	2017-07-08	93	14	2	41	2017	52.41	3	46.688	7	392	19.8424	24	11.64	869.6	10.1221	3.2		32.7985	12.857	795	149.718	22.9792	0.153483	22.9792	12.857
2017-10-09	73	2017-07-08	94	14	2	41	2017	42.63	2	35.456	7	392	13.8988	24	12.83	869.6	11.157	3.2		23.074	9.04501	795	149.718	20.202	0.134933	20.202	9.04501
2017-10-10	73	2017-07-08	95	14	2	41	2017	35.43	2	26.016	7	392	10.1983	24	11.08	869.6	9.63517	3.2		41.328	16.2006	795	149.718	25.8357	0.172562	25.8357	16.2006
2017-10-11	73	2017-07-08	96	14	2	41	2017	45.45	2	41.328	7	392	16.2006	24	11.27	869.6	9.80039	3.2	795	46.304	18.1512	795	149.718	27.9516	0.186694	27.9516	18.1512
2017-10-12	73	2017-07-08	97	14	2	41	2017	54.45	3	46.304	7	392	18.1512	24	11.83	869.6	10.2874	3.2		43.7011	17.1308	791	149.153	27.4182	0.183826	27.4182	17.1308
2017-10-13	73	2017-07-08	98	15	2	41	2017	46.69	2	47.616	7	392	18.6655	24	12.43	869.6	10.8091	3.2		38.7196	15.1781	791	149.153	25.9872	0.174232	25.9872	15.1781
2017-10-14	73	2017-07-08	99	15	2	42	2017	36.42	3	41.424	7	392	16.2382	24	11.69	869.6	10.1656	3.2		40.0631	15.7048	791	149.153	25.8704	0.173448	25.8704	15.7048
2017-10-15	73	2017-07-08	100	15	2	42	2017	45.28	2	44.352	7	392	17.386	24	11.46	869.6	9.96562	3.2		26.7842	10.4994	791	149.153	20.465	0.137208	20.465	10.4994
2017-10-16	73	2017-07-08	101	15	2	42	2017	52.35	3	32.192	7	392	12.6193	24	12.44	869.6	10.8178	3.2		46.8014	18.3461	791	149.153	29.164	0.19553	29.164	18.3461
2017-10-17	73	2017-07-08	102	15	2	42	2017	39.64	2	59.12	7	392	23.175	24	11.7	869.6	10.1743	3.2		38.4105	15.0569	791	149.153	25.2312	0.169163	25.2312	15.0569
2017-10-18	73	2017-07-08	103	15	2	42	2017	43.79	2	39.472	7	392	15.473	24	12.07	869.6	10.4961	3.1	791	29.9977	11.7591	791	149.153	22.2552	0.14921	22.2552	11.7591
2017-10-19	73	2017-07-08	104	15	2	42	2017	51.38	3	49.072	7	392	19.2362	24	11.98	869.6	10.4178	3.1		58.32	22.8614	780	147.595	33.2792	0.225477
2017-10-20	73	2017-07-08	105	16	2	42	2017	49.98	3	58.32	7	392	22.8614	24	12.24	869.6	10.6439	3.1		48.128	18.8662	780	147.595	29.5101	0.19994	29.5101	18.8662
2017-10-21	73	2017-07-08	106	16	2	43	2017	38.5	2	48.128	7	392	18.8662	24	12.16	869.6	10.5743	3.1		43.312	16.9783	780	147.595	27.5526	0.186678	27.5526	16.9783
2017-10-22	73	2017-07-08	107	16	2	43	2017	33.93	2	43.312	7	417	16.9783	24	11.13	869.6	9.67865	3.1		35.408	14.7651	780	147.595	24.4438	0.165614	24.4438	14.7651
2017-10-23	73	2017-07-08	108	16	2	43	2017	46.83	3	35.408	7	417	14.7651	24	12.21	873.8	10.6691	3.1		45.4962	18.9719	780	147.595	29.641	0.200827	29.641	18.9719
2017-10-24	73	2017-07-08	109	16	2	43	2017	35.08	2	51.296	7	417	21.3904	24	12.58	873.8	10.9924	3.1		62.1309	25.9086	780	147.595	36.901	0.250016
2017-10-25	73	2017-07-08	110	16	2	43	2017	45.43	3	68.304	7	417	28.4828	24	10.81	873.8	9.44578	3.1	780	40.752	16.9936	780	147.595	26.4394	0.179135	26.4394	16.9936
2017-10-26	73	2017-07-08	111	16	2	43	2017	41	2	40.752	7	417	16.9936	24	12.14	873.8	10.6079	3.1		66.48	27.7222	801	150.565	38.3301	0.254575
2017-10-27	73	2017-07-08	112	17	2	43	2017	50.21	3	66.48	7	417	27.7222	24	11.75	873.8	10.2672	3.1		59.8779	24.9691	801	150.565	35.2362	0.234026
2017-10-28	73	2017-07-08	113	17	2	44	2017	43.01	2	71.632	7	417	29.8705	24	12.54	873.8	10.9575	3.1		60.9639	25.422	801	150.565	36.3794	0.241619
2017-10-29	73	2017-07-08	114	17	2	44	2017	52.54	3	63.216	7	417	26.3611	24	11.52	873.8	10.0662	3.1		44.848	18.7016	801	150.565	28.7678	0.191065	28.7678	18.7016
2017-10-30	73	2017-07-08	115	17	2	44	2017	39.56	2	44.848	7	417	18.7016	24	13.21	873.8	11.5429	3.1		31.696	13.2172	801	150.565	24.7601	0.164448	24.7601	13.2172
2017-10-31	73	2017-07-08	116	17	2	44	2017	44.46	2	31.696	7	417	13.2172	24	11.02	873.8	9.62928	3.1		64.1097	26.7337	801	150.565	36.363	0.24151
2017-11-01	73	2017-07-08	117	17	2	44	2017	45.79	3	65.216	7	417	27.1951	24	12.09	873.8	10.5642	3.1	801	51.072	21.297	801	150.565	31.8613	0.211611	31.8613	21.297
2017-11-02	73	2017-07-08	118	17	2	44	2017	32.9	2	51.072	7	417	21.297	24	11.69	873.8	10.2147	3.1		51.0211	21.2758	814	152.394	31.4905	0.206639	31.4905	21.2758
2017-11-03	73	2017-07-08	119	18	2	44	2017	51.2	3	52.72	7	417	21.9842	24	11.58	873.8	10.1186	3.1		49.504	20.6432	814	152.394	30.7618	0.201857	30.7618	20.6432
2017-11-04	73	2017-07-08	120	18	2	45	2017	50.83	3	49.504	7	417	20.6432	24	12.17	873.8	10.6341	3.1		51.376	21.4238	814	152.394	32.0579	0.210362	32.0579	21.4238
2017-11-05	73	2017-07-08	121	18	2	45	2017	38.49	2	51.376	7	407	21.4238	24	12.39	873.8	10.8264	3.1		63.872	25.9959	814	152.394	36.8223	0.241625
2017-11-06	73	2017-07-08	122	18	2	45	2017	39.72	2	63.872	7	407	25.9959	24	12.18	873.8	10.6429	3.1		69.4846	28.2802	814	152.394	38.9231	0.255411
2017-11-07	73	2017-07-08	123	18	2	45	2017	48.79	3	77.648	7	407	31.6027	24	11.43	873.8	9.98753	3.1		39.7165	16.1646	814	152.394	26.1521	0.171609	26.1521	16.1646
2017-11-08	73	2017-07-08	124	18	2	45	2017	31.61	2	43.264	7	407	17.6084	24	12.29	873.8	10.739	3.1	814	55.136	22.4404	814	152.394	33.1794	0.217721	33.1794	22.4404
2017-11-09	73	2017-07-08	125	18	2	45	2017	52.81	3	55.136	7	407	22.4404	24	10.56	873.8	9.22733	3.1		56.8393	23.1336	792	149.295	32.3609	0.216759	32.3609	23.1336
2017-11-10	73	2017-07-08	126	19	2	45	2017	42.5	3	60.832	7	407	24.7586	24	12.89	873.8	11.2633	3.1		55.136	22.4404	792	149.295	33.7036	0.225753
2017-11-11	73	2017-07-08	127	19	2	46	2017	50.32	3	55.136	7	407	22.4404	24	11.88	873.8	10.3807	3.1		52.432	21.3398	792	149.295	31.7206	0.21247	31.7206	21.3398
2017-11-12	73	2017-07-08	128	19	2	46	2017	41.18	2	52.432	7	407	21.3398	24	12.79	873.8	11.1759	3.1		45.4915	18.515	792	149.295	29.6909	0.198875	29.6909	18.515
2017-11-13	73	2017-07-08	129	19	2	46	2017	37.46	2	48.464	7	407	19.7248	24	11.43	873.8	9.98753	3.1		54.3501	22.1205	792	149.295	32.108	0.215065	32.108	22.1205
2017-11-14	73	2017-07-08	130	19	2	46	2017	40.26	2	58.56	7	407	23.8339	24	11.66	873.8	10.1885	3.1		49.9031	20.3105	792	149.295	30.4991	0.204288	30.4991	20.3105
2017-11-15	73	2017-07-08	131	19	2	46	2017	47.43	3	57.392	7	407	23.3585	24	11.46	873.8	10.0137	3.1	792	64.448	26.2303	792	149.295	36.2441	0.242769
2017-11-16	73	2017-07-08	132	19	2	46	2017	33.78	2	64.448	7	407	26.2303	24	12.44	873.8	10.8701	3.1		71.1646	28.964	782	147.879	39.8341	0.26937
2017-11-17	73	2017-07-08	133	20	2	46	2017	53.13	3	74.464	7	407	30.3068	24	11.26	873.8	9.83899	3.1		54.8717	22.3328	782	147.879	32.1717	0.217555	32.1717	22.3328
2017-11-18	73	2017-07-08	134	20	2	47	2017	33.31	2	55.936	7	407	22.766	24	12.82	873.8	11.2021	3.1		55.776	22.7008	782	147.879	33.9029	0.229262
2017-11-19	73	2017-07-08	135	20	2	47	2017	48.3	3	55.776	7	415	22.7008	24	11.46	873.8	10.0137	3.1		56.016	23.2466	782	147.879	33.2604	0.224917
2017-11-20	73	2017-07-08	136	20	2	47	2017	36.06	2	56.016	7	415	23.2466	24	11.77	883	10.3929	3.1		52.7259	21.8812	782	147.879	32.2741	0.218248	32.2741	21.8812
2017-11-21	73	2017-07-08	137	20	2	47	2017	41.95	2	57.168	7	415	23.7247	24	11.8	883	10.4194	3.1		59.664	24.7606	782	147.879	35.18	0.237898
2017-11-22	73	2017-07-08	138	20	2	47	2017	37.91	2	59.664	7	415	24.7606	24	12.43	883	10.9757	3.1	782	53.9655	22.3957	782	147.879	33.3714	0.225668
2017-11-23	73	2017-07-08	139	20	2	47	2017	39.62	3	62.944	7	415	26.1218	24	11.6	883	10.2428	3.1		71.52	29.6808	785	148.304	39.9236	0.269201
2017-11-24	73	2017-07-08	140	21	2	47	2017	38.4	2	71.52	7	415	29.6808	24	12.28	883	10.8432	3.1		42.96	17.8284	785	148.304	28.6716	0.19333	28.6716	17.8284
2017-11-25	73	2017-07-08	141	21	2	48	2017	54.97	4	42.96	7	415	17.8284	24	11.03	883	9.73949	3.1		69.5457	28.8614	785	148.304	38.6009	0.260283
2017-11-26	73	2017-07-08	142	21	2	48	2017	42.64	3	76.368	7	415	31.6927	24	13.51	883	11.9293	3.1		49.104	20.3782	785	148.304	32.3075	0.217847	32.3075	20.3782
2017-11-27	73	2017-07-08	143	21	2	48	2017	34.41	2	49.104	7	415	20.3782	24	12.16	883	10.7373	3.1		47.4992	19.7122	785	148.304	30.4494	0.205318	30.4494	19.7122
2017-11-28	73	2017-07-08	144	21	2	48	2017	49.29	3	54.208	7	415	22.4963	24	10.15	883	8.96245	3.1		56.4477	23.4258	785	148.304	32.3882	0.218391	32.3882	23.4258
2017-11-29	73	2017-07-08	145	21	2	48	2017	33.02	2	59.408	7	415	24.6543	24	11.94	883	10.543	3.1	785	57.8656	24.0142	785	148.304	34.5572	0.233017
2017-11-30	73	2017-07-08	146	21	2	48	2017	47.11	3	61.536	1	345	25.5374	24	13.33	883	11.7704	3.1		36.4117	12.562	788	148.729	24.3324	0.163603	24.3324	12.562
2017-12-01	73	2017-07-08	147	22	2	48	2017	36.62	2	57.344	1	345	19.7837	24	12.33	883	10.8874	3.1		41.4393	14.2966	788	148.729	25.1839	0.169328	25.1839	14.2966
2017-12-02	73	2017-07-08	148	22	2	49	2017	41.65	3	55.936	1	345	19.2979	24	11.36	883	10.0309	3.2		30.1308	10.3951	788	148.729	20.426	0.137338	20.426	10.3951
2017-12-03	73	2017-07-08	149	22	2	49	2017	38.7	2	50.72	1	345	17.4984	24	8.47	883	7.47901	3.2		48.1665	16.6174	788	148.729	24.0964	0.162016	24.0964	16.6174
2017-12-04	73	2017-07-08	150	22	2	49	2017	46.7	3	64.928	1	345	22.4002	24	13.95	883	12.3178	3.2		33.5884	11.588	788	148.729	23.9058	0.160735	23.9058	11.588
2017-12-05	73	2017-07-08	151	22	2	49	2017	34.56	2	37.92	1	345	13.0824	24	12.76	883	11.2671	3.1		60.0167	20.7058	788	148.729	31.9728	0.214974	31.9728	20.7058
2017-12-06	73	2017-07-08	152	22	2	49	2017	40.26	2	63.632	1	345	21.953	24	11.31	883	9.98673	3.1	788	50.6596	17.4776	788	148.729	27.4643	0.18466	27.4643	17.4776
2017-12-07	73	2017-07-08	153	22	2	49	2017	33.08	2	58.352	1	345	20.1314	24	11.04	883	9.74832	3.1		52.824	18.2243	790	149.012	27.9726	0.187721	27.9726	18.2243
2017-12-08	73	2017-07-08	154	23	2	49	2017	61.15	3	53.904	1	345	18.5969	24	11.45	883	10.1104	3.2		43.0476	14.8514	790	149.012	24.9618	0.167516	24.9618	14.8514
2017-12-09	73	2017-07-08	155	23	2	50	2017	40.7	2	50.64	1	345	17.4708	24	13.8	883	12.1854	3.2		57.693	19.9041	790	149.012	32.0895	0.215349	32.0895	19.9041
2017-12-10	73	2017-07-08	156	23	2	50	2017	41.09	3	63.984	1	345	22.0745	24	11.54	883	10.1898	3.1		60.249	20.7859	790	149.012	30.9757	0.207874	30.9757	20.7859
2017-12-11	73	2017-07-08	157	23	2	50	2017	36.67	2	66.464	1	345	22.9301	24	11.38	883	10.0485	3.1		70.352	24.2714	790	149.012	34.32	0.230317
2017-12-12	73	2017-07-08	158	23	2	50	2017	36.19	2	70.352	1	345	24.2714	24	11.97	883	10.5695	3.1		60.5626	20.8941	790	149.012	31.4636	0.211149	31.4636	20.8941
2017-12-13	73	2017-07-08	159	23	2	50	2017	54.41	3	63.968	1	345	22.069	24	11.2	883	9.8896	3.1	790	67.7909	23.3879	790	149.012	33.2775	0.223321
2017-12-14	73	2017-07-08	160	23	2	50	2017	47.97	3	73.584	1	345	25.3865	24	12.57	883	11.0993	3.1		53.1284	18.3293	792	149.295	29.4286	0.197118	29.4286	18.3293
2017-12-15	73	2017-07-08	161	24	2	50	2017	36.04	2	56.096	1	345	19.3531	24	11.79	883	10.4106	3.1		78.5575	27.1023	792	149.295	37.5129	0.251268
2017-12-16	73	2017-07-08	162	24	2	51	2017	38.53	2	82.704	1	345	28.5329	24	11.54	883	10.1898	3.1		63.968	22.069	792	149.295	32.2588	0.216075	32.2588	22.069
2017-12-17	73	2017-07-08	163	24	2	51	2017	45.99	2	63.968	1	346	22.069	24	11.86	883	10.4724	3.1		55.6184	19.244	792	149.295	29.7163	0.199045	29.7163	19.244
2017-12-18	73	2017-07-08	164	24	2	51	2017	56.18	3	65.136	1	346	22.5371	24	9.65	876.2	8.45533	3.1		64.8232	22.4288	792	149.295	30.8842	0.206867	30.8842	22.4288
2017-12-19	73	2017-07-08	165	24	2	51	2017	33.79	2	75.984	1	346	26.2905	24	15.1	876.2	13.2306	3.1		61.4233	21.2525	792	149.295	34.4831	0.230974
2017-12-20	73	2017-07-08	166	24	2	51	2017	49.4	3	65.296	1	346	22.5924	24	11.05	876.2	9.68201	3.1		66.42	22.9813	792	149.295	32.6633	0.218785	32.6633	22.9813
2017-12-21	73	2017-07-08	167	24	2	51	2017	33.91	2	69.776	1	346	24.1425	24	11.41	876.2	9.99744	3.1		38.8311	13.4356	794	149.577	23.433	0.156662	23.433	13.4356
2017-12-22	73	2017-07-08	168	25	3	51	2017	40.8	3	49.024	1	346	16.9623	24	11.23	876.2	9.83973	3.1		48.1349	16.6547	794	149.577	26.4944	0.177129	26.4944	16.6547
2017-12-23	73	2017-07-08	169	25	3	52	2017	42.76	3	52.416	1	346	18.1359	24	12.5	876.2	10.9525	3.1		55.5664	19.226	794	149.577	30.1785	0.201759	30.1785	19.226
2017-12-24	73	2017-07-08	170	25	3	52	2017	48.45	3	65.328	1	346	22.6035	24	12.78	876.2	11.1978	3.1		44.6374	15.4446	794	149.577	26.6424	0.178118	26.6424	15.4446
2017-12-25	73	2017-07-08	171	25	3	52	2017	35.43	2	55.472	1	346	19.1933	24	11.45	876.2	10.0325	3.1		51.9479	17.974	794	149.577	28.0065	0.187238	28.0065	17.974
2017-12-26	73	2017-07-08	172	25	3	52	2017	39.33	2	58.944	1	346	20.3946	24	11.61	876.2	10.1727	3.1		45.9994	15.9158	794	149.577	26.0885	0.174415	26.0885	15.9158
2017-12-27	73	2017-07-08	173	25	3	52	2017	42.19	2	57.664	1	346	19.9517	24	11.94	876.2	10.4618	3.1		45.551	15.7606	794	149.577	26.2225	0.175311	26.2225	15.7606
2017-12-28	73	2017-07-08	174	25	3	52	2017	47.74	4	59.648	1	346	20.6382	24	12.05	876.2	10.5582	3.1	794	51.7001	17.8882	786	148.445	28.4464	0.191629	28.4464	17.8882
2017-12-29	73	2017-07-08	175	26	3	52	2017	33.35	2	58.528	1	346	20.2507	24	12.2	876.2	10.6896	3.2		56.4143	19.5193	786	148.445	30.209	0.203502	30.209	19.5193
2017-12-30	73	2017-07-08	176	26	3	53	2017	54.62	3	60.352	1	346	20.8818	24	11.08	876.2	9.7083	3.2		58.1543	20.1214	786	148.445	29.8297	0.200947	29.8297	20.1214
2017-12-31	73	2017-07-08	177	26	3	1	2018	31.08	4	68.064	1	319	23.5501	24	13.28	876.2	11.6359	3.2		46.6007	14.8656	786	148.445	26.5016	0.178527	26.5016	14.8656
2018-01-01	73	2017-07-08	178	26	3	1	2018	50.03	3	54.576	1	319	17.4097	24	11.18	876.2	9.79592	3.2		63.6414	20.3016	786	148.445	30.0975	0.202751	30.0975	20.3016
2018-01-02	73	2017-07-08	179	26	3	1	2018	38.14	2	68.784	1	319	21.9421	24	12.5	876.2	10.9525	3.2		56.3518	17.9762	786	148.445	28.9287	0.194878	28.9287	17.9762
2018-01-03	73	2017-07-08	180	26	3	1	2018	51.74	3	64.528	1	319	20.5844	24	11.45	876.2	10.0325	3.2	786	51.5494	16.4443	786	148.445	26.4768	0.17836	26.4768	16.4443
2018-01-04	73	2017-07-08	181	26	3	1	2018	42.2	3	67.184	1	319	21.4317	24	12.69	876.2	11.119	3.2		55.008	17.5476	797	150.001	28.6665	0.191109	28.6665	17.5476
2018-01-05	73	2017-07-08	182	27	3	1	2018	41.31	3	55.008	1	319	17.5476	24	12.24	876.2	10.7247	3.2		43.2434	13.7946	797	150.001	24.5193	0.163461	24.5193	13.7946
2018-01-06	73	2017-07-08	183	27	3	2	2018	34.3	2	53.504	1	319	17.0678	24	10.77	876.2	9.43667	3.2		71.33	22.7543	797	150.001	32.1909	0.214605	32.1909	22.7543
2018-01-07	73	2017-07-08	184	27	3	2	2018	47.98	3	77.808	1	319	24.8208	24	12.43	876.2	10.8912	3.2		59.3071	18.919	797	150.001	29.8101	0.198733	29.8101	18.919
2018-01-08	73	2017-07-08	185	27	3	2	2018	37.98	2	61.264	1	319	19.5432	24	11.93	876.2	10.4531	3.2		54.2392	17.3023	797	150.001	27.7554	0.185035	27.7554	17.3023
2018-01-09	73	2017-07-08	186	27	3	2	2018	32.15	2	63.392	1	319	20.222	24	12.81	876.2	11.2241	3.2		52.4018	16.7162	797	150.001	27.9403	0.186268	27.9403	16.7162
2018-01-10	73	2017-07-08	187	27	3	2	2018	61.1	3	57.072	1	319	18.206	24	10.7	876.2	9.37534	3.2	797	61.9621	19.7659	797	150.001	29.1413	0.194274	29.1413	19.7659
2018-01-11	73	2017-07-08	188	27	3	2	2018	33.25	2	66.864	1	319	21.3296	24	12.55	876.2	10.9963	3.2		49.3979	15.7579	846	156.866	26.7542	0.170555	26.7542	15.7579
2018-01-12	73	2017-07-08	189	28	3	2	2018	53.16	3	56.736	1	319	18.0988	24	11.07	876.2	9.69953	3.2		61.0131	19.4632	846	156.866	29.1627	0.185909	29.1627	19.4632
2018-01-13	73	2017-07-08	190	28	3	3	2018	35.53	2	67.984	1	319	21.6869	24	12.32	876.2	10.7948	3.2		66.0333	21.0646	846	156.866	31.8594	0.2031	31.8594	21.0646
2018-01-14	73	2017-07-08	191	28	3	3	2018	54.99	3	72.192	1	355	23.0292	24	11.29	876.2	9.8923	3.2		76.9237	27.3079	846	156.866	37.2002	0.237147
2018-01-15	73	2017-07-08	192	28	3	3	2018	33.85	2	78.224	1	355	27.7695	24	13.13	875.3	11.4927	3.2		55.2879	19.6272	846	156.866	31.1199	0.198386	31.1199	19.6272
2018-01-16	73	2017-07-08	193	28	3	3	2018	41.09	2	59.312	1	355	21.0558	24	11.13	875.3	9.74209	3.2		57.184	20.3003	846	156.866	30.0424	0.191517	30.0424	20.3003
2018-01-17	73	2017-07-08	194	28	3	3	2018	43.36	2	57.184	1	355	20.3003	24	10.51	875.3	9.1994	3.3	846	61.7783	21.9313	846	156.866	31.1307	0.198455	31.1307	21.9313
2018-01-18	73	2017-07-08	195	28	3	3	2018	33.23	2	76.336	1	355	27.0993	24	11.09	875.3	9.70708	3.3		59.2741	21.0423	814	152.394	30.7494	0.201775	30.7494	21.0423
2018-01-19	73	2017-07-08	196	29	3	3	2018	47.53	2	63.2	1	355	22.436	24	13.72	875.3	12.0091	3.3		63.5678	22.5666	814	152.394	34.5757	0.226883
2018-01-20	73	2017-07-08	197	29	3	4	2018	54.85	3	73.296	1	355	26.0201	24	11.79	875.3	10.3198	3.3		59.6869	21.1888	814	152.394	31.5086	0.206757	31.5086	21.1888
2018-01-21	73	2017-07-08	198	29	3	4	2018	34.78	2	60.304	1	355	21.4079	24	11.34	875.3	9.9259	3.3		56.112	19.9198	814	152.394	29.8457	0.195845	29.8457	19.9198
2018-01-22	73	2017-07-08	199	29	3	4	2018	47.49	2	56.112	1	355	19.9198	24	12.75	875.3	11.1601	3.3		51.4994	18.2823	814	152.394	29.4424	0.193199	29.4424	18.2823
2018-01-23	73	2017-07-08	200	29	3	4	2018	22.45	1	54.912	1	355	19.4938	24	11.28	875.3	9.87338	3.3		69.7244	24.7521	814	152.394	34.6255	0.22721
2018-01-24	73	2017-07-08	201	29	3	4	2018	59.26	3	74.768	1	355	26.5426	24	10.12	875.3	8.85804	3.3	814	64.4655	22.8853	814	152.394	31.7433	0.208297	31.7433	22.8853
2018-01-25	73	2017-07-08	202	29	3	4	2018	43.18	2	65.936	1	355	23.4073	24	12.75	875.3	11.1601	3.3		70.2764	24.9481	818	152.955	36.1082	0.23607
2018-01-26	73	2017-07-08	203	30	3	4	2018	32.59	2	76.544	1	355	27.1731	24	12.43	875.3	10.88	3.3		52.4444	18.6177	818	152.955	29.4977	0.192852	29.4977	18.6177
2018-01-27	73	2017-07-08	204	30	3	5	2018	58.35	3	54.24	1	355	19.2552	24	10.92	875.3	9.55828	3.3		64.4032	22.8632	812	152.113	32.4214	0.21314	32.4214	22.8632
2018-01-28	73	2017-07-08	205	30	3	5	2018	39.26	2	65.984	1	371	23.4243	24	12.77	875.3	11.1776	3.3		53.024	19.6719	818	152.955	30.8495	0.201689	30.8495	19.6719
2018-01-29	73	2017-07-08	206	30	3	5	2018	40.49	2	59.504	1	371	22.076	24	11.74	875.3	10.276	3.3		66.944	24.8362	818	152.955	35.1122	0.229559
2018-01-30	73	2017-07-08	207	30	3	5	2018	36.38	2	66.944	1	371	24.8362	24	11.48	875.3	10.0484	3.3		61.952	22.9842	818	152.955	33.0326	0.215962	33.0326	22.9842
2018-01-31	73	2017-07-08	208	30	3	5	2018	39.65	2	61.952	1	371	22.9842	24	12.3	875.3	10.7662	3.3		69.1054	25.6381	818	152.955	36.4043	0.238006
2018-02-01	73	2017-07-08	209	30	3	5	2018	47.86	3	71.52	1	371	26.5339	24	9.84	875.3	8.61295	3.3	818	56.3158	20.8932	831	154.775	29.5061	0.190639	29.5061	20.8932
2018-02-02	73	2017-07-08	210	31	3	5	2018	42.27	2	58.624	1	371	21.7495	24	14.21	875.3	12.438	3.3		61.2155	22.7109	831	154.775	35.1489	0.227097
2018-02-03	73	2017-07-08	211	31	3	6	2018	36.15	2	64.88	1	371	24.0705	24	10.77	875.3	9.42698	3.3		73.2208	27.1649	831	154.775	36.5919	0.23642
2018-02-04	73	2017-07-08	212	31	3	6	2018	36.84	2	74.816	1	371	27.7567	24	11.57	875.3	10.1272	3.3		69.456	25.7682	831	154.775	35.8954	0.23192
2018-02-05	73	2017-07-08	213	31	3	6	2018	55.2	3	69.456	1	371	25.7682	24	11.51	875.3	10.0747	3.3		63.6039	23.597	831	154.775	33.6717	0.217553	33.6717	23.597
2018-02-06	73	2017-07-08	214	31	3	6	2018	41.11	2	65.28	1	371	24.2189	24	12.4	875.3	10.8537	3.3		66.9013	24.8204	831	154.775	35.6741	0.23049
2018-02-07	73	2017-07-08	215	31	3	6	2018	48.51	3	72	1	371	26.712	24	10.34	875.3	9.0506	3.3	831	60.7366	22.5333	831	154.775	31.5839	0.204063	31.5839	22.5333
2018-02-08	73	2017-07-08	216	31	3	6	2018	40.55	2	63.44	1	371	23.5362	24	12.33	875.3	10.7924	3.3		74.2546	27.5485	825	153.936	38.3409	0.24907
2018-02-09	73	2017-07-08	217	32	3	6	2018	32.82	2	76.656	1	371	28.4394	24	11.59	875.3	10.1447	3.3		69.6822	25.8521	825	153.936	35.9968	0.233843
2018-02-10	73	2017-07-08	218	32	3	7	2018	56.97	3	75.456	1	371	27.9942	24	9.87	875.3	8.63921	3.3		65.536	24.3139	825	153.936	32.9531	0.21407	32.9531	24.3139
2018-02-11	73	2017-07-08	219	32	3	7	2018	22.72	1	65.536	1	368	24.3139	24	10.77	875.3	9.42698	3.3		67.4469	24.8205	825	153.936	34.2475	0.222478
2018-02-12	73	2017-07-08	220	32	3	7	2018	59.14	3	76.784	1	368	28.2565	24	10.85	875.3	9.497	3.3		60.768	22.3626	825	153.936	31.8596	0.206967	31.8596	22.3626
2018-02-13	73	2017-07-08	221	32	3	7	2018	40.62	2	60.768	1	368	22.3626	24	10.75	875.3	9.40948	3.3		73.1927	26.9349	825	153.936	36.3444	0.236101
2018-02-14	73	2017-07-08	222	32	3	7	2018	42.23	2	81.024	1	368	29.8168	24	10.91	875.3	9.54952	3.3	825	60.0142	22.0852	825	153.936	31.6348	0.205506	31.6348	22.0852
2018-02-15	73	2017-07-08	223	32	3	7	2018	26.88	2	68.656	1	368	25.2654	24	10.46	875.3	9.15564	3.3		60.3784	22.2192	841	156.17	31.3749	0.200902	31.3749	22.2192
2018-02-16	73	2017-07-08	224	33	3	7	2018	56.46	3	65.168	1	368	23.9818	24	9.56	875.3	8.36787	3.3		79.5314	29.2675	841	156.17	37.6354	0.24099
2018-02-17	73	2017-07-08	225	33	3	8	2018	37.23	2	81.952	1	368	30.1583	24	10.2	875.3	8.92806	3.3		66.1596	24.3467	841	156.17	33.2748	0.213068	33.2748	24.3467
2018-02-18	73	2017-07-08	226	33	3	8	2018	39.18	2	70.224	1	368	25.8424	24	9.82	875.3	8.59545	3.3		63.024	23.1928	841	156.17	31.7883	0.203549	31.7883	23.1928
2018-02-19	73	2017-07-08	227	33	3	8	2018	40.85	2	63.024	1	368	23.1928	24	10.07	863.3	8.69343	3.3		59.759	21.9913	841	156.17	30.6847	0.196483	30.6847	21.9913
2018-02-20	73	2017-07-08	228	33	3	8	2018	34.94	2	65.536	1	368	24.1172	24	9.7	863.3	8.37401	3.3		76.7668	28.2502	841	156.17	36.6242	0.234515
2018-02-21	73	2017-07-08	229	33	3	8	2018	43.91	2	82.464	1	368	30.3468	24	8.99	863.3	7.76107	3.3	841	65.9499	24.2696	841	156.17	32.0306	0.205101	32.0306	24.2696
2018-02-22	73	2017-07-08	230	33	3	8	2018	38.5	2	68.4	1	368	25.1712	24	9.34	863.3	8.06322	3.3		65.641	24.1559	846	156.866	32.2191	0.205393	32.2191	24.1559
2018-02-23	73	2017-07-08	231	34	3	8	2018	42.33	2	81.6	1	368	30.0288	24	9.1	863.3	7.85603	3.3		65.1206	23.9644	846	156.866	31.8204	0.202851	31.8204	23.9644
2018-02-24	73	2017-07-08	232	34	3	9	2018	52.33	3	71.12	1	368	26.1722	24	9.61	863.3	8.29631	3.3		71.015	26.1335	846	156.866	34.4298	0.219486	34.4298	26.1335
2018-02-25	73	2017-07-08	233	34	3	9	2018	32.33	2	74.624	1	374	27.4616	24	9.42	863.3	8.13229	3.3		38.7441	14.4903	846	156.866	22.6226	0.144216	22.6226	14.4903
2018-02-26	73	2017-07-08	234	34	3	9	2018	38.43	2	45.824	1	374	17.1382	24	8.83	863.3	7.62294	3.3		72.912	27.2691	846	156.866	34.892	0.222433
2018-02-27	73	2017-07-08	235	34	3	9	2018	38.34	2	72.912	1	374	27.2691	24	8.24	863.3	7.11359	3.3		76.288	28.5317	846	156.866	35.6453	0.227235
2018-02-28	73	2017-07-08	236	34	3	9	2018	52.92	3	76.288	1	374	28.5317	24	8.8	863.3	7.59704	3.3	846	67.2	25.1328	846	156.866	32.7298	0.208649	32.7298	25.1328
2018-03-01	73	2017-07-08	237	34	3	9	2018	38.15	2	67.2	1	374	25.1328	24	9.75	863.3	8.41718	3.3		61.3116	22.9305	851	157.56	31.3477	0.198957	31.3477	22.9305
2018-03-02	73	2017-07-08	238	35	3	9	2018	39.76	2	61.488	1	374	22.9965	24	7.78	863.3	6.71647	3.3		72.9071	27.2672	851	157.56	33.9837	0.215687	33.9837	27.2672
2018-03-03	73	2017-07-08	239	35	3	10	2018	39.1	3	75.6	1	374	28.2744	24	9.05	863.3	7.81287	3.3		75.2392	28.1395	851	157.56	35.9523	0.228181
2018-03-04	73	2017-07-08	240	35	3	10	2018	34.73	2	79.44	1	374	29.7106	24	7.97	863.3	6.8805	3.3		63.2122	23.6414	851	157.56	30.5219	0.193715	30.5219	23.6414
2018-03-05	73	2017-07-08	241	35	3	10	2018	52.51	3	66.144	1	374	24.7379	24	7.96	863.3	6.87187	3.3		69.728	26.0783	851	157.56	32.9501	0.209127	32.9501	26.0783
2018-03-06	73	2017-07-08	242	35	3	10	2018	39.88	2	69.728	1	374	26.0783	24	9.08	863.3	7.83876	3.3		77.28	28.9027	851	157.56	36.7415	0.23319
2018-03-07	73	2017-07-08	243	35	3	10	2018	31.5	2	77.28	1	374	28.9027	24	7.06	863.3	6.0949	3.4	851	64.3049	24.05	851	157.56	30.1449	0.191323	30.1449	24.05
2018-03-08	73	2017-07-08	244	35	3	10	2018	35.17	2	69.232	1	374	25.8928	24	7.86	863.3	6.78554	3.4		66.2524	24.7784	865	159.501	31.5639	0.197892	31.5639	24.7784
2018-03-09	73	2017-07-08	245	36	3	10	2018	53.83	3	67.808	1	374	25.3602	24	7.8	863.3	6.73374			81.8708	30.6197	865	159.501	37.3534	0.23419
2018-03-10	73	2017-07-08	246	36	3	11	2018	33.85	2	85.936	1	374	32.1401	24	6.72	863.3	5.80138			80.424	30.0786	865	159.501	35.8799	0.224952
2018-03-11	73	2017-07-08	247	36	3	11	2018	30.73	2	84.8	1	382	31.7152	24	8.01	863.3	6.91503			53.7291	20.5245	865	159.501	27.4395	0.172034	27.4395	20.5245
2018-03-12	73	2017-07-08	248	36	3	11	2018	47.87	3	60.736	1	382	23.2012	24	7.41	863.3	6.39705			81.6938	31.207	865	159.501	37.6041	0.235762
2018-03-13	73	2017-07-08	249	36	3	11	2018	32.23	2	85.008	1	382	32.4731	24	7.3	863.3	6.30209			78.4777	29.9785	865	159.501	36.2806	0.227464
2018-03-14	73	2017-07-08	250	36	3	11	2018	45.3	3	85.136	1	382	32.522	24	7	863.3	6.0431		865	75.29	28.7608	865	159.501	34.8039	0.218206	34.8039	28.7608
2018-03-15	73	2017-07-08	251	36	3	11	2018	42.15	3	76.688	1	382	29.2948	24	7.13	863.3	6.15533			61.072	23.3295	837	155.612	29.4848	0.189476	29.4848	23.3295
2018-03-16	73	2017-07-08	252	37	3	11	2018	42.34	3	61.072	1	382	23.3295	24	6.77	863.3	5.84454			78.896	30.1383	837	155.612	35.9828	0.231234
2018-03-17	73	2017-07-08	253	37	3	12	2018	38.03	2	78.896	1	382	30.1383	24	7.1	863.3	6.12943			67.9484	25.9563	837	155.612	32.0857	0.20619	32.0857	25.9563
2018-03-18	73	2017-07-08	254	37	3	12	2018	30.32	2	72.608	1	382	27.7363	24	6.15	863.3	5.30929			73.5022	28.0778	837	155.612	33.3871	0.214553	33.3871	28.0778
2018-03-19	73	2017-07-08	255	37	3	12	2018	45.39	3	76.848	1	382	29.3559	24	6.01	866.1	5.20526			85.318	32.5915	837	155.612	37.7967	0.24289
2018-03-20	73	2017-07-08	256	37	3	12	2018	43.82	3	86.144	1	382	32.907	24	6.63	866.1	5.74224			73.296	27.9991	837	155.612	33.7413	0.216829	33.7413	27.9991
2018-03-21	73	2017-07-08	257	37	3	12	2018	34.2	2	73.296	1	382	27.9991	24	6.58	866.1	5.69894			62.0243	23.6933	837	155.612	29.3922	0.188881	29.3922	23.6933
2018-03-22	73	2017-07-08	258	37	3	12	2018	33.42	2	62.176	1	382	23.7512	24	5.57	866.1	4.82418		837	65.368	24.9706	829	154.496	29.7947	0.192852	29.7947	24.9706
2018-03-23	73	2017-07-08	259	38	3	12	2018	45.81	3	78.704	1	382	30.0649	24	5.86	866.1	5.07535			68.8832	26.3134	829	154.496	31.3887	0.203169	31.3887	26.3134
2018-03-24	73	2017-07-08	260	38	3	13	2018	36.23	2	72.96	1	382	27.8707	24	5.96	866.1	5.16196			75.8739	28.9838	829	154.496	34.1458	0.221015
2018-03-25	73	2017-07-08	261	38	3	13	2018	43.62	3	82.016	1	371	31.3301	24	5.68	866.1	4.91945			62.8458	23.3158	829	154.496	28.2353	0.182758	28.2353	23.3158
2018-03-26	73	2017-07-08	262	38	3	13	2018	36.7	3	66.4	1	371	24.6344	24	5.67	866.1	4.91079			77.2903	28.6747	829	154.496	33.5855	0.217388	33.5855	28.6747
2018-03-27	73	2017-07-08	263	38	3	13	2018	39.71	3	81.152	1	371	30.1074	24	5.49	866.1	4.75489			81.2924	30.1595	829	154.496	34.9144	0.22599
2018-03-28	73	2017-07-08	264	38	3	13	2018	38.97	2	84.928	1	371	31.5083	24	5.08	866.1	4.39979		829	59.4123	22.042	829	154.496	26.4418	0.171149	26.4418	22.042
2018-03-29	73	2017-07-08	265	38	3	13	2018	39.39	3	68.112	1	371	25.2696	24	5.26	866.1	4.55569			85.44	31.6982	864	159.362	36.2539	0.227494
2018-03-30	73	2017-07-08	266	39	3	13	2018	38	3	85.44	1	371	31.6982	24	5.01	866.1	4.33916			67.3957	25.0038	864	159.362	29.343	0.184128	29.343	25.0038
2018-03-31	73	2017-07-08	267	39	3	14	2018	28.68	2	74.736	1	371	27.7271	24	4.94	866.1	4.27853			61.4947	22.8145	864	159.362	27.0931	0.170009	27.0931	22.8145
2018-04-01	73	2017-07-08	268	39	3	14	2018	45.03	4	62.624	1	342	23.2335	24	4.8	866.1	4.15728			62.917	21.5176	864	159.362	25.6749	0.16111	25.6749	21.5176
2018-04-02	73	2017-07-08	269	39	3	14	2018	37.57	3	71.024	1	342	24.2902	24	4.78	866.1	4.13996			81.6871	27.937	864	159.362	32.0769	0.201283	32.0769	27.937
2018-04-03	73	2017-07-08	270	39	3	14	2018	29.04	2	90.96	1	342	31.1083	24	4.58	866.1	3.96674			63.9453	21.8693	864	159.362	25.836	0.162121	25.836	21.8693
2018-04-04	73	2017-07-08	271	39	3	14	2018	42.05	3	67.456	1	342	23.07	24	5.08	866.1	4.39979	3.4	864	78.208	26.7471	864	159.362	31.1469	0.195447	31.1469	26.7471
2018-04-05	73	2017-07-08	272	39	3	14	2018	38.18	3	78.208	1	342	26.7471	24	4.35	866.1	3.76754	3.4		61.1739	20.9215	823	153.656	24.689	0.160677	24.689	20.9215
2018-04-06	73	2017-07-08	273	40	3	14	2018	35.25	3	73.232	1	342	25.0453	24	4.11	866.1	3.55967	3.4		43.3573	14.8282	823	153.656	18.3879	0.119669	18.3879	14.8282
2018-04-07	73	2017-07-08	274	40	3	15	2018	34.53	3	49.872	1	342	17.0562	24	3.92	866.1	3.39511	3.4		69.0588	23.6181	823	153.656	27.0132	0.175803	27.0132	23.6181
2018-04-08	73	2017-07-08	275	40	3	15	2018	30.08	2	77.92	1	342	26.6486	24	4.26	866.1	3.68959	3.4		70.424	24.085	823	153.656	27.7746	0.180758	27.7746	24.085
2018-04-09	73	2017-07-08	276	40	3	15	2018	37.97	3	73.952	1	342	25.2916	24	3.43	866.1	2.97072	3.4		58.5326	20.0182	823	153.656	22.9889	0.149613	22.9889	20.0182
2018-04-10	73	2017-07-08	277	40	3	15	2018	34.35	3	67.376	1	342	23.0426	24	3.64	866.1	3.1526	3.4	823	83.6411	28.6053	823	153.656	31.7579	0.206681	31.7579	28.6053
2018-04-11	73	2017-07-08	278	40	3	15	2018	43.13	3	94.08	1	342	32.1754	24	3.92	866.1	3.39511	3.4		63.7103	21.7889	823	153.656	25.184	0.163899	25.184	21.7889
2018-04-12	73	2017-07-08	279	40	3	15	2018	30.63	2	72.976	1	342	24.9578	24	3.58	866.1	3.10064			68.737	23.5081	823	153.656	26.6087	0.17317	26.6087	23.5081
2018-04-13	73	2017-07-08	280	41	3	15	2018	39.77	3	73.792	1	342	25.2369	24	3.15	866.1	2.72822			69.3055	23.7025	823	153.656	26.4307	0.172012	26.4307	23.7025
2018-04-14	73	2017-07-08	281	41	3	16	2018	25.1	2	84.08	1	342	28.7554	24	2.97	866.1	2.57232			75.8728	25.9485	823	153.656	28.5208	0.185614	28.5208	25.9485
2018-04-15	73	2017-07-08	282	41	3	16	2018	44.56	3	87.488	3	371	29.9209	24	2.94	866.1	2.54633			76.024	28.2049	823	153.656	30.7513	0.20013	30.7513	28.2049
2018-04-16	73	2017-07-08	283	41	3	16	2018	34.23	2	80.656	3	371	29.9234	24	3.02	863.8	2.60868			55.3815	20.5465	823	153.656	23.1552	0.150695	23.1552	20.5465
2018-04-17	73	2017-07-08	284	41	3	16	2018	31.15	2	71.616	3	371	26.5695	24	2.74	863.8	2.36681			70.9195	26.3111	823	153.656	28.6779	0.186637	28.6779	26.3111
2018-04-18	73	2017-07-08	285	41	3	16	2018	41.98	4		3	371	36.8032	24	2.34	863.8	2.02129			77.2119	28.6456	823	153.656	30.6669	0.199581	30.6669	28.6456
2018-04-19	73	2017-07-08	286	41	3	16	2018	31.1	2	79.776	3	371	29.5969	24	2.79	863.8	2.41			91.744	34.037	823	153.656	36.447	0.237199
2018-04-20	73	2017-07-08	287	42	3	16	2018	39.31	3	91.744	3	371	34.037	24	2.31	863.8	1.99538			75.4347	27.9863	823	153.656	29.9817	0.195122	29.9817	27.9863
2018-04-21	73	2017-07-08	288	42	3	17	2018	43.16	3	86.72	3	371	32.1731	24	2.47	863.8	2.13359			59.0093	21.8925	823	153.656	24.026	0.156362	24.026	21.8925
2018-04-22	73	2017-07-08	289	42	3	17	2018	36.21	3	67.456	3	371	25.0262	24	2.23	863.8	1.92627			76.7692	28.4814	823	153.656	30.4076	0.197894	30.4076	28.4814
2018-04-23	73	2017-07-08	290	42	3	17	2018	33.33	2	80.56	3	371	29.8878	24	1.65	863.8	1.42527			69.5395	25.7991	823	153.656	27.2244	0.177178	27.2244	25.7991
2018-04-24	73	2017-07-08	291	42	3	17	2018	30.23	2	80.16	3	371	29.7394	24	2.11	863.8	1.82262			74.016	27.4599	823	153.656	29.2826	0.190572	29.2826	27.4599
2018-04-25	73	2017-07-08	292	42	3	17	2018	44.18	3	74.016	3	371	27.4599	24	1.64	863.8	1.41663		854	78.8119	29.2392	823	153.656	30.6558	0.199509	30.6558	29.2392
2018-04-26	73	2017-07-08	293	42	3	17	2018	24.12	2		3	371	36.8269	24	1.4	863.8	1.20932			72.1697	26.7749	823	153.656	27.9843	0.182123	27.9843	26.7749
2018-04-27	73	2017-07-08	294	43	3	17	2018	43.48	3	80.704	3	371	29.9412	24	1.21	863.8	1.0452		804	78.4526	29.1059	823	153.656	30.1511	0.196225	30.1511	29.1059
2018-04-28	73	2017-07-08	295	43	3	18	2018	26.67	2	84.24	3	371	31.253	24	1.57	863.8	1.35617			86.5102	32.0953	823	153.656	33.4515	0.217703	33.4515	32.0953
2018-04-29	73	2017-07-08	296	43	3	18	2018	32.57	2	91.472	3	342	33.9361	24	1.2	863.8	1.03656			86.352	29.5324	823	153.656	30.5689	0.198944	30.5689	29.5324
2018-04-30	73	2017-07-08	297	43	3	18	2018	41.89	3	86.352	3	342	29.5324	24	1.02	863.8	0.881076			74.7021	25.5481	823	153.656	26.4292	0.172002	26.4292	25.5481
2018-05-01	73	2017-07-08	298	43	3	18	2018	37.91	3	77.232	3	342	26.4133	24	0.86	863.8	0.742868			72.8199	24.9044	823	153.656	25.6473	0.166914	25.6473	24.9044
2018-05-02	73	2017-07-08	299	43	3	18	2018	24.8	2	76.864	3	342	26.2875	24	0.89	863.8	0.768782			84.7821	28.9955	823	153.656	29.7643	0.193707	29.7643	28.9955
2018-05-03	73	2017-07-08	300	43	3	18	2018	30.99	2	87.632	3	342	29.9701	24	0	863.8	0			94.848	32.438	823	153.656	32.438	0.211108	32.438	32.438
2018-05-04	73	2017-07-08	301	44	3	18	2018	45.45	3	94.848	3	342	32.438	24	0	863.8	0			85.8089	29.3467	823	153.656	29.3467	0.190989	29.3467	29.3467
2018-05-05	73	2017-07-08	302	44	3	19	2018	30.48	2	85.888	3	342	29.3737	24	0	863.8	0			84.0071	28.7304	823	153.656	28.7304	0.186979	28.7304	28.7304
2018-05-06	73	2017-07-08	303	44	3	19	2018	30.41	2	88.752	3	342	30.3532	24	0	863.8	0			84.9275	29.0452	823	153.656	29.0452	0.189027	29.0452	29.0452
2018-05-07	73	2017-07-08	304	44	3	19	2018	34.91	2		3	342	33.6036	24	0	863.8	0			90.9593	31.1081	823	153.656	31.1081	0.202453	31.1081	31.1081
2018-05-08	73	2017-07-08	305	44	3	19	2018	32.63	2	92.88	3	342	31.765	24	0	863.8	0			69.9615	23.9268	823	153.656	23.9268	0.155717	23.9268	23.9268
2018-05-09	73	2017-07-08	306	44	3	19	2018	36.54	3	76.192	3	342	26.0577	24	0	863.8	0			7.104	2.42957	725	139.718	2.42957	0.017389	2.42957	2.42957
2017-06-20	97	2017-06-18	3	1	1	25	2017	32.82	3		5	436	3.09734	24	0.72	868	0.62496	3.6		24.1098	10.5119	725	139.718	11.1368	0.0797092	11.1368	10.5119
2017-06-21	97	2017-06-18	4	1	1	25	2017	39.75	4	25.088	5	436	10.9384	24	3.35	868	2.9078	3.7	725	27.056	11.7964	725	139.718	14.7042	0.105242	14.7042	11.7964
2017-06-22	97	2017-06-18	5	1	1	25	2017	31.62	3	27.056	5	436	11.7964	24	4.27	868	3.70636	3.7		32.2896	14.0783	725	139.718	17.7846	0.127289	17.7846	14.0783
2017-06-23	97	2017-06-18	6	1	1	25	2017	43.15	4	34.992	5	436	15.2565	24	3.78	868	3.28104	3.7		33.1604	14.4579	711	137.69	17.739	0.128833	17.739	14.4579
2017-06-24	97	2017-06-18	7	2	1	26	2017	40.63	3	33.312	5	436	14.524	24	5.13	868	4.45284	3.7		38.8672	16.9461	711	137.69	21.3989	0.155414	21.3989	16.9461
2017-06-25	97	2017-06-18	8	2	1	26	2017	36.33	2	43.376	5	436	18.9119	24	5.38	868	4.66984	3.6		30.6004	13.3418	711	137.69	18.0116	0.130813	18.0116	13.3418
2017-06-26	97	2017-06-18	9	2	1	26	2017	33.67	2	32.256	5	436	14.0636	24	5.22	868	4.53096	3.6		35.4644	15.4625	711	137.69	19.9934	0.145206	19.9934	15.4625
2017-06-27	97	2017-06-18	10	2	1	26	2017	29.91	2	38.272	5	436	16.6866	24	6.02	868	5.22536	3.6	711	32.3891	14.1216	711	137.69	19.347	0.140511	19.347	14.1216
2017-06-28	97	2017-06-18	11	2	1	26	2017	39.91	2	39.904	5	445	17.3981	24	5.18	868	4.49624	3.6		37.3756	16.6321	711	137.69	21.1284	0.153449	21.1284	16.6321
2017-06-29	97	2017-06-18	12	2	1	26	2017	49.41	3	66.176	5	445	29.4483	24	7.03	868	6.10204	3.6		36.2696	16.14	711	137.69	22.242	0.161537	22.242	16.14
2017-06-30	97	2017-06-18	13	2	1	26	2017	32.45	2	49.904	5	445	22.2073	24	8.01	868	6.95268	3.6		40.2759	17.9228	720	138.995	24.8755	0.178967	24.8755	17.9228
2017-07-01	97	2017-06-18	14	3	1	27	2017	39.96	3	59.232	5	445	26.3582	24	6.73	868	5.84164	3.6		32.8247	14.607	720	138.995	20.4486	0.147118	20.4486	14.607
2017-07-02	97	2017-06-18	15	3	1	27	2017	49.3	3	39.232	5	445	17.4582	24	8.18	868	7.10024	3.5		42.592	18.9534	720	138.995	26.0537	0.187443	26.0537	18.9534
2017-07-03	97	2017-06-18	16	3	1	27	2017	44.26	3	42.592	5	445	18.9534	24	8.25	874.1	7.21133	3.5		49.1316	21.8636	720	138.995	29.0749	0.209179	29.0749	21.8636
2017-07-04	97	2017-06-18	17	3	1	27	2017	44.65	3	63.088	7	453	28.0742	24	9.45	874.1	8.26024	3.5		37.728	17.0908	720	138.995	25.351	0.182388	25.351	17.0908
2017-07-05	97	2017-06-18	18	3	1	27	2017	48.24	3	37.728	7	453	17.0908	24	9.42	874.1	8.23402	3.5		30.8632	13.981	720	138.995	22.2151	0.159826	22.2151	13.981
2017-07-06	97	2017-06-18	19	3	1	27	2017	33.59	2	35.616	7	453	16.134	24	10.03	874.1	8.76722	3.5		33.792	15.3078	720	138.995	24.075	0.173208	24.075	15.3078
2017-07-07	97	2017-06-18	20	3	1	27	2017	43.38	3	33.792	7	453	15.3078	24	9.55	874.1	8.34765	3.5		36.0839	16.346	729	140.296	24.6937	0.176011	24.6937	16.346
2017-07-08	97	2017-06-18	21	4	1	28	2017	37.89	2	37.184	7	453	16.8444	24	11.01	874.1	9.62384	3.5		39.5588	17.9202	729	140.296	27.544	0.196328	27.544	17.9202
2017-07-09	97	2017-06-18	22	4	1	28	2017	59.17	3	40.944	7	453	18.5476	24	10.75	874.1	9.39658	3.5		33.1666	15.0245	729	140.296	24.4211	0.174068	24.4211	15.0245
2017-07-10	97	2017-06-18	23	4	1	28	2017	39.85	2	37.792	7	453	17.1198	24	11.86	874.1	10.3668	3.5		39.9991	18.1196	729	140.296	28.4864	0.203045	28.4864	18.1196
2017-07-11	97	2017-06-18	24	4	1	28	2017	47.52	3	44.32	7	453	20.077	24	11.85	874.1	10.3581	3.5		37.5865	17.0267	729	140.296	27.3848	0.195193	27.3848	17.0267
2017-07-12	97	2017-06-18	25	4	1	28	2017	42.3	3	39.44	7	453	17.8663	24	12.41	874.1	10.8476	3.4		35.4856	16.075	729	140.296	26.9226	0.191898	26.9226	16.075
2017-07-13	97	2017-06-18	26	4	1	28	2017	55.51	3	40.368	7	453	18.2867	24	11.57	874.1	10.1133	3.4		31.8004	14.4056	729	140.296	24.5189	0.174765	24.5189	14.4056
2017-07-14	97	2017-06-18	27	4	1	28	2017	33.39	2	36.448	7	453	16.5109	24	12.6	874.1	11.0137	3.4		27.3293	12.3802	739	141.737	23.3938	0.165051	23.3938	12.3802
2017-07-15	97	2017-06-18	28	5	1	29	2017	56.23	3	30.624	7	453	13.8727	24	10.66	874.1	9.31791	3.4		41.2352	18.6795	739	141.737	27.9975	0.197531	27.9975	18.6795
2017-07-16	97	2017-06-18	29	5	1	29	2017	34.83	2	50.08	7	453	22.6862	24	12.77	874.1	11.1623	3.4		41.7407	18.9085	739	141.737	30.0708	0.212159	30.0708	18.9085
2017-07-17	97	2017-06-18	30	5	1	29	2017	56.88	3	42.576	7	453	19.2869	24	11.13	874.1	9.72873	3.4		36.048	16.3297	739	141.737	26.0585	0.183851	26.0585	16.3297
2017-07-18	97	2017-06-18	31	5	1	29	2017	49.04	3	36.048	7	453	16.3297	24	12.86	874.1	11.2409	3.4		33.248	15.0613	739	141.737	26.3023	0.185571	26.3023	15.0613
2017-07-19	97	2017-06-18	32	5	1	29	2017	47.23	3	33.248	7	453	15.0613	24	12.17	874.1	10.6378	3.3		46.144	20.9032	739	141.737	31.541	0.222532
2017-07-20	97	2017-06-18	33	5	1	29	2017	37.55	2	46.144	7	453	20.9032	24	11.91	874.1	10.4105	3.3		46.144	20.9032	739	141.737	31.3138	0.220929
2017-07-21	97	2017-06-18	34	5	1	29	2017	65.91	4	46.656	7	453	21.1352	24	12.05	874.1	10.5329	3.3		40.7528	18.461	748	143.03	28.9939	0.202713	28.9939	18.461
2017-07-22	97	2017-06-18	35	6	1	30	2017	46.21	3	46.288	7	453	20.9685	24	11.34	874.1	9.91229	3.3		41.0012	18.5735	748	143.03	28.4858	0.19916	28.4858	18.5735
2017-07-23	97	2017-06-18	36	6	1	30	2017	43.27	2	45.2	7	398	20.4756	24	12.19	874.1	10.6553	3.3		41.3324	16.4503	748	143.03	27.1056	0.18951	27.1056	16.4503
2017-07-24	97	2017-06-18	37	6	1	30	2017	45.22	3	52.144	7	398	20.7533	24	11.96	874.1	10.4542	3.3		46.528	18.5181	748	143.03	28.9724	0.202562	28.9724	18.5181
2017-07-25	97	2017-06-18	38	6	1	30	2017	63.12	4	46.528	7	398	18.5181	24	11.37	874.1	9.93852	3.3		44.8483	17.8496	748	143.03	27.7881	0.194282	27.7881	17.8496
2017-07-26	97	2017-06-18	39	6	1	30	2017	42.52	2	46.848	7	398	18.6455	24	12.18	874.1	10.6465	3.3		31.328	12.4685	748	143.03	23.1151	0.16161	23.1151	12.4685
2017-07-27	97	2017-06-18	40	6	1	30	2017	40.57	2	31.328	7	398	12.4685	24	12.32	874.1	10.7689	3.3		47.3533	18.8466	748	143.03	29.6155	0.207059	29.6155	18.8466
2017-07-28	97	2017-06-18	41	6	1	30	2017	44.5	2	50.496	7	398	20.0974	24	11.66	874.1	10.192	3.3		41.088	16.353	757	144.318	26.545	0.183934	26.545	16.353
2017-07-29	97	2017-06-18	42	7	1	31	2017	64.15	4	41.088	7	398	16.353	24	11.42	874.1	9.98222	3.3		43.936	17.4865	757	144.318	27.4688	0.190334	27.4688	17.4865
2017-07-30	97	2017-06-18	43	7	1	31	2017	40.35	2	43.936	7	398	17.4865	24	12.88	874.1	11.2584	3.2		34.5548	13.7528	757	144.318	25.0112	0.173306	25.0112	13.7528
2017-07-31	97	2017-06-18	44	7	1	31	2017	59.94	3	41.456	7	398	16.4995	24	11.28	879.2	9.91738	3.2		38.6286	15.3742	757	144.318	25.2916	0.175248	25.2916	15.3742
2017-08-01	97	2017-06-18	45	7	1	31	2017	36.02	2	45.168	7	398	17.9769	24	12.95	879.2	11.3856	3.2		37.8393	15.0601	757	144.318	26.4457	0.183245	26.4457	15.0601
2017-08-02	97	2017-06-18	46	7	1	31	2017	48.61	3	44.08	7	398	17.5438	24	10.02	879.2	8.80958	3.2		34.432	13.7039	757	144.318	22.5135	0.155999	22.5135	13.7039
2017-08-03	97	2017-06-18	47	7	1	31	2017	50.82	3	34.432	7	398	13.7039	24	13.21	879.2	11.6142	3.2	757	42.8337	17.0478	757	144.318	28.662	0.198603	28.662	17.0478
2017-08-04	97	2017-06-18	48	7	1	31	2017	45.36	3	51.376	7	398	20.4476	24	11.97	879.2	10.524	3.2		38.5802	15.3549	735	141.161	25.879	0.183329	25.879	15.3549
2017-08-05	97	2017-06-18	49	8	1	32	2017	46.37	3	43.856	7	398	17.4547	24	12.59	879.2	11.0691	3.2		36.6949	14.6046	735	141.161	25.6737	0.181875	25.6737	14.6046
2017-08-06	97	2017-06-18	50	8	1	32	2017	54.07	3	42.896	7	454	17.0726	24	11.01	879.2	9.67999	3.2		44.2045	20.0688	735	141.161	29.7488	0.210744	29.7488	20.0688
2017-08-07	97	2017-06-18	51	8	1	32	2017	48.37	3	52.144	7	454	23.6734	24	12.37	879.2	10.8757	3.2		41.6412	18.9051	735	141.161	29.7808	0.21097	29.7808	18.9051
2017-08-08	97	2017-06-18	52	8	1	32	2017	54.52	3	50.352	7	454	22.8598	24	9.42	879.2	8.28206	3.2		47.28	21.4651	735	141.161	29.7472	0.210732	29.7472	21.4651
2017-08-09	97	2017-06-18	53	8	1	32	2017	34.65	2	47.28	7	454	21.4651	24	14.52	879.2	12.766	3.2		40.7587	18.5045	735	141.161	31.2705	0.221523
2017-08-10	97	2017-06-18	54	8	1	32	2017	49.4	3	43.136	7	454	19.5837	24	11.65	879.2	10.2427	3.2	735	39.9223	18.1247	735	141.161	28.3674	0.200957	28.3674	18.1247
2017-08-11	97	2017-06-18	55	8	1	32	2017	47.29	3	44.864	7	454	20.3683	24	11.33	879.2	9.96134	3.2		56.3754	25.5944	733	140.873	35.5558	0.252396
2017-08-12	97	2017-06-18	56	9	1	33	2017	48.76	3	76.64	7	454	34.7946	24	12.84	879.2	11.2889	3.2		50.7014	23.0185	733	140.873	34.3074	0.243534
2017-08-13	97	2017-06-18	57	9	1	33	2017	52.61	3	58.256	7	454	26.4482	24	11.53	879.2	10.1372	3.2		43.2357	19.629	733	140.873	29.7662	0.211298	29.7662	19.629
2017-08-14	97	2017-06-18	58	9	1	33	2017	39.7	2	46.128	7	454	20.9421	24	12.63	879.2	11.1043	3.2		48.0937	21.8345	733	140.873	32.9388	0.233819
2017-08-15	97	2017-06-18	59	9	1	33	2017	41.35	2	70.544	7	454	32.027	24	10.73	879.2	9.43382	3.2		37.7978	17.1602	733	140.873	26.594	0.18878	26.594	17.1602
2017-08-16	97	2017-06-18	60	9	1	33	2017	48.75	3	54.4	7	454	24.6976	24	12.79	879.2	11.245	3.1		42.791	19.4271	733	140.873	30.6721	0.217729	30.6721	19.4271
2017-08-17	97	2017-06-18	61	9	1	33	2017	52.52	3	46.08	7	454	20.9203	24	12.02	879.2	10.568	3.2	733	44.7838	20.3318	733	140.873	30.8998	0.219345	30.8998	20.3318
2017-08-18	97	2017-06-18	62	9	1	33	2017	50.8	3	47.712	7	454	21.6612	24	11.83	879.2	10.4009	3.1		48.1729	21.8705	750	143.316	32.2714	0.225176
2017-08-19	97	2017-06-18	63	10	1	34	2017	40.08	2	50.848	7	454	23.085	24	12.39	879.2	10.8933	3.1		47.3202	21.4834	750	143.316	32.3767	0.22591
2017-08-20	97	2017-06-18	64	10	1	34	2017	50.21	3	53.472	7	457	24.2763	24	11.76	879.2	10.3394	3.1		48.7132	22.262	750	143.316	32.6013	0.227478
2017-08-21	97	2017-06-18	65	10	1	34	2017	52.43	3	49.36	7	457	22.5575	24	11.71	879.2	10.2954	3.1		45.232	20.671	750	143.316	30.9665	0.216071	30.9665	20.671
2017-08-22	97	2017-06-18	66	10	1	34	2017	38.07	2	45.232	7	457	20.671	24	12.8	879.2	11.2538	3.1		38.7043	17.6878	750	143.316	28.9416	0.201942	28.9416	17.6878
2017-08-23	97	2017-06-18	67	10	1	34	2017	54.89	3	46.208	7	457	21.1171	24	11.13	879.2	9.7855	3.1		42.176	19.2744	750	143.316	29.0599	0.202768	29.0599	19.2744
2017-08-24	97	2017-06-18	68	10	1	34	2017	42.55	2	42.176	7	457	19.2744	24	11.22	879.2	9.86462	3.1		45.008	20.5687	750	143.316	30.4333	0.21235	30.4333	20.5687
2017-08-25	97	2017-06-18	69	10	1	34	2017	46.88	2	45.008	7	457	20.5687	24	9.71	879.2	8.53703	3.1	750	36.6539	16.7508	746	142.743	25.2879	0.177157	25.2879	16.7508
2017-08-26	97	2017-06-18	70	11	1	35	2017	41.49	2	41.488	7	457	18.96	24	9.2	879.2	8.08864	3.1		26.064	11.9112	746	142.743	19.9999	0.140111	19.9999	11.9112
2017-08-27	97	2017-06-18	71	11	1	35	2017	38.28	2	26.064	7	457	11.9112	24	9.76	879.2	8.58099	3.1		44.3555	20.2704	746	142.743	28.8514	0.202122	28.8514	20.2704
2017-08-28	97	2017-06-18	72	11	1	35	2017	46.95	2	59.36	7	457	27.1275	24	9.76	882.8	8.61613	3.1		38.2833	17.4955	746	142.743	26.1116	0.182928	26.1116	17.4955
2017-08-29	97	2017-06-18	73	11	1	35	2017	37.97	2	49.184	7	457	22.4771	24	9.42	882.8	8.31598	3.1		44.3781	20.2808	746	142.743	28.5968	0.200338	28.5968	20.2808
2017-08-30	97	2017-06-18	74	11	1	35	2017	44.63	2	61.2	7	457	27.9684	24	8.89	882.8	7.84809	3.1		55.3586	25.2989	746	142.743	33.147	0.232215
2017-08-31	97	2017-06-18	75	11	1	35	2017	43.25	2	67.472	7	457	30.8347	24	10.5	882.8	9.2694	3.1		36.1399	16.5159	746	142.743	25.7853	0.180642	25.7853	16.5159
2017-09-01	97	2017-06-18	76	11	1	35	2017	58.09	3	38.112	7	457	17.4172	24	9.1	882.8	8.03348			48.3259	22.085	742	142.168	30.1184	0.21185	30.1184	22.085
2017-09-02	97	2017-06-18	77	12	1	36	2017	36.79	2	58.512	7	457	26.74	24	10.75	882.8	9.4901			45.2801	20.693	742	142.168	30.1831	0.212305	30.1831	20.693
2017-09-03	97	2017-06-18	78	12	1	36	2017	56.28	3	57.68	7	467	26.3598	24	9.31	882.8	8.21887			45.6745	21.33	742	142.168	29.5488	0.207844	29.5488	21.33
2017-09-04	97	2017-06-18	79	12	1	36	2017	35.38	2	75.36	7	467	35.1931	24	10.29	882.8	9.08401			51.5737	24.0849	742	142.168	33.1689	0.233307
2017-09-05	97	2017-06-18	80	12	1	36	2017	48.28	3	58.976	7	467	27.5418	24	10.8	882.8	9.53424			38.3203	17.8956	742	142.168	27.4298	0.192939	27.4298	17.8956
2017-09-06	97	2017-06-18	81	12	1	36	2017	53.44	3	47.824	7	467	22.3338	24	11.97	882.8	10.5671			43.1985	20.1737	742	142.168	30.7408	0.216228	30.7408	20.1737
2017-09-07	97	2017-06-18	82	12	1	36	2017	35.18	2	52.832	7	467	24.6725	24	12.7	882.8	11.2116			49.1291	22.9433	742	142.168	34.1548	0.240242
2017-09-08	97	2017-06-18	83	12	1	36	2017	49.63	3	52.528	7	467	24.5306	24	10.98	882.8	9.69314			37.4682	17.4977	738	141.593	27.1908	0.192035	27.1908	17.4977
2017-09-09	97	2017-06-18	84	13	2	37	2017	36.04	2	39.648	7	467	18.5156	24	12.33	882.8	10.8849			39.7824	18.5784	738	141.593	29.4633	0.208084	29.4633	18.5784
2017-09-10	97	2017-06-18	85	13	2	37	2017	64.02	3	42.304	7	467	19.756	24	10.66	882.8	9.41065			48.0841	22.4553	738	141.593	31.8659	0.225053
2017-09-11	97	2017-06-18	86	13	2	37	2017	44.95	2	48.96	7	467	22.8643	24	13.18	882.8	11.6353			37.952	17.7236	738	141.593	29.3589	0.207347	29.3589	17.7236
2017-09-12	97	2017-06-18	87	13	2	37	2017	41.64	2	37.952	7	467	17.7236	24	11.96	882.8	10.5583			34	15.878	738	141.593	26.4363	0.186706	26.4363	15.878
2017-09-13	97	2017-06-18	88	13	2	37	2017	47.47	2	34	7	467	15.878	24	11.4	882.8	10.0639		738	42.48	19.8382	738	141.593	29.9021	0.211183	29.9021	19.8382
2017-09-14	97	2017-06-18	89	13	2	37	2017	44.58	3	42.48	7	467	19.8382	24	11.87	882.8	10.4788			41.984	19.6065	738	141.593	30.0854	0.212478	30.0854	19.6065
2017-09-15	97	2017-06-18	90	13	2	37	2017	37.83	2	41.984	7	467	19.6065	24	12.14	882.8	10.7172			37.3831	17.4579	736	141.305	28.1751	0.199392	28.1751	17.4579
2017-09-16	97	2017-06-18	91	14	2	38	2017	57.32	3	44.48	7	467	20.7722	24	10.58	882.8	9.34002			35.472	16.5654	736	141.305	25.9054	0.18333	25.9054	16.5654
2017-09-17	97	2017-06-18	92	14	2	38	2017	33.64	2	35.472	7	467	16.5654	24	14.07	882.8	12.421			38.208	17.8431	736	141.305	30.2641	0.214176	30.2641	17.8431
2017-09-18	97	2017-06-18	93	14	2	38	2017	49.14	3	38.208	7	467	17.8431	24	10.47	882.8	9.24292			42.689	19.9357	736	141.305	29.1787	0.206494	29.1787	19.9357
2017-09-19	97	2017-06-18	94	14	2	38	2017	55.51	3	51.936	7	467	24.2541	24	12.61	882.8	11.1321			34.6112	16.1634	736	141.305	27.2955	0.193167	27.2955	16.1634
2017-09-20	97	2017-06-18	95	14	2	38	2017	38.36	2	43.632	7	467	20.3761	24	12.68	882.8	11.1939		736	48.96	22.8643	736	141.305	34.0582	0.241026
2017-09-21	97	2017-06-18	96	14	2	38	2017	31.7	2	48.96	7	467	22.8643	24	11.33	882.8	10.0021			44.1884	20.636	736	141.305	30.6381	0.216822	30.6381	20.636
2017-09-22	97	2017-06-18	97	14	2	38	2017	52.1	3	48.704	7	467	22.7448	24	11.47	882.8	10.1257			46.2443	21.5961	743	142.312	31.7218	0.222903
2017-09-23	97	2017-06-18	98	15	2	39	2017	42.21	3	54.624	7	467	25.5094	24	11.93	882.8	10.5318			50.752	23.7012	743	142.312	34.233	0.240549
2017-09-24	97	2017-06-18	99	15	2	39	2017	49.27	3	50.752	7	425	23.7012	24	11.98	882.8	10.5759			34.0811	14.4845	743	142.312	25.0604	0.176095	25.0604	14.4845
2017-09-25	97	2017-06-18	100	15	2	39	2017	39.89	2	36.768	7	425	15.6264	24	11.13	869.6	9.67865			50.7497	21.5686	743	142.312	31.2473	0.219569	31.2473	21.5686
2017-09-26	97	2017-06-18	101	15	2	39	2017	57.38	3	53.072	7	425	22.5556	24	12.05	869.6	10.4787			47.4097	20.1491	743	142.312	30.6278	0.215216	30.6278	20.1491
2017-09-27	97	2017-06-18	102	15	2	39	2017	34.94	2	53.472	7	425	22.7256	24	13.2	869.6	11.4787		743	36.576	15.5448	743	142.312	27.0235	0.189889	27.0235	15.5448
2017-09-28	97	2017-06-18	103	15	2	39	2017	45.86	3	36.576	7	425	15.5448	24	11.1	869.6	9.65256			42.4873	18.0571	743	142.312	27.7097	0.194711	27.7097	18.0571
2017-09-29	97	2017-06-18	104	15	2	39	2017	54.16	3	50.32	7	425	21.386	24	11.98	869.6	10.4178			39.7348	16.8873	733	140.873	27.3051	0.193828	27.3051	16.8873
2017-09-30	97	2017-06-18	105	16	2	40	2017	40.13	2	48.304	7	425	20.5292	24	11.88	869.6	10.3308			33.6489	14.3008	733	140.873	24.6316	0.17485	24.6316	14.3008
2017-10-01	97	2017-06-18	106	16	2	40	2017	51.8	3	35.04	7	425	14.892	24	11.5	869.6	10.0004			44.736	19.0128	733	140.873	29.0132	0.205953	29.0132	19.0128
2017-10-02	97	2017-06-18	107	16	2	40	2017	44.29	2	44.736	7	425	19.0128	24	12.08	869.6	10.5048			49.2535	20.9327	733	140.873	31.4375	0.223162
2017-10-03	97	2017-06-18	108	16	2	40	2017	41.92	2	51.536	7	425	21.9028	24	12.5	869.6	10.87			33.872	14.3956	733	140.873	25.2656	0.17935	25.2656	14.3956
2017-10-04	97	2017-06-18	109	16	2	40	2017	54.01	3	33.872	7	425	14.3956	24	11.59	869.6	10.0787	3.3	733	36.496	15.5108	733	140.873	25.5895	0.181649	25.5895	15.5108
2017-10-05	97	2017-06-18	110	16	2	40	2017	31.61	2	45.12	7	425	19.176	24	12.66	869.6	11.0091	3.3		47.1847	20.0535	733	140.873	31.0627	0.220501
2017-10-06	97	2017-06-18	111	16	2	40	2017	51.36	3	50.128	7	425	21.3044	24	10.34	869.6	8.99166	3.3		39.9035	16.959	734	141.017	25.9507	0.184025	25.9507	16.959
2017-10-07	97	2017-06-18	112	17	2	41	2017	47.97	3	45.04	7	425	19.142	24	11.92	869.6	10.3656	3.2		40.1676	17.0712	734	141.017	27.4369	0.194564	27.4369	17.0712
2017-10-08	97	2017-06-18	113	17	2	41	2017	33.09	2	48.72	7	392	20.706	24	12.36	869.6	10.7483	3.3		37.0839	14.5369	734	141.017	25.2851	0.179305	25.2851	14.5369
2017-10-09	97	2017-06-18	114	17	2	41	2017	58.51	3	50.592	7	392	19.8321	24	10.44	869.6	9.07862	3.3		47.9851	18.8102	734	141.017	27.8888	0.197769	27.8888	18.8102
2017-10-10	97	2017-06-18	115	17	2	41	2017	38.38	2	50.944	7	392	19.97	24	10.98	869.6	9.54821	3.2		42.4966	16.6587	734	141.017	26.2069	0.185842	26.2069	16.6587
2017-10-11	97	2017-06-18	116	17	2	41	2017	43.28	3	43.52	7	392	17.0598	24	13.26	869.6	11.5309	3.2	734	36.88	14.457	734	141.017	25.9879	0.184289	25.9879	14.457
2017-10-12	97	2017-06-18	117	17	2	41	2017	42.15	2	36.88	7	392	14.457	24	11.1	869.6	9.65256	3.2		49	19.208	734	141.017	28.8606	0.20466	28.8606	19.208
2017-10-13	97	2017-06-18	118	17	2	41	2017	39.03	2	57.2	7	392	22.4224	24	11.96	869.6	10.4004	3.2		30.784	12.0673	716	138.416	22.4677	0.162321	22.4677	12.0673
2017-10-14	97	2017-06-18	119	18	2	42	2017	55.59	3	30.784	7	392	12.0673	24	11.47	869.6	9.97431	3.2		47.7956	18.7359	716	138.416	28.7102	0.20742	28.7102	18.7359
2017-10-15	97	2017-06-18	120	18	2	42	2017	43.12	2	53.584	7	392	21.0049	24	13.09	869.6	11.3831	3.2		38.096	14.9336	716	138.416	26.3167	0.190128	26.3167	14.9336
2017-10-16	97	2017-06-18	121	18	2	42	2017	37.17	2	38.096	7	392	14.9336	24	11.27	869.6	9.80039	3.2		43.1903	16.9306	716	138.416	26.731	0.193121	26.731	16.9306
2017-10-17	97	2017-06-18	122	18	2	42	2017	41.63	2	46.96	7	392	18.4083	24	10.73	869.6	9.33081	3.2		23.568	9.23866	716	138.416	18.5695	0.134157	18.5695	9.23866
2017-10-18	97	2017-06-18	123	18	2	42	2017	42.52	2	23.568	7	392	9.23866	24	11.12	869.6	9.66995	3.2	716	46.1055	18.0734	716	138.416	27.7433	0.200435	27.7433	18.0734
2017-10-19	97	2017-06-18	124	18	2	42	2017	41.9	2	55.36	7	392	21.7011	24	13.78	869.6	11.9831	3.3		37.4158	14.667	716	138.416	26.6501	0.192537	26.6501	14.667
2017-10-20	97	2017-06-18	125	18	2	42	2017	49.91	3	42.976	7	392	16.8466	24	11.32	869.6	9.84387	3.3		45.7948	17.9516	724	139.574	27.7954	0.199145	27.7954	17.9516
2017-10-21	97	2017-06-18	126	19	2	43	2017	31.96	2	50.096	7	392	19.6376	24	12.95	869.6	11.2613	3.3		31.4207	12.3169	724	139.574	23.5782	0.16893	23.5782	12.3169
2017-10-22	97	2017-06-18	127	19	2	43	2017	53.19	3	32.976	7	417	12.9266	24	10.43	869.6	9.06993	3.3		46.0099	19.1861	724	139.574	28.256	0.202445	28.256	19.1861
2017-10-23	97	2017-06-18	128	19	2	43	2017	30.95	2	55.664	7	417	23.2119	24	13.09	873.8	11.438	3.3		37.3142	15.56	724	139.574	26.9981	0.193432	26.9981	15.56
2017-10-24	97	2017-06-18	129	19	2	43	2017	50.9	3	40.096	7	417	16.72	24	10.65	873.8	9.30597	3.3		36.8579	15.3697	724	139.574	24.6757	0.176793	24.6757	15.3697
2017-10-25	97	2017-06-18	130	19	2	43	2017	37.97	2	41.376	7	417	17.2538	24	12.8	873.8	11.1846	3.3	724	36.1945	15.0931	724	139.574	26.2777	0.188271	26.2777	15.0931
2017-10-26	97	2017-06-18	131	19	2	43	2017	35.14	2	43.728	7	417	18.2346	24	11.53	873.8	10.0749	3.3		36.8332	15.3595	724	139.574	25.4344	0.182229	25.4344	15.3595
2017-10-27	97	2017-06-18	132	19	2	43	2017	46.56	3	44.608	7	417	18.6015	24	11.55	873.8	10.0924	3.3		45.1431	18.8247	712	137.835	28.9171	0.209795	28.9171	18.8247
2017-10-28	97	2017-06-18	133	20	2	44	2017	51.48	3	50	7	417	20.85	24	10.64	873.8	9.29723	3.3		34.7368	14.4853	712	137.835	23.7825	0.172543	23.7825	14.4853
2017-10-29	97	2017-06-18	134	20	2	44	2017	42.08	2	40.272	7	417	16.7934	24	14.38	873.8	12.5652	3.4		45.696	19.0552	712	137.835	31.6205	0.229408
2017-10-30	97	2017-06-18	135	20	2	44	2017	31.5	2	48.064	7	417	20.0427	24	10.06	873.8	8.79043	3.4		27.2387	11.3586	712	137.835	20.149	0.146182	20.149	11.3586
2017-10-31	97	2017-06-18	136	20	2	44	2017	37.63	2	31.792	7	417	13.2573	24	12.27	873.8	10.7215	3.4		41.5241	17.3155	712	137.835	28.0371	0.20341	28.0371	17.3155
2017-11-01	97	2017-06-18	137	20	2	44	2017	53.37	3	44.592	7	417	18.5949	24	12.32	873.8	10.7652	3.4	712	32.669	13.623	712	137.835	24.3882	0.176937	24.3882	13.623
2017-11-02	97	2017-06-18	138	20	2	44	2017	26.46	2	34.176	7	417	14.2514	24	11.37	873.8	9.93511	3.4		34.1037	14.2212	712	137.835	24.1563	0.175255	24.1563	14.2212
2017-11-03	97	2017-06-18	139	20	2	44	2017	56.77	3	36.576	7	417	15.2522	24	10.34	873.8	9.03509	3.4		41.0235	17.1068	739	141.737	26.1419	0.184439	26.1419	17.1068
2017-11-04	97	2017-06-18	140	21	2	45	2017	39.13	2	42.816	7	417	17.8543	24	11.88	873.8	10.3807	3.4		39.236	16.3614	739	141.737	26.7421	0.188674	26.7421	16.3614
2017-11-05	97	2017-06-18	141	21	2	45	2017	41.22	2	41.296	7	407	17.2204	24	12.9	873.8	11.272	3.4		43.1739	17.5718	739	141.737	28.8438	0.203502	28.8438	17.5718
2017-11-06	97	2017-06-18	142	21	2	45	2017	34.3	2	52.352	7	407	21.3073	24	13.03	873.8	11.3856	3.4		35.264	14.3524	739	141.737	25.7381	0.18159	25.7381	14.3524
2017-11-07	97	2017-06-18	143	21	2	45	2017	47.3	3	35.264	7	407	14.3524	24	10.63	873.8	9.28849	3.4		43.6318	17.7581	739	141.737	27.0466	0.190823	27.0466	17.7581
2017-11-08	97	2017-06-18	144	21	2	45	2017	42.55	2	46.144	7	407	18.7806	24	12.63	873.8	11.0361	3.5	739	41.908	17.0565	739	141.737	28.0926	0.198202	28.0926	17.0565
2017-11-09	97	2017-06-18	145	21	2	45	2017	40.47	2	45.104	7	407	18.3573	24	11.21	873.8	9.7953	3.5		38.9354	15.8467	739	141.737	25.642	0.180912	25.642	15.8467
2017-11-10	97	2017-06-18	146	21	2	45	2017	20.81	1	50.304	7	407	20.4737	24	12.41	873.8	10.8439	3.5		37.8611	15.4095	734	141.017	26.2533	0.186171	26.2533	15.4095
2017-11-11	97	2017-06-18	147	22	2	46	2017	58.25	3	48.512	7	407	19.7444	24	9.73	873.8	8.50207	3.5		44.176	17.9796	734	141.017	26.4817	0.187791	26.4817	17.9796
2017-11-12	97	2017-06-18	148	22	2	46	2017	38.34	2	44.176	7	407	17.9796	24	13.14	873.8	11.4817	3.5		35.7178	14.5371	734	141.017	26.0189	0.184508	26.0189	14.5371
2017-11-13	97	2017-06-18	149	22	2	46	2017	35.27	2	43.68	7	407	17.7778	24	13.14	873.8	11.4817	3.5		34.9963	14.2435	734	141.017	25.7252	0.182426	25.7252	14.2435
2017-11-14	97	2017-06-18	150	22	2	46	2017	29.57	2	36.656	7	407	14.919	24	10.87	873.8	9.49821	3.5		39.4537	16.0577	734	141.017	25.5559	0.181225	25.5559	16.0577
2017-11-15	97	2017-06-18	151	22	2	46	2017	49.38	3	42.576	7	407	17.3284	24	11.66	873.8	10.1885	3.5	734	36.2202	14.7416	734	141.017	24.9301	0.176788	24.9301	14.7416
2017-11-16	97	2017-06-18	152	22	2	46	2017	39.97	2	43.28	7	407	17.615	24	11.47	873.8	10.0225	3.4		41.3841	16.8433	734	141.017	26.8658	0.190514	26.8658	16.8433
2017-11-17	97	2017-06-18	153	22	2	46	2017	41.37	3	49.792	7	407	20.2653	24	12.21	873.8	10.6691	3.4		43.3945	17.6616	736	141.305	28.3307	0.200493	28.3307	17.6616
2017-11-18	97	2017-06-18	154	23	2	47	2017	38.68	2	44.752	7	407	18.2141	24	11.9	873.8	10.3982	3.4		38	15.466	736	141.305	25.8642	0.183038	25.8642	15.466
2017-11-19	97	2017-06-18	155	23	2	47	2017	32.48	2	38	7	415	15.466	24	12.43	873.8	10.8613	3.4		39.7125	16.4807	736	141.305	27.342	0.193496	27.342	16.4807
2017-11-20	97	2017-06-18	156	23	2	47	2017	41.21	2	48.128	7	415	19.9731	24	10.54	883	9.30682	3.5		29.0191	12.0429	736	141.305	21.3498	0.15109	21.3498	12.0429
2017-11-21	97	2017-06-18	157	23	2	47	2017	41.76	2	29.312	7	415	12.1645	24	11.55	883	10.1987	3.5		48.8333	20.2658	736	141.305	30.4645	0.215593	30.4645	20.2658
2017-11-22	97	2017-06-18	158	23	2	47	2017	33.67	2	52.112	7	415	21.6265	24	11.45	883	10.1104	3.5	736	37.1763	15.4282	736	141.305	25.5385	0.180733	25.5385	15.4282
2017-11-23	97	2017-06-18	159	23	2	47	2017	40.48	2	45.28	7	415	18.7912	24	12.76	883	11.2671	3.5		37.4953	15.5606	736	141.305	26.8276	0.189856	26.8276	15.5606
2017-11-24	97	2017-06-18	160	23	2	47	2017	48.17	3	45.008	7	415	18.6783	24	11.44	883	10.1015	3.5		43.5668	18.0802	731	140.585	28.1817	0.200461	28.1817	18.0802
2017-11-25	97	2017-06-18	161	24	2	48	2017	33.58	2	56.352	7	415	23.3861	24	12.92	883	11.4084	3.5		32.416	13.4526	731	140.585	24.861	0.17684	24.861	13.4526
2017-11-26	97	2017-06-18	162	24	2	48	2017	34.2	2	32.416	7	415	13.4526	24	12.12	883	10.702	3.5		31.5292	13.0846	731	140.585	23.7866	0.169197	23.7866	13.0846
2017-11-27	97	2017-06-18	163	24	2	48	2017	38.18	3	32.88	7	415	13.6452	24	10.9	883	9.6247	3.4		40.8658	16.9593	731	140.585	26.584	0.189096	26.584	16.9593
2017-11-28	97	2017-06-18	164	24	2	48	2017	48.87	3	43.872	7	415	18.2069	24	9.7	883	8.5651	3.4		49.2966	20.4581	731	140.585	29.0232	0.206446	29.0232	20.4581
2017-11-29	97	2017-06-18	165	24	2	48	2017	21.34	1	62.928	7	415	26.1151	24	13.06	883	11.532	3.4	731	34.8842	14.4769	731	140.585	26.0089	0.185005	26.0089	14.4769
2017-11-30	97	2017-06-18	166	24	2	48	2017	38.96	2	41.808	1	345	17.3503	24	9.65	883	8.52095	3.4		28.0578	9.67994	731	140.585	18.2009	0.129466	18.2009	9.67994
2017-12-01	97	2017-06-18	167	24	2	48	2017	53.41	3	42.016	1	345	14.4955	24	11.35	883	10.0221	3.4		32.1955	11.1074	721	139.14	21.1295	0.151858	21.1295	11.1074
2017-12-02	97	2017-06-18	168	25	3	49	2017	23.11	1	54.688	1	345	18.8674	24	11.3	883	9.9779	3.4		37.2041	12.8354	721	139.14	22.8133	0.16396	22.8133	12.8354
2017-12-03	97	2017-06-18	169	25	3	49	2017	44.88	2	54.88	1	345	18.9336	24	9.22	883	8.14126	3.4		41.889	14.4517	721	139.14	22.593	0.162376	22.593	14.4517
2017-12-04	97	2017-06-18	170	25	3	49	2017	38.97	2	52.864	1	345	18.2381	24	11.5	883	10.1545	3.4		30.7899	10.6225	721	139.14	20.777	0.149325	20.777	10.6225
2017-12-05	97	2017-06-18	171	25	3	49	2017	32.83	2	45.056	1	345	15.5443	24	11.26	883	9.94258	3.4		42.4383	14.6412	721	139.14	24.5838	0.176684	24.5838	14.6412
2017-12-06	97	2017-06-18	172	25	3	49	2017	51.04	3	53.312	1	345	18.3926	24	9.32	883	8.22956	3.4	721	32.4982	11.2119	721	139.14	19.4414	0.139726	19.4414	11.2119
2017-12-07	97	2017-06-18	173	25	3	49	2017	23.55	1	45.344	1	345	15.6437	24	8.86	883	7.82338	3.5		37.6922	13.0038	721	139.14	20.8272	0.149685	20.8272	13.0038
2017-12-08	97	2017-06-18	174	25	3	49	2017	40.66	2	46.976	1	345	16.2067	24	9.2	883	8.1236	3.5		28.0255	9.66879	734	141.017	17.7924	0.126172	17.7924	9.66879
2017-12-09	97	2017-06-18	175	26	3	50	2017	46.26	3	43.12	1	345	14.8764	24	11	883	9.713	3.4		25.8851	8.93037	734	141.017	18.6434	0.132206	18.6434	8.93037
2017-12-10	97	2017-06-18	176	26	3	50	2017	33.98	2	45.552	1	345	15.7154	24	12.68	883	11.1964	3.5		35.3169	12.1843	734	141.017	23.3808	0.165801	23.3808	12.1843
2017-12-11	97	2017-06-18	177	26	3	50	2017	46.06	3	54.272	1	345	18.7238	24	13.03	883	11.5055	3.5		28.9107	9.97419	734	141.017	21.4797	0.15232	21.4797	9.97419
2017-12-12	97	2017-06-18	178	26	3	50	2017	32.99	2	51.008	1	345	17.5978	24	9.4	883	8.3002	3.5		33.0639	11.4071	734	141.017	19.7073	0.139751	19.7073	11.4071
2017-12-13	97	2017-06-18	179	26	3	50	2017	36.44	3	49.088	1	345	16.9354	24	12.14	883	10.7196	3.5	734	26.3166	9.07923	734	141.017	19.7989	0.1404	19.7989	9.07923
2017-12-14	97	2017-06-18	180	26	3	50	2017	47.29	3	39.216	1	345	13.5295	24	11.93	883	10.5342	3.5		39.5382	13.6407	734	141.017	24.1749	0.171432	24.1749	13.6407
2017-12-15	97	2017-06-18	181	26	3	50	2017	34.83	2	51.168	1	345	17.653	24	10.45	883	9.22735	3.5		28.9009	9.97081	730	140.44	19.1982	0.1367	19.1982	9.97081
2017-12-16	97	2017-06-18	182	27	3	51	2017	35.09	2	44.656	1	345	15.4063	24	12.18	883	10.7549	3.5		30.0803	10.3777	730	140.44	21.1326	0.150474	21.1326	10.3777
2017-12-17	97	2017-06-18	183	27	3	51	2017	46.3	3	48.576	1	346	16.7587	24	11.79	883	10.4106	3.5		38.925	13.468	730	140.44	23.8786	0.170027	23.8786	13.468
2017-12-18	97	2017-06-18	184	27	3	51	2017	38.7	3	49.84	1	346	17.2446	24	11.31	876.2	9.90982	3.5		29.0223	10.0417	730	140.44	19.9515	0.142064	19.9515	10.0417
2017-12-19	97	2017-06-18	185	27	3	51	2017	29.77	2	43.104	1	346	14.914	24	8.42	876.2	7.3776	3.5		46.8342	16.2046	730	140.44	23.5822	0.167916	23.5822	16.2046
2017-12-20	97	2017-06-18	186	27	3	51	2017	44.79	3	70.32	1	346	24.3307	24	10.4	876.2	9.11248	3.5	730	35.0719	12.1349	730	140.44	21.2473	0.151291	21.2473	12.1349
2017-12-21	97	2017-06-18	187	27	3	51	2017	37.46	2	39.792	1	346	13.768	24	12.78	876.2	11.1978	3.5		37.8273	13.0883	730	140.44	24.2861	0.172928	24.2861	13.0883
2017-12-22	97	2017-06-18	188	27	3	51	2017	42.51	3	54.448	1	346	18.839	24	12.69	876.2	11.119	3.5		27.9638	9.67547	740	141.881	20.7944	0.146563	20.7944	9.67547
2017-12-23	97	2017-06-18	189	28	3	52	2017	31.15	2	48.128	1	346	16.6523	24	10.34	876.2	9.05991	3.5		36.1626	12.5122	740	141.881	21.5722	0.152044	21.5722	12.5122
2017-12-24	97	2017-06-18	190	28	3	52	2017	47.33	3	57.232	1	346	19.8023	24	10.74	876.2	9.41039	3.6		32.5458	11.2609	740	141.881	20.6712	0.145694	20.6712	11.2609
2017-12-25	97	2017-06-18	191	28	3	52	2017	34.2	2	45.184	1	346	15.6337	24	11.23	876.2	9.83973	3.6		40.302	13.9445	740	141.881	23.7842	0.167635	23.7842	13.9445
2017-12-26	97	2017-06-18	192	28	3	52	2017	35.22	2	53.6	1	346	18.5456	24	12.24	876.2	10.7247	3.6		32.6845	11.3088	740	141.881	22.0335	0.155296	22.0335	11.3088
2017-12-27	97	2017-06-18	193	28	3	52	2017	38.13	2	49.872	1	346	17.2557	24	9.73	876.2	8.52543	3.6		34.588	11.9674	740	141.881	20.4929	0.144437	20.4929	11.9674
2017-12-28	97	2017-06-18	194	28	3	52	2017	45	3	54.816	1	346	18.9663	24	10.6	876.2	9.28772	3.6	740	26.9859	9.33712	740	141.881	18.6248	0.131271	18.6248	9.33712
2017-12-29	97	2017-06-18	195	28	3	52	2017	31.57	2	36.688	1	346	12.694	24	11.62	876.2	10.1814	3.6		37.9851	13.1428	744	142.456	23.3243	0.16373	23.3243	13.1428
2017-12-30	97	2017-06-18	196	29	3	53	2017	40.47	3	59.232	1	346	20.4943	24	5.51	876.2	4.82786	3.6		31.4317	10.8754	744	142.456	15.7032	0.110232	15.7032	10.8754
2017-12-31	97	2017-06-18	197	29	3	1	2018	37.23	3	45.92	1	319	15.8883	24	14.36	876.2	12.5822	3.6		34.724	11.0769	744	142.456	23.6592	0.166081	23.6592	11.0769
2018-01-01	97	2017-06-18	198	29	3	1	2018	26.93	2	50.336	1	319	16.0572	24	3.99	876.2	3.49604	3.6		36.5243	11.6513	744	142.456	15.1473	0.10633	15.1473	11.6513
2018-01-02	97	2017-06-18	199	29	3	1	2018	39.6	3	57.312	1	319	18.2825	24	11.29	876.2	9.8923	3.6		37.5437	11.9765	744	142.456	21.8688	0.153513	21.8688	11.9765
2018-01-03	97	2017-06-18	200	29	3	1	2018	41.44	3	61.056	1	319	19.4769	24	9.89	876.2	8.66562	3.6	744	33.8433	10.796	744	142.456	19.4616	0.136615	19.4616	10.796
2018-01-04	97	2017-06-18	201	29	3	1	2018	31.07	2	46.624	1	319	14.8731	24	7.67	876.2	6.72045	3.6		35.6716	11.3793	744	142.456	18.0997	0.127055	18.0997	11.3793
2018-01-05	97	2017-06-18	202	29	3	1	2018	43.12	3	50.752	1	319	16.1899	24	11.73	876.2	10.2778	3.5		41.2475	13.158	735	141.161	23.4358	0.166021	23.4358	13.158
2018-01-06	97	2017-06-18	203	30	3	2	2018	27.41	2	58.08	1	319	18.5275	24	6.58	876.2	5.7654	3.6		22.8448	7.28749	735	141.161	13.0529	0.0924679	13.0529	7.28749
2018-01-07	97	2017-06-18	204	30	3	2	2018	42.54	3	32.304	1	319	10.305	24	8.63	876.2	7.56161	3.6		43.6595	13.9274	735	141.161	21.489	0.15223	21.489	13.9274
2018-01-08	97	2017-06-18	205	30	3	2	2018	34.54	2	60.048	1	319	19.1553	24	8.31	876.2	7.28122	3.6		28.04	8.94476	735	141.161	16.226	0.114946	16.226	8.94476
2018-01-09	97	2017-06-18	206	30	3	2	2018	18.4	1	46.016	1	319	14.6791	24	11.93	876.2	10.4531	3.6		36.7785	11.7323	735	141.161	22.1854	0.157163	22.1854	11.7323
2018-01-10	97	2017-06-18	207	30	3	2	2018	52.35	3	51.44	1	319	16.4094	24	7.02	876.2	6.15092	3.6	735	36.2777	11.5726	735	141.161	17.7235	0.125555	17.7235	11.5726
2018-01-11	97	2017-06-18	208	30	3	2	2018	30.05	2	56.928	1	319	18.16	24	7.32	876.2	6.41378	3.6		24.4847	7.81062	735	141.161	14.2244	0.100767	14.2244	7.81062
2018-01-12	97	2017-06-18	209	30	3	2	2018	30.17	2	27.856	1	319	8.88606	24	8.33	876.2	7.29875	3.6		44.498	14.1949	763	145.176	21.4936	0.148053	21.4936	14.1949
2018-01-13	97	2017-06-18	210	31	3	3	2018	35.36	2	56.368	1	319	17.9814	24	8.54	876.2	7.48275	3.6		37.8151	12.063	763	145.176	19.5458	0.134635	19.5458	12.063
2018-01-14	97	2017-06-18	211	31	3	3	2018	33.04	2	50.128	1	355	15.9908	24	5.74	876.2	5.02939	3.6		40.7762	14.4756	763	145.176	19.505	0.134354	19.505	14.4756
2018-01-15	97	2017-06-18	212	31	3	3	2018	36.24	2	47.296	1	355	16.7901	24	7.33	875.3	6.41595	3.6		40.1271	14.2451	763	145.176	20.6611	0.142318	20.6611	14.2451
2018-01-16	97	2017-06-18	213	31	3	3	2018	38.15	3	46.816	1	355	16.6197	24	8.77	875.3	7.67638	3.6		40.9683	14.5437	763	145.176	22.2201	0.153057	22.2201	14.5437
2018-01-17	97	2017-06-18	214	31	3	3	2018	26.28	2	55.168	1	355	19.5846	24	6.34	875.3	5.5494	3.6	763	38.3084	13.5995	763	145.176	19.1489	0.131901	19.1489	13.5995
2018-01-18	97	2017-06-18	215	31	3	3	2018	45.53	3	48.24	1	355	17.1252	24	12.18	875.3	10.6612	3.6		45.52	16.1596	763	145.176	26.8208	0.184747	26.8208	16.1596
2018-01-19	97	2017-06-18	216	31	3	3	2018	31.46	2	45.52	1	355	16.1596	24	9.44	875.3	8.26283	3.6		41.0136	14.5598	756	144.175	22.8226	0.158298	22.8226	14.5598
2018-01-20	97	2017-06-18	217	32	3	4	2018	41.66	3	45.968	1	355	16.3186	24	12.84	875.3	11.2389	3.6		40.4976	14.3767	756	144.175	25.6155	0.177669	25.6155	14.3767
2018-01-21	97	2017-06-18	218	32	3	4	2018	32.61	2	48.976	1	355	17.3865	24	7.55	875.3	6.60851	3.6		45.868	16.2831	756	144.175	22.8916	0.158776	22.8916	16.2831
2018-01-22	97	2017-06-18	219	32	3	4	2018	36.83	3	57.696	1	355	20.4821	24	11.6	875.3	10.1535	3.6		42.4947	15.0856	756	144.175	25.2391	0.175058	25.2391	15.0856
2018-01-23	97	2017-06-18	220	32	3	4	2018	36.56	2	46.944	1	355	16.6651	24	9.7	875.3	8.49041	3.6		38.7666	13.7621	756	144.175	22.2525	0.154344	22.2525	13.7621
2018-01-24	97	2017-06-18	221	32	3	4	2018	28.55	2	46.016	1	355	16.3357	24	10.35	875.3	9.05936	3.6	756	50.7314	18.0097	756	144.175	27.069	0.18775	27.069	18.0097
2018-01-25	97	2017-06-18	222	32	3	4	2018	31.39	2	52.912	1	355	18.7838	24	11.91	875.3	10.4248	3.6		44.8501	15.9218	756	144.175	26.3466	0.18274	26.3466	15.9218
2018-01-26	97	2017-06-18	223	32	3	4	2018	40.31	3	50.528	1	355	17.9374	24	9.1	875.3	7.96523	3.6		45.1549	16.03	769	146.031	23.9952	0.164316	23.9952	16.03
2018-01-27	97	2017-06-18	224	33	3	5	2018	38.86	2	51.44	1	355	18.2612	24	10.55	875.3	9.23442	3.6		41.9981	14.9093	769	146.031	24.1438	0.165333	24.1438	14.9093
2018-01-28	97	2017-06-18	225	33	3	5	2018	34.29	2	45.12	1	371	16.0176	24	10.77	875.3	9.42698	3.6		40.6303	15.0738	769	146.031	24.5008	0.167778	24.5008	15.0738
2018-01-29	97	2017-06-18	226	33	3	5	2018	38.09	2	56.208	1	371	20.8532	24	10.07	875.3	8.81427	3.6		37.7012	13.9871	769	146.031	22.8014	0.156141	22.8014	13.9871
2018-01-30	97	2017-06-18	227	33	3	5	2018	37.03	2	39.056	1	371	14.4898	24	8.36	875.3	7.31751	3.6		53.9227	20.0053	769	146.031	27.3228	0.187103	27.3228	20.0053
2018-01-31	97	2017-06-18	228	33	3	5	2018	30.23	2	58.32	1	371	21.6367	24	9.97	875.3	8.72674	3.6		43.0371	15.9668	769	146.031	24.6935	0.169098	24.6935	15.9668
2018-02-01	97	2017-06-18	229	33	3	5	2018	32.52	2	48.736	1	371	18.0811	24	9.04	875.3	7.91271	3.6	769	58.8726	21.8417	769	146.031	29.7544	0.203754	29.7544	21.8417
2018-02-02	97	2017-06-18	230	33	3	5	2018	35.78	2	64.96	1	371	24.1002	24	10.08	875.3	8.82302	3.6		49.8265	18.4856	770	146.173	27.3087	0.186824	27.3087	18.4856
2018-02-03	97	2017-06-18	231	34	3	6	2018	36.14	2	60.16	1	371	22.3194	24	9.95	875.3	8.70923	3.6		52.0602	19.3143	770	146.173	28.0236	0.191715	28.0236	19.3143
2018-02-04	97	2017-06-18	232	34	3	6	2018	27.97	2	60.72	1	371	22.5271	24	8.89	875.3	7.78142	3.6		58.6006	21.7408	770	146.173	29.5222	0.201967	29.5222	21.7408
2018-02-05	97	2017-06-18	233	34	3	6	2018	32.56	2	60.288	1	371	22.3668	24	8.87	875.3	7.76391	3.6		48.5082	17.9965	770	146.173	25.7604	0.176232	25.7604	17.9965
2018-02-06	97	2017-06-18	234	34	3	6	2018	30.11	2	49.328	1	371	18.3007	24	9.1	875.3	7.96523	3.6		45.0489	16.7131	770	146.173	24.6784	0.16883	24.6784	16.7131
2018-02-07	97	2017-06-18	235	34	3	6	2018	47.02	3	53.248	1	371	19.755	24	7.35	875.3	6.43346	3.6	770	52.7978	19.588	770	146.173	26.0214	0.178018	26.0214	19.588
2018-02-08	97	2017-06-18	236	34	3	6	2018	32.13	2	72.32	1	371	26.8307	24	8.91	875.3	7.79892	3.6		51.9561	19.2757	770	146.173	27.0746	0.185223	27.0746	19.2757
2018-02-09	97	2017-06-18	237	34	3	6	2018	35.28	2	60.384	1	371	22.4025	24	8.45	875.3	7.39628	3.6		52.1613	19.3519	780	147.595	26.7481	0.181227	26.7481	19.3519
2018-02-10	97	2017-06-18	238	35	3	7	2018	32.1	2	62.688	1	371	23.2572	24	9.95	875.3	8.70923	3.6		46.556	17.2723	780	147.595	25.9815	0.176033	25.9815	17.2723
2018-02-11	97	2017-06-18	239	35	3	7	2018	28.53	2	49.696	1	368	18.4372	24	8	875.3	7.0024	3.6		49.1712	18.095	780	147.595	25.0974	0.170043	25.0974	18.095
2018-02-12	97	2017-06-18	240	35	3	7	2018	42.56	3	63.936	1	368	23.5284	24	7.26	875.3	6.35468	3.6		55.9715	20.5975	780	147.595	26.9522	0.182609	26.9522	20.5975
2018-02-13	97	2017-06-18	241	35	3	7	2018	30.75	2	62.736	1	368	23.0868	24	9.06	875.3	7.93022	3.6		56.2907	20.715	780	147.595	28.6452	0.19408	28.6452	20.715
2018-02-14	97	2017-06-18	242	35	3	7	2018	27.01	2	68.864	1	368	25.342	24	8.44	875.3	7.38753	3.7	780	38.3076	14.0972	780	147.595	21.4847	0.145566	21.4847	14.0972
2018-02-15	97	2017-06-18	243	35	3	7	2018	32.86	3	40.512	1	368	14.9084	24	5.81	875.3	5.08549	3.6		40.9905	15.0845	780	147.595	20.17	0.136658	20.17	15.0845
2018-02-16	97	2017-06-18	244	35	3	7	2018	26.32	2	57.056	1	368	20.9966	24	4.09	875.3	3.57998	3.7		45.5377	16.7579	781	147.737	20.3379	0.137663	20.3379	16.7579
2018-02-17	97	2017-06-18	245	36	3	8	2018	31.79	2	54.288	1	368	19.978	24	7.15	875.3	6.2584	3.7		49.884	18.3573	781	147.737	24.6157	0.166619	24.6157	18.3573
2018-02-18	97	2017-06-18	246	36	3	8	2018	16.89	1	59.328	1	368	21.8327	24	8.34	875.3	7.3	3.7		41.3064	15.2007	781	147.737	22.5007	0.152303	22.5007	15.2007
2018-02-19	97	2017-06-18	247	36	3	8	2018	31.86	2	52	1	368	19.136	24	6.85	863.3	5.91361	3.7		59.6799	21.9622	781	147.737	27.8758	0.188686	27.8758	21.9622
2018-02-20	97	2017-06-18	248	36	3	8	2018	31.47	2	64.4	1	368	23.6992	24	6.52	863.3	5.62872	3.7		45.989	16.924	781	147.737	22.5527	0.152655	22.5527	16.924
2018-02-21	97	2017-06-18	249	36	3	8	2018	32.82	2	58.32	1	368	21.4618	24	7.74	863.3	6.68194	3.7	781	45.4899	16.7403	781	147.737	23.4222	0.15854	23.4222	16.7403
2018-02-22	97	2017-06-18	250	36	3	8	2018	28.28	2	65.216	1	368	23.9995	24	7.02	863.3	6.06037	3.7		55.2722	20.3402	781	147.737	26.4005	0.1787	26.4005	20.3402
2018-02-23	97	2017-06-18	251	36	3	8	2018	39.92	3	58.912	1	368	21.6796	24	6.8	863.3	5.87044	3.7		49.6269	18.2627	777	147.169	24.1331	0.163983	24.1331	18.2627
2018-02-24	97	2017-06-18	252	37	3	9	2018	20.15	1	63.44	1	368	23.3459	24	6.89	863.3	5.94814	3.7		47.055	17.3162	777	147.169	23.2644	0.15808	23.2644	17.3162
2018-02-25	97	2017-06-18	253	37	3	9	2018	37.59	2	52.096	1	374	19.1713	24	5.39	863.3	4.65319	3.7		49.4026	18.4766	777	147.169	23.1298	0.157165	23.1298	18.4766
2018-02-26	97	2017-06-18	254	37	3	9	2018	29.97	2	58.32	1	374	21.8117	24	7	863.3	6.0431	3.7		50.4734	18.8771	777	147.169	24.9202	0.16933	24.9202	18.8771
2018-02-27	97	2017-06-18	255	37	3	9	2018	29.43	2	55.616	1	374	20.8004	24	6.15	863.3	5.30929	3.7		49.4807	18.5058	777	147.169	23.8151	0.161822	23.8151	18.5058
2018-02-28	97	2017-06-18	256	37	3	9	2018	42.26	3	55.472	1	374	20.7465	24	6.11	863.3	5.27476	3.7	777	60.6313	22.6761	777	147.169	27.9509	0.189924	27.9509	22.6761
2018-03-01	97	2017-06-18	257	37	3	9	2018	28.04	2	74.448	1	374	27.8436	24	6.98	863.3	6.02583	3.7		40.1813	15.0278	777	147.169	21.0536	0.143058	21.0536	15.0278
2018-03-02	97	2017-06-18	258	37	3	9	2018	22.67	2	51.888	1	374	19.4061	24	5.61	863.3	4.84311	3.7		62.5333	23.3875	807	151.41	28.2306	0.186451	28.2306	23.3875
2018-03-03	97	2017-06-18	259	38	3	10	2018	39.83	4	80.176	1	374	29.9858	24	5.61	863.3	4.84311	3.7		57.8616	21.6402	807	151.41	26.4833	0.174911	26.4833	21.6402
2018-03-04	97	2017-06-18	260	38	3	10	2018	22.32	2	72.272	1	374	27.0297	24	6.53	863.3	5.63735	3.7		53.744	20.1002	807	151.41	25.7376	0.169986	25.7376	20.1002
2018-03-05	97	2017-06-18	261	38	3	10	2018	38.67	3	57.968	1	374	21.68	24	4.47	863.3	3.85895	3.7		43.68	16.3363	807	151.41	20.1953	0.133381	20.1953	16.3363
2018-03-06	97	2017-06-18	262	38	3	10	2018	24.51	2	43.68	1	374	16.3363	24	6.3	863.3	5.43879	3.6		42.1028	15.7464	807	151.41	21.1852	0.139919	21.1852	15.7464
2018-03-07	97	2017-06-18	263	38	3	10	2018	31.39	3	47.296	1	374	17.6887	24	5.23	863.3	4.51506	3.7	807	48.6853	18.2083	807	151.41	22.7234	0.150078	22.7234	18.2083
2018-03-08	97	2017-06-18	264	38	3	10	2018	37.14	3	59.424	1	374	22.2246	24	5.34	863.3	4.61002	3.6		52.7269	19.7199	807	151.41	24.3299	0.160689	24.3299	19.7199
2018-03-09	97	2017-06-18	265	38	3	10	2018	26.28	2	59.552	1	374	22.2724	24	5.38	863.3	4.64455			52.6988	19.7093	822	153.516	24.3539	0.158641	24.3539	19.7093
2018-03-10	97	2017-06-18	266	39	3	11	2018	29.94	2	55.632	1	374	20.8064	24	5.01	863.3	4.32513			56.4311	21.1052	822	153.516	25.4304	0.165653	25.4304	21.1052
2018-03-11	97	2017-06-18	267	39	3	11	2018	25.02	2	57.472	1	382	21.4945	24	4.55	863.3	3.92801			57.5286	21.9759	822	153.516	25.9039	0.168738	25.9039	21.9759
2018-03-12	97	2017-06-18	268	39	3	11	2018	45.17	3	71.312	1	382	27.2412	24	4.59	863.3	3.96255			53.599	20.4748	822	153.516	24.4374	0.159184	24.4374	20.4748
2018-03-13	97	2017-06-18	269	39	3	11	2018	21.28	1	72.976	1	382	27.8768	24	4.72	863.3	4.07478			47.351	18.0881	822	153.516	22.1629	0.144368	22.1629	18.0881
2018-03-14	97	2017-06-18	270	39	3	11	2018	30.62	2	48.112	1	382	18.3788	24	4.62	863.3	3.98845		822	58.0147	22.1616	822	153.516	26.1501	0.170341	26.1501	22.1616
2018-03-15	97	2017-06-18	271	39	3	11	2018	29.58	2	60.496	1	382	23.1095	24	4.3	863.3	3.71219			62.657	23.935	822	153.516	27.6472	0.180093	27.6472	23.935
2018-03-16	97	2017-06-18	272	39	3	11	2018	30.13	2	70.864	1	382	27.07	24	4.03	863.3	3.4791			52.0635	19.8883	816	152.675	23.3674	0.153053	23.3674	19.8883
2018-03-17	97	2017-06-18	273	40	3	12	2018	25.73	2	55.824	1	382	21.3248	24	4.29	863.3	3.70356			51.7203	19.7572	816	152.675	23.4607	0.153665	23.4607	19.7572
2018-03-18	97	2017-06-18	274	40	3	12	2018	31.67	3	66.448	1	382	25.3831	24	3.8	863.3	3.28054			54.6429	20.8736	816	152.675	24.1541	0.158206	24.1541	20.8736
2018-03-19	97	2017-06-18	275	40	3	12	2018	24.67	2	61.216	1	382	23.3845	24	4.33	866.1	3.75021			58.4176	22.3155	816	152.675	26.0657	0.170727	26.0657	22.3155
2018-03-20	97	2017-06-18	276	40	3	12	2018	39.07	3	67.2	1	382	25.6704	24	3.44	866.1	2.97938			56.5866	21.6161	816	152.675	24.5955	0.161097	24.5955	21.6161
2018-03-21	97	2017-06-18	277	40	3	12	2018	17.07	1	70.256	1	382	26.8378	24	4.2	866.1	3.63762			57.7264	22.0515	816	152.675	25.6891	0.16826	25.6891	22.0515
2018-03-22	97	2017-06-18	278	40	3	12	2018	36.15	3	73.92	1	382	28.2374	24	2.51	866.1	2.17391		816	46.6982	17.8387	816	152.675	20.0126	0.13108	20.0126	17.8387
2018-03-23	97	2017-06-18	279	40	3	12	2018	26.36	3	58.576	1	382	22.376	24	3.94	866.1	3.41243			49.1389	18.7711	799	150.283	22.1835	0.147611	22.1835	18.7711
2018-03-24	97	2017-06-18	280	41	3	13	2018	23.84	2	52.848	1	382	20.1879	24	3.01	866.1	2.60696			41.5029	15.8541	799	150.283	18.4611	0.122842	18.4611	15.8541
2018-03-25	97	2017-06-18	281	41	3	13	2018	20.6	2	42.368	1	371	16.1846	24	3.11	866.1	2.69357			50.1577	18.6085	799	150.283	21.3021	0.141746	21.3021	18.6085
2018-03-26	97	2017-06-18	282	41	3	13	2018	34	3	55.008	1	371	20.408	24	2.86	866.1	2.47705			50.736	18.8231	799	150.283	21.3001	0.141733	21.3001	18.8231
2018-03-27	97	2017-06-18	283	41	3	13	2018	17.44	2	50.736	1	371	18.8231	24	3.19	866.1	2.76286			52.9013	19.6264	799	150.283	22.3892	0.14898	22.3892	19.6264
2018-03-28	97	2017-06-18	284	41	3	13	2018	33.07	3	53.28	1	371	19.7669	24	2.25	866.1	1.94873		799	57.0794	21.1765	799	150.283	23.1252	0.153878	23.1252	21.1765
2018-03-29	97	2017-06-18	285	41	3	13	2018	33.35	3	65.376	1	371	24.2545	24	2.95	866.1	2.55499			39.952	14.8222	799	150.283	17.3772	0.11563	17.3772	14.8222
2018-03-30	97	2017-06-18	286	41	3	13	2018	18.21	2	39.952	1	371	14.8222	24	2.37	866.1	2.05266			42.112	15.6236	811	151.973	17.6762	0.116312	17.6762	15.6236
2018-03-31	97	2017-06-18	287	42	3	14	2018	17.12	2	42.112	1	371	15.6236	24	2.28	866.1	1.97471			48.5781	18.0225	811	151.973	19.9972	0.131584	19.9972	18.0225
2018-04-01	97	2017-06-18	288	42	3	14	2018	33.32	3	54.08	1	342	20.0637	24	2.05	866.1	1.77551			49.6037	16.9645	811	151.973	18.74	0.123311	18.74	16.9645
2018-04-02	97	2017-06-18	289	42	3	14	2018	20.55	2	57.184	1	342	19.5569	24	2.05	866.1	1.77551			50.048	17.1164	811	151.973	18.8919	0.124311	18.8919	17.1164
2018-04-03	97	2017-06-18	290	42	3	14	2018	19.13	2	50.048	1	342	17.1164	24	2.4	866.1	2.07864			60.288	20.6185	811	151.973	22.6971	0.14935	22.6971	20.6185
2018-04-04	97	2017-06-18	291	42	3	14	2018	34.68	3	60.288	1	342	20.6185	24	1.25	866.1	1.08262		811	53.264	18.2163	811	151.973	19.2989	0.126989	19.2989	18.2163
2018-04-05	97	2017-06-18	292	42	3	14	2018	24.21	2	53.264	1	342	18.2163	24	1.94	866.1	1.68023	3.9		53.2004	18.1945	811	151.973	19.8748	0.130779	19.8748	18.1945
2018-04-06	97	2017-06-18	293	42	3	14	2018	20.22	2	59.456	1	342	20.334	24	1.41	866.1	1.2212	3.9		36.3408	12.4285	781	147.737	13.6497	0.0923924	13.6497	12.4285
2018-04-07	97	2017-06-18	294	43	3	15	2018	20.87	2	38.48	1	342	13.1602	24	1.51	866.1	1.30781	3.9		58.1748	19.8958	781	147.737	21.2036	0.143523	21.2036	19.8958
2018-04-08	97	2017-06-18	295	43	3	15	2018	32.94	2	61.872	1	342	21.1602	24	1.27	866.1	1.09995	3.9		50.5566	17.2904	781	147.737	18.3903	0.12448	18.3903	17.2904
2018-04-09	97	2017-06-18	296	43	3	15	2018	20.17	2	51.456	1	342	17.598	24	1.17	866.1	1.01334	3.9		41.0912	14.0532	781	147.737	15.0665	0.101982	15.0665	14.0532
2018-04-10	97	2017-06-18	297	43	3	15	2018	25.32	3	48.096	1	342	16.4488	24	1.02	866.1	0.883422	3.9	781	59.408	20.3175	781	147.737	21.201	0.143505	21.201	20.3175
2018-04-11	97	2017-06-18	298	43	3	15	2018	20.22	2	59.408	1	342	20.3175	24	0.85	866.1	0.736185	3.9		44.912	15.3599	781	147.737	16.0961	0.108951	16.0961	15.3599
2018-04-12	97	2017-06-18	299	43	3	15	2018	26.78	2	44.912	1	342	15.3599	24	0.77	866.1	0.666897	3.9		52.352	17.9044	781	147.737	18.5713	0.125705	18.5713	17.9044
2018-04-13	97	2017-06-18	300	43	3	15	2018	26.23	2	52.352	1	342	17.9044	24	0	866.1	0			50.336	17.2149	781	147.737	17.2149	0.116524	17.2149	17.2149
2018-04-14	97	2017-06-18	301	44	3	16	2018	34.15	3	50.336	1	342	17.2149	24	0	866.1	0			12.192	4.16966	781	147.737	4.16966	0.0282236	4.16966	4.16966
2017-07-05	108	2017-07-03	3	1	1	27	2017	30.15	2	54.8	7	453	5.52298	25	6.09	879.8	5.35798	3.5	896	19.9889	9.05499	896	163.769	14.413	0.0880081	14.413	9.05499
2017-07-06	108	2017-07-03	4	1	1	27	2017	29.42	2	25.68	7	453	11.633	25	8.7	879.8	7.65426	3.6		33.5378	15.1926	896	163.769	22.8469	0.139507	22.8469	15.1926
2017-07-07	108	2017-07-03	5	1	1	27	2017	31.1	2	37.504	7	453	16.9893	25	2.86	879.8	2.51623	3.5		29.5789	13.3992	896	163.769	15.9155	0.0971825	15.9155	13.3992
2017-07-08	108	2017-07-03	6	1	1	28	2017	43.04	3	31.344	7	453	14.1988	25	2.57	879.8	2.26109	3.5		29.8279	13.5121	888	162.671	15.7731	0.0969636	15.7731	13.5121
2017-07-09	108	2017-07-03	7	2	1	28	2017	41.42	3	31.456	7	453	14.2496	25	3.9	879.8	3.43122	3.5		33.0058	14.9516	888	162.671	18.3829	0.113006	18.3829	14.9516
2017-07-10	108	2017-07-03	8	2	1	28	2017	34.71	2	35.632	7	453	16.1413	25	3.6	879.8	3.16728	3.5		39.136	17.7286	888	162.671	20.8959	0.128455	20.8959	17.7286
2017-07-11	108	2017-07-03	9	2	1	28	2017	43.73	3	39.136	7	453	17.7286	25	3.5	879.8	3.0793	3.5		38.0996	17.2591	888	162.671	20.3384	0.125028	20.3384	17.2591
2017-07-12	108	2017-07-03	10	2	1	28	2017	29.72	2	39.408	7	453	17.8518	25	3.09	879.8	2.71858	3.5		48.096	21.7875	888	162.671	24.5061	0.150648	24.5061	21.7875
2017-07-13	108	2017-07-03	11	2	1	28	2017	46.9	3	48.096	7	453	21.7875	25	3.33	879.8	2.92973	3.5		36.592	16.5762	888	162.671	19.5059	0.11991	19.5059	16.5762
2017-07-14	108	2017-07-03	12	2	1	28	2017	35.08	2	36.592	7	453	16.5762	25	4.54	879.8	3.99429	3.5		37.8582	17.1497	888	162.671	21.144	0.12998	21.144	17.1497
2017-07-15	108	2017-07-03	13	2	1	29	2017	35.45	2	47.408	7	453	21.4758	25	3.87	879.8	3.40483	3.5		48.1473	21.8107	879	161.433	25.2156	0.156199	25.2156	21.8107
2017-07-16	108	2017-07-03	14	3	1	29	2017	56.09	3	57.808	7	453	26.187	25	3.77	879.8	3.31685	3.5		34.082	15.4391	879	161.433	18.756	0.116184	18.756	15.4391
2017-07-17	108	2017-07-03	15	3	1	29	2017	30.71	2	35.968	7	453	16.2935	25	5.76	879.8	5.06765	3.5		35.4159	16.0434	879	161.433	21.111	0.130773	21.111	16.0434
2017-07-18	108	2017-07-03	16	3	1	29	2017	47.03	4	41.792	7	453	18.9318	25	3.87	879.8	3.40483	3.4		50.2825	22.778	879	161.433	26.1828	0.16219	26.1828	22.778
2017-07-19	108	2017-07-03	17	3	1	29	2017	43.29	3	56.096	7	453	25.4115	25	5.26	879.8	4.62775	3.4		43.584	19.7436	879	161.433	24.3713	0.150969	24.3713	19.7436
2017-07-20	108	2017-07-03	18	3	1	29	2017	43.47	3	43.584	7	453	19.7436	25	4.94	879.8	4.34621	3.4		43.584	19.7436	879	161.433	24.0898	0.149225	24.0898	19.7436
2017-07-21	108	2017-07-03	19	3	1	29	2017	40.19	2	50.08	7	453	22.6862	25	5.12	879.8	4.50458	3.4		42.2904	19.1575	879	161.433	23.6621	0.146576	23.6621	19.1575
2017-07-22	108	2017-07-03	20	3	1	30	2017	52.17	3	47.456	7	453	21.4976	25	4.97	879.8	4.37261	3.4		46.1574	20.9093	871	160.33	25.2819	0.157687	25.2819	20.9093
2017-07-23	108	2017-07-03	21	4	1	30	2017	46.01	2	47.952	7	398	21.7223	25	6.28	879.8	5.52514	3.3		41.4763	16.5076	871	160.33	22.0327	0.137421	22.0327	16.5076
2017-07-24	108	2017-07-03	22	4	1	30	2017	41.56	2	46.352	7	398	18.4481	25	5.19	879.8	4.56616	3.3		48.768	19.4097	871	160.33	23.9758	0.149541	23.9758	19.4097
2017-07-25	108	2017-07-03	23	4	1	30	2017	31.73	2	48.768	7	398	19.4097	25	6.19	879.8	5.44596	3.3		34.3941	13.6888	871	160.33	19.1348	0.119347	19.1348	13.6888
2017-07-26	108	2017-07-03	24	4	1	30	2017	43.63	2	39.104	7	398	15.5634	25	4.89	879.8	4.30222	3.3		40.4302	16.0912	871	160.33	20.3934	0.127197	20.3934	16.0912
2017-07-27	108	2017-07-03	25	4	1	30	2017	40.14	2	44.48	7	398	17.703	25	5.65	879.8	4.97087	3.3		40.7131	16.2038	871	160.33	21.1747	0.13207	21.1747	16.2038
2017-07-28	108	2017-07-03	26	4	1	30	2017	41.75	2	41.552	7	398	16.5377	25	5.97	879.8	5.25241	3.3		50.3147	20.0252	871	160.33	25.2776	0.157661	25.2776	20.0252
2017-07-29	108	2017-07-03	27	4	1	31	2017	47.76	3	50.96	7	398	20.2821	25	5.62	879.8	4.94448	3.3		55.2911	22.0058	862	159.085	26.9503	0.169408	26.9503	22.0058
2017-07-30	108	2017-07-03	28	5	1	31	2017	41.31	2	58.192	7	398	23.1604	25	6.28	879.8	5.52514	3.3		41.6446	16.5746	862	159.085	22.0997	0.138917	22.0997	16.5746
2017-07-31	108	2017-07-03	29	5	1	31	2017	47.66	3	46.56	7	398	18.5309	25	5.74	882.9	5.06785	3.3		40.4636	16.1045	862	159.085	21.1724	0.133088	21.1724	16.1045
2017-08-01	108	2017-07-03	30	5	1	31	2017	47.17	3	59.568	7	398	23.7081	25	6.24	882.9	5.5093	3.2		54.8583	21.8336	862	159.085	27.3429	0.171875	27.3429	21.8336
2017-08-02	108	2017-07-03	31	5	1	31	2017	47.94	3	57.232	7	398	22.7783	25	6.09	882.9	5.37686	3.2		53.5002	21.2931	862	159.085	26.67	0.167645	26.67	21.2931
2017-08-03	108	2017-07-03	32	5	1	31	2017	49.39	3	59.744	7	398	23.7781	25	5.93	882.9	5.2356	3.2	862	40.4381	16.0944	862	159.085	21.33	0.134079	21.33	16.0944
2017-08-04	108	2017-07-03	33	5	1	31	2017	36.42	2	48.432	7	398	19.2759	25	6.55	882.9	5.78299	3.2		42.704	16.9962	862	159.085	22.7792	0.143188	22.7792	16.9962
2017-08-05	108	2017-07-03	34	5	1	32	2017	55.04	4	42.704	7	398	16.9962	25	4.93	882.9	4.3527	3.2		56.4486	22.4665	840	156.03	26.8192	0.171885	26.8192	22.4665
2017-08-06	108	2017-07-03	35	6	1	32	2017	47.16	3	57.152	7	454	22.7465	25	7.29	882.9	6.43634	3.2		47.1625	21.4118	840	156.03	27.8481	0.178479	27.8481	21.4118
2017-08-07	108	2017-07-03	36	6	1	32	2017	36.35	2	48.032	7	454	21.8065	25	5.56	882.9	4.90892	3.1		48.7696	22.1414	840	156.03	27.0503	0.173366	27.0503	22.1414
2017-08-08	108	2017-07-03	37	6	1	32	2017	51.22	3	49.776	7	454	22.5983	25	5.19	882.9	4.58225	3.1		58.658	26.6307	840	156.03	31.213	0.200044	31.213	26.6307
2017-08-09	108	2017-07-03	38	6	1	32	2017	43.38	2	59.872	7	454	27.1819	25	6.48	882.9	5.72119	3.1		41.76	18.959	840	156.03	24.6802	0.158176	24.6802	18.959
2017-08-10	108	2017-07-03	39	6	1	32	2017	47.36	2	41.76	7	454	18.959	25	5.74	882.9	5.06785	3.1	840	42.224	19.1697	840	156.03	24.2375	0.155339	24.2375	19.1697
2017-08-11	108	2017-07-03	40	6	1	32	2017	22.58	1	42.224	7	454	19.1697	25	5.33	882.9	4.70586	3.1		54.9452	24.9451	840	156.03	29.651	0.190033	29.651	24.9451
2017-08-12	108	2017-07-03	41	6	1	33	2017	57.96	3	65.104	7	454	29.5572	25	4.33	882.9	3.82296	3.1		48.544	22.039	865	159.501	25.8619	0.162143	25.8619	22.039
2017-08-13	108	2017-07-03	42	7	1	33	2017	37.71	2	48.544	7	454	22.039	25	6.25	882.9	5.51813	3.1		46.96	21.3198	865	159.501	26.838	0.168263	26.838	21.3198
2017-08-14	108	2017-07-03	43	7	1	33	2017	53.29	3	46.96	7	454	21.3198	25	5.52	882.9	4.87361	3.1		57.2111	25.9738	865	159.501	30.8474	0.1934	30.8474	25.9738
2017-08-15	108	2017-07-03	44	7	1	33	2017	21.23	1	58.16	7	454	26.4046	25	6.43	882.9	5.67705	3.2		55.1024	25.0165	865	159.501	30.6935	0.192435	30.6935	25.0165
2017-08-16	108	2017-07-03	45	7	1	33	2017	64.52	3	57.856	7	454	26.2666	25	4.35	882.9	3.84062	3.2		49.36	22.4094	865	159.501	26.2501	0.164577	26.2501	22.4094
2017-08-17	108	2017-07-03	46	7	1	33	2017	31.16	2	49.36	7	454	22.4094	25	6.56	882.9	5.79182	3.1	865	55.088	25.01	865	159.501	30.8018	0.193114	30.8018	25.01
2017-08-18	108	2017-07-03	47	7	1	33	2017	58.56	3	55.088	7	454	25.01	25	5	882.9	4.4145	3.1		55.7748	25.3218	865	159.501	29.7363	0.186434	29.7363	25.3218
2017-08-19	108	2017-07-03	48	7	1	34	2017	37.5	2	88.848	7	454	40.337	25	7.06	882.9	6.23327	3.1		56.0632	25.4527	866	159.639	31.686	0.198485	31.686	25.4527
2017-08-20	108	2017-07-03	49	8	1	34	2017	38.79	2	58.128	7	457	26.3901	25	5.56	882.9	4.90892	3.1		53.584	24.4879	866	159.639	29.3968	0.184146	29.3968	24.4879
2017-08-21	108	2017-07-03	50	8	1	34	2017	51.2	3	53.584	7	457	24.4879	25	5.28	882.9	4.66171	3.1		51.824	23.6836	866	159.639	28.3453	0.177559	28.3453	23.6836
2017-08-22	108	2017-07-03	51	8	1	34	2017	40.49	2	51.824	7	457	23.6836	25	6.77	882.9	5.97723	3.1		48.72	22.265	866	159.639	28.2423	0.176914	28.2423	22.265
2017-08-23	108	2017-07-03	52	8	1	34	2017	36.78	2	48.72	7	457	22.265	25	5.49	882.9	4.84712	3.1		64.8474	29.6353	866	159.639	34.4824	0.216003	34.4824	29.6353
2017-08-24	108	2017-07-03	53	8	1	34	2017	44.57	2	86.528	7	457	39.5433	25	4.2	882.9	3.70818	3.1		55.936	25.5628	866	159.639	29.2709	0.183357	29.2709	25.5628
2017-08-25	108	2017-07-03	54	8	1	34	2017	16.04	1	55.936	7	457	25.5628	25	3.44	882.9	3.03718	3.1	866	35.4333	16.193	866	159.639	19.2302	0.120461	19.2302	16.193
2017-08-26	108	2017-07-03	55	8	1	35	2017	60.32	3	38.096	7	457	17.4099	25	3.63	882.9	3.20493	3.1		31.04	14.1853	869	160.053	17.3902	0.108653	17.3902	14.1853
2017-08-27	108	2017-07-03	56	9	1	35	2017	29.95	2	31.04	7	457	14.1853	25	3.56	882.9	3.14312	3.1		44.4753	20.3252	869	160.053	23.4683	0.146628	23.4683	20.3252
2017-08-28	108	2017-07-03	57	9	1	35	2017	38.92	2	51.936	7	457	23.7348	25	3.9	883.9	3.44721	3.1		53.4489	24.4261	869	160.053	27.8734	0.17415	27.8734	24.4261
2017-08-29	108	2017-07-03	58	9	1	35	2017	41.97	2	54.352	7	457	24.8389	25	3.85	883.9	3.40301	3.1		47.456	21.6874	869	160.053	25.0904	0.156763	25.0904	21.6874
2017-08-30	108	2017-07-03	59	9	1	35	2017	54.45	3	47.456	7	457	21.6874	25	3.39	883.9	2.99642	3.1		59.008	26.9667	869	160.053	29.9631	0.187207	29.9631	26.9667
2017-08-31	108	2017-07-03	60	9	1	35	2017	33.08	2	59.008	7	457	26.9667	25	3.88	883.9	3.42953	3.1		61.9798	28.3248	869	160.053	31.7543	0.198398	31.7543	28.3248
2017-09-01	108	2017-07-03	61	9	1	35	2017	41.62	2	78.336	7	457	35.7996	25	3.85	883.9	3.40301			58.048	26.5279	869	160.053	29.931	0.187006	29.931	26.5279
2017-09-02	108	2017-07-03	62	9	1	36	2017	44.14	2	58.048	7	457	26.5279	25	3.24	883.9	2.86384			62.3125	28.4768	873	160.606	31.3406	0.19514	31.3406	28.4768
2017-09-03	108	2017-07-03	63	10	1	36	2017	35.95	2	63.68	7	467	29.1018	25	3.54	883.9	3.12901			60.7077	28.3505	873	160.606	31.4795	0.196005	31.4795	28.3505
2017-09-04	108	2017-07-03	64	10	1	36	2017	35.01	2	75.504	7	467	35.2604	25	4.04	883.9	3.57096			62.1647	29.0309	873	160.606	32.6019	0.202993	32.6019	29.0309
2017-09-05	108	2017-07-03	65	10	1	36	2017	32.06	2	69.552	7	467	32.4808	25	4.31	883.9	3.80961			67.5026	31.5237	873	160.606	35.3333	0.220001	35.3333	31.5237
2017-09-06	108	2017-07-03	66	10	1	36	2017	41.7	3	67.76	7	467	31.6439	25	5.6	883.9	4.94984			59.472	27.7734	873	160.606	32.7233	0.203749	32.7233	27.7734
2017-09-07	108	2017-07-03	67	10	1	36	2017	49.18	4	59.472	7	467	27.7734	25	5.62	883.9	4.96752			58.848	27.482	873	160.606	32.4495	0.202045	32.4495	27.482
2017-09-08	108	2017-07-03	68	10	1	36	2017	37.39	3	58.848	7	467	27.482	25	6.8	883.9	6.01052			53.8374	25.1421	873	160.606	31.1526	0.193969	31.1526	25.1421
2017-09-09	108	2017-07-03	69	10	1	37	2017	49.25	4	76.176	7	467	35.5742	25	5.74	883.9	5.07359			57.8777	27.0289	876	161.019	32.1025	0.19937	32.1025	27.0289
2017-09-10	108	2017-07-03	70	11	1	37	2017	33.83	3	58.64	7	467	27.3849	25	6.11	883.9	5.40063			56.3729	26.3262	876	161.019	31.7268	0.197037	31.7268	26.3262
2017-09-11	108	2017-07-03	71	11	1	37	2017	46.26	4	56.8	7	467	26.5256	25	5.55	883.9	4.90564			55.9974	26.1508	876	161.019	31.0564	0.192874	31.0564	26.1508
2017-09-12	108	2017-07-03	72	11	1	37	2017	45.56	4	65.92	7	467	30.7846	25	6.46	883.9	5.70999			47.1364	22.0127	876	161.019	27.7227	0.17217	27.7227	22.0127
2017-09-13	108	2017-07-03	73	11	1	37	2017	41.59	4	47.344	7	467	22.1096	25	5.81	883.9	5.13546		876	47.1364	22.0127	876	161.019	27.1482	0.168602	27.1482	22.0127
2017-09-14	108	2017-07-03	74	11	1	37	2017	46.24	4	88.736	7	467	41.4397	25	6.15	883.9	5.43598			54.912	25.6439	876	161.019	31.0799	0.19302	31.0799	25.6439
2017-09-15	108	2017-07-03	75	11	1	37	2017	38.07	4	54.912	7	467	25.6439	25	6.06	883.9	5.35643			54.768	25.5767	876	161.019	30.9331	0.192108	30.9331	25.5767
2017-09-16	108	2017-07-03	76	11	1	38	2017	43.96	3	54.768	7	467	25.5767	25	5.88	883.9	5.19733			54.128	25.2778	877	161.157	30.4751	0.189102	30.4751	25.2778
2017-09-17	108	2017-07-03	77	12	1	38	2017	44.62	4	54.128	7	467	25.2778	25	5.66	883.9	5.00287			58.8954	27.5041	877	161.157	32.507	0.20171	32.507	27.5041
2017-09-18	108	2017-07-03	78	12	1	38	2017	40.87	3	65.392	7	467	30.5381	25	6.5	883.9	5.74535			53.474	24.9723	877	161.157	30.7177	0.190607	30.7177	24.9723
2017-09-19	108	2017-07-03	79	12	1	38	2017	46.04	4	59.104	7	467	27.6016	25	5.72	883.9	5.05591			54.003	25.2194	877	161.157	30.2753	0.187862	30.2753	25.2194
2017-09-20	108	2017-07-03	80	12	1	38	2017	39.22	3	56.816	7	467	26.5331	25	6.32	883.9	5.58625		877	49.7128	23.2159	877	161.157	28.8021	0.178721	28.8021	23.2159
2017-09-21	108	2017-07-03	81	12	1	38	2017	49.21	4		7	467	60.1795	25	5.42	883.9	4.79074			57.8765	27.0283	877	161.157	31.8191	0.197441	31.8191	27.0283
2017-09-22	108	2017-07-03	82	12	1	38	2017	31.3	3	60.272	7	467	28.147	25	6.55	883.9	5.78955			61.4125	28.6797	877	161.157	34.4692	0.213886	34.4692	28.6797
2017-09-23	108	2017-07-03	83	12	1	39	2017	48.28	4	69.568	7	467	32.4883	25	5.25	883.9	4.64048			56.304	26.294	887	162.533	30.9344	0.190327	30.9344	26.294
2017-09-24	108	2017-07-03	84	13	2	39	2017	40.81	4	56.304	7	425	26.294	25	6.34	883.9	5.60393			60.176	25.5748	887	162.533	31.1787	0.19183	31.1787	25.5748
2017-09-25	108	2017-07-03	85	13	2	39	2017	44.12	3	60.176	7	425	25.5748	25	6.06	881.1	5.33947			50.812	21.5951	887	162.533	26.9346	0.165717	26.9346	21.5951
2017-09-26	108	2017-07-03	86	13	2	39	2017	39.1	3	53.84	7	425	22.882	25	5.89	881.1	5.18968			53.5777	22.7705	887	162.533	27.9602	0.172027	27.9602	22.7705
2017-09-27	108	2017-07-03	87	13	2	39	2017	38.92	3	61.744	7	425	26.2412	25	5.88	881.1	5.18087		887	54.1173	22.9999	887	162.533	28.1807	0.173384	28.1807	22.9999
2017-09-28	108	2017-07-03	88	13	2	39	2017	38.41	3	57.36	7	425	24.378	25	4.29	881.1	3.77992			38.0541	16.173	887	162.533	19.9529	0.122762	19.9529	16.173
2017-09-29	108	2017-07-03	89	13	2	39	2017	37.52	2	45.856	7	425	19.4888	25	6.15	881.1	5.41876			42.8527	18.2124	887	162.533	23.6312	0.145393	23.6312	18.2124
2017-09-30	108	2017-07-03	90	13	2	40	2017	39.41	3	68.896	7	425	29.2808	25	4.38	881.1	3.85922			54.06	22.9755	865	159.501	26.8347	0.168242	26.8347	22.9755
2017-10-01	108	2017-07-03	91	14	2	40	2017	41	3	58.304	7	425	24.7792	25	6.28	881.1	5.53331			50.7709	21.5776	865	159.501	27.111	0.169974	27.111	21.5776
2017-10-02	108	2017-07-03	92	14	2	40	2017	37.93	2	60.688	7	425	25.7924	25	6.04	881.1	5.32184			35.056	14.8988	865	159.501	20.2206	0.126775	20.2206	14.8988
2017-10-03	108	2017-07-03	93	14	2	40	2017	39.05	3	35.056	7	425	14.8988	25	5.74	881.1	5.05751	3.2		57.4058	24.3975	865	159.501	29.455	0.18467	29.455	24.3975
2017-10-04	108	2017-07-03	94	14	2	40	2017	42.93	4	60.56	7	425	25.738	25	6.2	881.1	5.46282	3.2	865	60.032	25.5136	865	159.501	30.9764	0.194209	30.9764	25.5136
2017-10-05	108	2017-07-03	95	14	2	40	2017	39.75	3	60.032	7	425	25.5136	25	5.87	881.1	5.17206	3.1		49.6326	21.0938	865	159.501	26.2659	0.164676	26.2659	21.0938
2017-10-06	108	2017-07-03	96	14	2	40	2017	42.39	4	52.416	7	425	22.2768	25	5.65	881.1	4.97821	3.2		53.312	22.6576	865	159.501	27.6358	0.173265	27.6358	22.6576
2017-10-07	108	2017-07-03	97	14	2	41	2017	36.31	3	53.312	7	425	22.6576	25	6.18	881.1	5.4452	3.3		58.032	24.6636	864	159.362	30.1088	0.188933	30.1088	24.6636
2017-10-08	108	2017-07-03	98	15	2	41	2017	48	4	58.032	7	392	24.6636	25	5.81	881.1	5.11919	3.3		57.4493	22.5201	864	159.362	27.6393	0.173437	27.6393	22.5201
2017-10-09	108	2017-07-03	99	15	2	41	2017	40.46	3	59.856	7	392	23.4636	25	6.48	881.1	5.70953	3.3		56.7951	22.2637	864	159.362	27.9732	0.175532	27.9732	22.2637
2017-10-10	108	2017-07-03	100	15	2	41	2017	41.92	3	58.24	7	392	22.8301	25	5.87	881.1	5.17206	3.3		63.872	25.0378	864	159.362	30.2099	0.189567	30.2099	25.0378
2017-10-11	108	2017-07-03	101	15	2	41	2017	42.46	3	63.872	7	392	25.0378	25	5.72	881.1	5.03989	3.3	864	57.4627	22.5254	864	159.362	27.5653	0.172972	27.5653	22.5254
2017-10-12	108	2017-07-03	102	15	2	41	2017	34.32	3	62.368	7	392	24.4483	25	6.18	881.1	5.4452	3.3		52.3777	20.532	864	159.362	25.9772	0.163008	25.9772	20.532
2017-10-13	108	2017-07-03	103	15	2	41	2017	45.43	4	55.424	7	392	21.7262	25	5.69	881.1	5.01346	3.3		57.9382	22.7118	864	159.362	27.7252	0.173976	27.7252	22.7118
2017-10-14	108	2017-07-03	104	15	2	42	2017	40.59	3	79.872	7	392	31.3098	25	6.5	881.1	5.72715	3.3		56.7508	22.2463	873	160.606	27.9735	0.174175	27.9735	22.2463
2017-10-15	108	2017-07-03	105	16	2	42	2017	36.3	3	64.912	7	392	25.4455	25	5.95	881.1	5.24254	3.2		51.2596	20.0938	873	160.606	25.3363	0.157755	25.3363	20.0938
2017-10-16	108	2017-07-03	106	16	2	42	2017	40.57	3	62.112	7	392	24.3479	25	5.63	881.1	4.96059	3.2		40.6653	15.9408	873	160.606	20.9014	0.130141	20.9014	15.9408
2017-10-17	108	2017-07-03	107	16	2	42	2017	33.92	3	55.136	7	392	21.6133	25	5.57	881.1	4.90773	3.2		57.968	22.7235	873	160.606	27.6312	0.172044	27.6312	22.7235
2017-10-18	108	2017-07-03	108	16	2	42	2017	52.43	3	57.968	7	392	22.7235	25	5.86	881.1	5.16325	3.2		57.7197	22.6261	873	160.606	27.7894	0.173029	27.7894	22.6261
2017-10-19	108	2017-07-03	109	16	2	42	2017	37.98	3	63.664	7	392	24.9563	25	6.4	881.1	5.63904	3.2		59.215	23.2123	873	160.606	28.8513	0.179641	28.8513	23.2123
2017-10-20	108	2017-07-03	110	16	2	42	2017	31.34	2	61.696	7	392	24.1848	25	5.93	881.1	5.22492	3.2		63.0362	24.7102	873	160.606	29.9351	0.186389	29.9351	24.7102
2017-10-21	108	2017-07-03	111	16	2	43	2017	41.11	2	73.952	7	392	28.9892	25	5.38	881.1	4.74032	3.2		45.692	17.9113	881	161.708	22.6516	0.140077	22.6516	17.9113
2017-10-22	108	2017-07-03	112	17	2	43	2017	32.42	2	62.288	7	417	24.4169	25	5.55	881.1	4.89011	3.2		54.624	22.7782	881	161.708	27.6683	0.1711	27.6683	22.7782
2017-10-23	108	2017-07-03	113	17	2	43	2017	50.33	4	59.744	7	417	24.9132	25	5.86	878.1	5.14567	3.2		31.2243	13.0205	881	161.708	18.1662	0.112339	18.1662	13.0205
2017-10-24	108	2017-07-03	114	17	2	43	2017	28.41	2		7	417	41.8268	25	7.01	878.1	6.15548	3.2		68.3548	28.5039	881	161.708	34.6594	0.214333	34.6594	28.5039
2017-10-25	108	2017-07-03	115	17	2	43	2017	48.14	3	72.496	7	417	30.2308	25	5.19	878.1	4.55734	3.2		61.0876	25.4735	881	161.708	30.0309	0.18571	30.0309	25.4735
2017-10-26	108	2017-07-03	116	17	2	43	2017	28.32	2	77.344	7	417	32.2524	25	6.37	878.1	5.5935	3.2		65.1065	27.1494	881	161.708	32.7429	0.202482	32.7429	27.1494
2017-10-27	108	2017-07-03	117	17	2	43	2017	37.34	2		7	417	40.5991	25	4.81	878.1	4.22366	3.2		55.6776	23.2176	881	161.708	27.4412	0.169696	27.4412	23.2176
2017-10-28	108	2017-07-03	118	17	2	44	2017	37.69	2	56.384	7	417	23.5121	25	5.87	878.1	5.15445	3.2		52.5058	21.8949	890	162.946	27.0494	0.166003	27.0494	21.8949
2017-10-29	108	2017-07-03	119	18	2	44	2017	44.83	4	76.688	7	417	31.9789	25	5.41	878.1	4.75052	3.1		52.4804	21.8843	890	162.946	26.6348	0.163459	26.6348	21.8843
2017-10-30	108	2017-07-03	120	18	2	44	2017	40.4	3	70.944	7	417	29.5836	25	6.69	878.1	5.87449	3.2		55.7556	23.2501	890	162.946	29.1246	0.178738	29.1246	23.2501
2017-10-31	108	2017-07-03	121	18	2	44	2017	31.68	2	63.904	7	417	26.648	25	5.96	878.1	5.23348	3.1		52.4721	21.8809	890	162.946	27.1143	0.166401	27.1143	21.8809
2017-11-01	108	2017-07-03	122	18	2	44	2017	46.35	3	55.12	7	417	22.985	25	5.14	878.1	4.51343	3.1	890	59.5301	24.824	890	162.946	29.3375	0.180045	29.3375	24.824
2017-11-02	108	2017-07-03	123	18	2	44	2017	27.65	2	62.352	7	417	26.0008	25	6.42	878.1	5.6374	3.1		49.7702	20.7542	890	162.946	26.3916	0.161966	26.3916	20.7542
2017-11-03	108	2017-07-03	124	18	2	44	2017	41.52	3	72.016	7	417	30.0307	25	4.95	878.1	4.34659	3.2		51.4813	21.4677	890	162.946	25.8143	0.158423	25.8143	21.4677
2017-11-04	108	2017-07-03	125	18	2	45	2017	47.18	3	52.272	7	417	21.7974	25	5.15	878.1	4.52222	3.2		60.6321	25.2836	889	162.808	29.8058	0.183073	29.8058	25.2836
2017-11-05	108	2017-07-03	126	19	2	45	2017	32.33	2	64.848	7	407	27.0416	25	3.4	878.1	2.98554	3.2		55.776	22.7008	889	162.808	25.6864	0.157771	25.6864	22.7008
2017-11-06	108	2017-07-03	127	19	2	45	2017	37.68	2	55.776	7	407	22.7008	25	4.76	878.1	4.17976	3.2		37.3294	15.1931	889	162.808	19.3728	0.118992	19.3728	15.1931
2017-11-07	108	2017-07-03	128	19	2	45	2017	32.09	2	41.84	7	407	17.0289	25	4.33	878.1	3.80217	3.2		59.5373	24.2317	889	162.808	28.0339	0.17219	28.0339	24.2317
2017-11-08	108	2017-07-03	129	19	2	45	2017	33.96	2	69.12	7	407	28.1318	25	4.5	878.1	3.95145	3.2	889	55.744	22.6878	889	162.808	26.6393	0.163624	26.6393	22.6878
2017-11-09	108	2017-07-03	130	19	2	45	2017	39.13	2	55.744	7	407	22.6878	25	5.59	878.1	4.90858	3.1		66.4156	27.0311	889	162.808	31.9397	0.19618	31.9397	27.0311
2017-11-10	108	2017-07-03	131	19	2	45	2017	40.66	2		7	407	40.3549	25	6.05	878.1	5.3125	3.1		58.9057	23.9746	889	162.808	29.2871	0.179887	29.2871	23.9746
2017-11-11	108	2017-07-03	132	19	2	46	2017	30.1	2	63.28	7	407	25.755	25	5.46	878.1	4.79443	3.1		59.8362	24.3533	899	164.18	29.1478	0.177536	29.1478	24.3533
2017-11-12	108	2017-07-03	133	20	2	46	2017	39.31	2	73.68	7	407	29.9878	25	5.4	878.1	4.74174	3.1		60.4719	24.6121	899	164.18	29.3538	0.178791	29.3538	24.6121
2017-11-13	108	2017-07-03	134	20	2	46	2017	35.85	2	70.368	7	407	28.6398	25	5.79	878.1	5.0842	3.1		67.6237	27.5228	899	164.18	32.607	0.198606	32.607	27.5228
2017-11-14	108	2017-07-03	135	20	2	46	2017	39.3	2		7	407	56.0032	25	5.41	878.1	4.75052	3.1		60.7573	24.7282	899	164.18	29.4788	0.179552	29.4788	24.7282
2017-11-15	108	2017-07-03	136	20	2	46	2017	41.09	3	62.944	7	407	25.6182	25	5.64	878.1	4.95248	3.1		63.7762	25.9569	899	164.18	30.9094	0.188266	30.9094	25.9569
2017-11-16	108	2017-07-03	137	20	2	46	2017	35.34	2	64.512	7	407	26.2564	25	6.14	878.1	5.39153	3.1		58.529	23.8213	899	164.18	29.2128	0.177932	29.2128	23.8213
2017-11-17	108	2017-07-03	138	20	2	46	2017	43.42	3	60.816	7	407	24.7521	25	5.88	878.1	5.16323	3.2		62	25.234	899	164.18	30.3972	0.185146	30.3972	25.234
2017-11-18	108	2017-07-03	139	20	2	47	2017	35.45	2	62	7	407	25.234	25	6.06	878.1	5.32129	3.2		63.184	25.7159	909	165.548	31.0372	0.187482	31.0372	25.7159
2017-11-19	108	2017-07-03	140	21	2	47	2017	35.59	2	63.184	7	415	25.7159	25	6.07	878.1	5.33007	3.2		63.5883	26.3892	909	165.548	31.7192	0.191602	31.7192	26.3892
2017-11-20	108	2017-07-03	141	21	2	47	2017	36.73	2	64.256	7	415	26.6662	25	5.54	884.8	4.90179	3.2		47.4074	19.6741	909	165.548	24.5759	0.148452	24.5759	19.6741
2017-11-21	108	2017-07-03	142	21	2	47	2017	35.52	2	50.112	7	415	20.7965	25	5.71	884.8	5.05221	3.2		61.7762	25.6371	909	165.548	30.6893	0.185381	30.6893	25.6371
2017-11-22	108	2017-07-03	143	21	2	47	2017	43.03	2	75.04	7	415	31.1416	25	4.94	884.8	4.37091	3.2	909	73.6484	30.5641	909	165.548	34.935	0.211027	34.935	30.5641
2017-11-23	108	2017-07-03	144	21	2	47	2017	32.73	2	84.848	7	415	35.2119	25	6.49	884.8	5.74235	3.2		62.8338	26.076	909	165.548	31.8184	0.192201	31.8184	26.076
2017-11-24	108	2017-07-03	145	21	2	47	2017	35.95	2	69.12	7	415	28.6848	25	5.88	884.8	5.20262	3.2		62.0267	25.7411	909	165.548	30.9437	0.186917	30.9437	25.7411
2017-11-25	108	2017-07-03	146	21	2	48	2017	46.57	3	63.728	7	415	26.4471	25	4.93	884.8	4.36206	3.1		64.2179	26.6504	888	162.671	31.0125	0.190646	31.0125	26.6504
2017-11-26	108	2017-07-03	147	22	2	48	2017	24.76	2	65.744	7	415	27.2838	25	6.39	884.8	5.65387	3.2		57.3408	23.7964	888	162.671	29.4503	0.181042	29.4503	23.7964
2017-11-27	108	2017-07-03	148	22	2	48	2017	40.71	2	61.44	7	415	25.4976	25	4.96	884.8	4.38861	3.2		58.5205	24.286	888	162.671	28.6746	0.176274	28.6746	24.286
2017-11-28	108	2017-07-03	149	22	2	48	2017	38.57	2	61.776	7	415	25.637	25	6.39	884.8	5.65387	3.1		74.0585	30.7343	888	162.671	36.3881	0.223692
2017-11-29	108	2017-07-03	150	22	2	48	2017	30.67	2		7	415	40.172	25	5.82	884.8	5.14954	3.1		73.2227	30.3874	888	162.671	35.537	0.218459	35.537	30.3874
2017-11-30	108	2017-07-03	151	22	2	48	2017	43.16	2	81.872	1	345	33.9769	25	5.23	884.8	4.6275	3.1		69.4362	23.9555	888	162.671	28.583	0.175711	28.583	23.9555
2017-12-01	108	2017-07-03	152	22	2	48	2017	24.59	1	83.408	1	345	28.7758	25	6.12	884.8	5.41498	3.2		70.009	24.1531	888	162.671	29.5681	0.181766	29.5681	24.1531
2017-12-02	108	2017-07-03	153	22	2	49	2017	44.76	2	88.96	1	345	30.6912	25	4.39	884.8	3.88427	3.1		70.688	24.3874	866	159.639	28.2716	0.177098	28.2716	24.3874
2017-12-03	108	2017-07-03	154	23	2	49	2017	38.76	2	70.688	1	345	24.3874	25	5.87	884.8	5.19378	3.1		57.9721	20.0004	866	159.639	25.1941	0.15782	25.1941	20.0004
2017-12-04	108	2017-07-03	155	23	2	49	2017	25.36	1		1	345	34.1522	25	5.05	884.8	4.46824	3.1		80.7435	27.8565	866	159.639	32.3247	0.202487	32.3247	27.8565
2017-12-05	108	2017-07-03	156	23	2	49	2017	43.74	2	91.44	1	345	31.5468	25	4.21	884.8	3.72501	3.1		54.3952	18.7664	866	159.639	22.4914	0.140889	22.4914	18.7664
2017-12-06	108	2017-07-03	157	23	2	49	2017	39.22	3	66.672	1	345	23.0018	25	6.51	884.8	5.76005	3.1	866	83.0224	28.6427	866	159.639	34.4028	0.215504	34.4028	28.6427
2017-12-07	108	2017-07-03	158	23	2	49	2017	35.16	2	91.312	1	345	31.5026	25	4.84	884.8	4.28243	3.1		73.9093	25.4987	866	159.639	29.7811	0.186553	29.7811	25.4987
2017-12-08	108	2017-07-03	159	23	2	49	2017	41.85	3	86.688	1	345	29.9074	25	5.12	884.8	4.53018	3.1		59.6974	20.5956	866	159.639	25.1258	0.157391	25.1258	20.5956
2017-12-09	108	2017-07-03	160	23	2	50	2017	37.65	3	60.992	1	345	21.0422	25	4.92	884.8	4.35322	3.1		78.8231	27.194	871	160.33	31.5472	0.196765	31.5472	27.194
2017-12-10	108	2017-07-03	161	24	2	50	2017	43.85	4	83.824	1	345	28.9193	25	6.28	884.8	5.55654	3.1		57.5186	19.8439	871	160.33	25.4005	0.158427	25.4005	19.8439
2017-12-11	108	2017-07-03	162	24	2	50	2017	44.34	4	66.336	1	345	22.8859	25	6.62	884.8	5.85738	3.1		78.4399	27.0618	871	160.33	32.9191	0.205322	32.9191	27.0618
2017-12-12	108	2017-07-03	163	24	2	50	2017	35.19	3	89.12	1	345	30.7464	25	6.08	884.8	5.37958	3.1		64.7824	22.3499	871	160.33	27.7295	0.172953	27.7295	22.3499
2017-12-13	108	2017-07-03	164	24	2	50	2017	40.11	3	73.792	1	345	25.4582	25	5.58	884.8	4.93718	3.2		65.3262	22.5375	871	160.33	27.4747	0.171364	27.4747	22.5375
2017-12-14	108	2017-07-03	165	24	2	50	2017	39.21	3	72.672	1	345	25.0718	25	6.35	884.8	5.61848	3.2		65.1618	22.4808	871	160.33	28.0993	0.17526	28.0993	22.4808
2017-12-15	108	2017-07-03	166	24	2	50	2017	44.68	4	88.352	1	345	30.4814	25	5.51	884.8	4.87525	3.2		86.3204	29.7805	871	160.33	34.6558	0.216153	34.6558	29.7805
2017-12-16	108	2017-07-03	167	24	2	51	2017	34.32	3	87.68	1	345	30.2496	25	6.57	884.8	5.81314	3.2		82.4654	28.4505	876	161.019	34.2637	0.212792	34.2637	28.4505
2017-12-17	108	2017-07-03	168	25	3	51	2017	46.59	3	90.736	1	346	31.3039	25	5.2	884.8	4.60096	3.2		65.212	22.5634	876	161.019	27.1643	0.168702	27.1643	22.5634
2017-12-18	108	2017-07-03	169	25	3	51	2017	26.58	2	76.736	1	346	26.5507	25	6.93	876.3	6.07276	3.2		65.8018	22.7674	876	161.019	28.8402	0.17911	28.8402	22.7674
2017-12-19	108	2017-07-03	170	25	3	51	2017	40.44	3	79.2	1	346	27.4032	25	4.79	876.3	4.19748	3.2		79.1966	27.402	876	161.019	31.5995	0.196247	31.5995	27.402
2017-12-20	108	2017-07-03	171	25	3	51	2017	48.36	4	85.728	1	346	29.6619	25	6.2	876.3	5.43306	3.2		67.1652	23.2392	876	161.019	28.6722	0.178067	28.6722	23.2392
2017-12-21	108	2017-07-03	172	25	3	51	2017	27.49	2	74.864	1	346	25.9029	25	6.68	876.3	5.85368	3.2		64.4956	22.3155	876	161.019	28.1691	0.174943	28.1691	22.3155
2017-12-22	108	2017-07-03	173	25	3	51	2017	46.41	3		1	346	34.2734	25	4.53	876.3	3.96964	3.2		81.4346	28.1764	876	161.019	32.146	0.199641	32.146	28.1764
2017-12-23	108	2017-07-03	174	25	3	52	2017	38.8	2		1	346	32.9337	25	6.86	876.3	6.01142	3.2		60.5029	20.934	880	161.57	26.9454	0.166772	26.9454	20.934
2017-12-24	108	2017-07-03	175	26	3	52	2017	32.75	2	77.968	1	346	26.9769	25	5.39	876.3	4.72326	3.2		79.5954	27.54	880	161.57	32.2633	0.199686	32.2633	27.54
2017-12-25	108	2017-07-03	176	26	3	52	2017	39.52	3	87.696	1	346	30.3428	25	5.53	876.3	4.84594	3.2		65.6788	22.7249	880	161.57	27.5708	0.170643	27.5708	22.7249
2017-12-26	108	2017-07-03	177	26	3	52	2017	39.44	3	90.048	1	346	31.1566	25	6.48	876.3	5.67842	3.2		58.72	20.3171	880	161.57	25.9955	0.160893	25.9955	20.3171
2017-12-27	108	2017-07-03	178	26	3	52	2017	40.08	3	58.72	1	346	20.3171	25	6.03	876.3	5.28409	3.2		88.942	30.7739	880	161.57	36.058	0.223172
2017-12-28	108	2017-07-03	179	26	3	52	2017	38.01	3		1	346	33.598	25	5.73	876.3	5.0212	3.2		79.6871	27.5717	880	161.57	32.5929	0.201726	32.5929	27.5717
2017-12-29	108	2017-07-03	180	26	3	52	2017	46.51	3	88.336	1	346	30.5643	25	6.4	876.3	5.60832	3.2		56.8863	19.6826	880	161.57	25.291	0.156532	25.291	19.6826
2017-12-30	108	2017-07-03	181	26	3	53	2017	34.33	2		1	346	33.3323	25	5.91	876.3	5.17893	3.2		80.7905	27.9535	885	162.258	33.1324	0.204195	33.1324	27.9535
2017-12-31	108	2017-07-03	182	27	3	1	2018	30.09	2	93.696	1	319	32.4188	25	6.21	876.3	5.44182	3.2		74.4345	23.7446	885	162.258	29.1864	0.179876	29.1864	23.7446
2018-01-01	108	2017-07-03	183	27	3	1	2018	41.6	3		1	319	30.5781	25	5.12	876.3	4.48666	3.2		84.5588	26.9743	885	162.258	31.4609	0.193894	31.4609	26.9743
2018-01-02	108	2017-07-03	184	27	3	1	2018	41.42	3	93.648	1	319	29.8737	25	6.17	876.3	5.40677	3.2		85.2	27.1788	885	162.258	32.5856	0.200825	32.5856	27.1788
2018-01-03	108	2017-07-03	185	27	3	1	2018	38.46	3	85.2	1	319	27.1788	25	6.26	876.3	5.48564	3.2	885	78.6631	25.0935	885	162.258	30.5792	0.18846	30.5792	25.0935
2018-01-04	108	2017-07-03	186	27	3	1	2018	28.98	2	84.672	1	319	27.0104	25	6.42	876.3	5.62585	3.3		63.4909	20.2536	885	162.258	25.8795	0.159495	25.8795	20.2536
2018-01-05	108	2017-07-03	187	27	3	1	2018	35.87	3		1	319	31.5529	25	5.58	876.3	4.88975	3.3		90.3226	28.8129	885	162.258	33.7026	0.20771	33.7026	28.8129
2018-01-06	108	2017-07-03	188	27	3	2	2018	41.25	3	94.816	1	319	30.2463	25	5.03	876.3	4.40779	3.3		82.9076	26.4475	885	162.258	30.8553	0.190161	30.8553	26.4475
2018-01-07	108	2017-07-03	189	28	3	2	2018	36.56	3	94.016	1	319	29.9911	25	6.38	876.3	5.59079	3.3		67.296	21.4674	885	162.258	27.0582	0.16676	27.0582	21.4674
2018-01-08	108	2017-07-03	190	28	3	2	2018	28.97	2	67.296	1	319	21.4674	25	6.6	876.3	5.78358	3.3		73.5279	23.4554	885	162.258	29.239	0.1802	29.239	23.4554
2018-01-09	108	2017-07-03	191	28	3	2	2018	39.76	3	82.608	1	319	26.352	25	5.23	876.3	4.58305	3.3		62.336	19.8852	885	162.258	24.4682	0.150798	24.4682	19.8852
2018-01-10	108	2017-07-03	192	28	3	2	2018	36.94	3	62.336	1	319	19.8852	25	6.3	876.3	5.52069	3.3	885	81.84	26.107	885	162.258	31.6277	0.194921	31.6277	26.107
2018-01-11	108	2017-07-03	193	28	3	2	2018	33.91	2	81.84	1	319	26.107	25	6.28	876.3	5.50316	3.3		66.336	21.1612	885	162.258	26.6643	0.164333	26.6643	21.1612
2018-01-12	108	2017-07-03	194	28	3	2	2018	34.08	2	66.336	1	319	21.1612	25	5.46	876.3	4.7846	3.3		64.975	20.727	885	162.258	25.5116	0.157228	25.5116	20.727
2018-01-13	108	2017-07-03	195	28	3	3	2018	38.6	3	68.544	1	319	21.8655	25	6.5	876.3	5.69595	3.3		76.1375	24.2879	902	164.591	29.9838	0.182172	29.9838	24.2879
2018-01-14	108	2017-07-03	196	29	3	3	2018	30.78	2	76.32	1	355	24.3461	25	5.78	876.3	5.06501	3.2		65.44	23.2312	902	164.591	28.2962	0.171919	28.2962	23.2312
2018-01-15	108	2017-07-03	197	29	3	3	2018	39.2	3	65.44	1	355	23.2312	25	6.05	874.7	5.29193	3.2		74.896	26.5881	902	164.591	31.88	0.193693	31.88	26.5881
2018-01-16	108	2017-07-03	198	29	3	3	2018	28.46	2	74.896	1	355	26.5881	25	6.23	874.7	5.44938	3.2		76.896	27.2981	902	164.591	32.7475	0.198963	32.7475	27.2981
2018-01-17	108	2017-07-03	199	29	3	3	2018	24.28	2	76.896	1	355	27.2981	25	6.36	874.7	5.56309	3.2		72.816	25.8497	902	164.591	31.4128	0.190854	31.4128	25.8497
2018-01-18	108	2017-07-03	200	29	3	3	2018	44.09	3	72.816	1	355	25.8497	25	4.52	874.7	3.95364	3.2		75.8712	26.9343	902	164.591	30.8879	0.187665	30.8879	26.9343
2018-01-19	108	2017-07-03	201	29	3	3	2018	38.57	3		1	355	34.8582	25	6.84	874.7	5.98295	3.2		79.5806	28.2511	902	164.591	34.2341	0.207995	34.2341	28.2511
2018-01-20	108	2017-07-03	202	29	3	4	2018	30.79	2	86.736	1	355	30.7913	25	6.26	874.7	5.47562	3.2		68.816	24.4297	919	166.912	29.9053	0.179168	29.9053	24.4297
2018-01-21	108	2017-07-03	203	30	3	4	2018	40.68	3	74.736	1	355	26.5313	25	5.69	874.7	4.97704	3.2		70.9459	25.1858	919	166.912	30.1629	0.180711	30.1629	25.1858
2018-01-22	108	2017-07-03	204	30	3	4	2018	25.52	2		1	355	35.909	25	6.24	874.7	5.45813	3.2		74.5292	26.4579	919	166.912	31.916	0.191215	31.916	26.4579
2018-01-23	108	2017-07-03	205	30	3	4	2018	41.42	3	78.048	1	355	27.707	25	5.33	874.7	4.66215	3.2		71.9004	25.5247	919	166.912	30.1868	0.180855	30.1868	25.5247
2018-01-24	108	2017-07-03	206	30	3	4	2018	28.75	2	76.992	1	355	27.3322	25	6.18	874.7	5.40565	3.2	919	73.9332	26.2463	919	166.912	31.6519	0.189633	31.6519	26.2463
2018-01-25	108	2017-07-03	207	30	3	4	2018	46.64	4		1	355	36.9825	25	5.52	874.7	4.82834	3.2		72.32	25.6736	919	166.912	30.5019	0.182743	30.5019	25.6736
2018-01-26	108	2017-07-03	208	30	3	4	2018	32.85	4	72.32	1	355	25.6736	25	6.88	874.7	6.01794	3.2		77.4805	27.5056	919	166.912	33.5235	0.200846	33.5235	27.5056
2018-01-27	108	2017-07-03	209	30	3	5	2018	38.52	3	86.752	1	355	30.797	25	5.83	874.7	5.0995	3.2		66.2828	23.5304	919	166.912	28.6299	0.171527	28.6299	23.5304
2018-01-28	108	2017-07-03	210	31	3	5	2018	26.67	3	86.608	1	371	30.7458	25	6.06	874.7	5.30068	3.2		61.1344	22.6809	919	166.912	27.9815	0.167643	27.9815	22.6809
2018-01-29	108	2017-07-03	211	31	3	5	2018	42.97	4		1	371	37.0347	25	4.86	874.7	4.25104	3.2		75.9741	28.1864	919	166.912	32.4374	0.194339	32.4374	28.1864
2018-01-30	108	2017-07-03	212	31	3	5	2018	29.99	3		1	371	35.2717	25	6.8	874.7	5.94796	3.2		68.6471	25.4681	919	166.912	31.416	0.18822	31.416	25.4681
2018-01-31	108	2017-07-03	213	31	3	5	2018	41.48	4	79.968	1	371	29.6681	25	5.15	874.7	4.50471	3.2		67.2379	24.9453	919	166.912	29.45	0.17644	29.45	24.9453
2018-02-01	108	2017-07-03	214	31	3	5	2018	34.87	4	83.728	1	371	31.0631	25	6.71	874.7	5.86924	3.2		84.2989	31.2749	919	166.912	37.1441	0.222538
2018-02-02	108	2017-07-03	215	31	3	5	2018	37.39	3	87.872	1	371	32.6005	25	5.49	874.7	4.8021	3.2		60.0989	22.2967	919	166.912	27.0988	0.162354	27.0988	22.2967
2018-02-03	108	2017-07-03	216	31	3	6	2018	35.61	4	67.744	1	371	25.133	25	6	874.7	5.2482	3.3		84.4668	31.3372	918	166.775	36.5854	0.219369	36.5854	31.3372
2018-02-04	108	2017-07-03	217	32	3	6	2018	24.32	3		1	371	37.2781	25	5.57	874.7	4.87208	3.3		81.8491	30.366	918	166.775	35.2381	0.211291	35.2381	30.366
2018-02-05	108	2017-07-03	218	32	3	6	2018	38.57	3	87.488	1	371	32.458	25	4.53	874.7	3.96239	3.3		72.7956	27.0072	918	166.775	30.9696	0.185696	30.9696	27.0072
2018-02-06	108	2017-07-03	219	32	3	6	2018	37.02	3	88.352	1	371	32.7786	25	6.05	874.7	5.29193	3.3		69.261	25.6958	918	166.775	30.9878	0.185805	30.9878	25.6958
2018-02-07	108	2017-07-03	220	32	3	6	2018	33.15	3	86.816	1	371	32.2087	25	5.59	874.7	4.88957	3.3		67.5848	25.0739	918	166.775	29.9635	0.179664	29.9635	25.0739
2018-02-08	108	2017-07-03	221	32	3	6	2018	34.48	4		1	371	36.1859	25	5.03	874.7	4.39974	3.3		79.328	29.4307	918	166.775	33.8304	0.20285	33.8304	29.4307
2018-02-09	108	2017-07-03	222	32	3	6	2018	36.04	3	79.328	1	371	29.4307	25	5.42	874.7	4.74087	3.3		67.2268	24.9412	918	166.775	29.682	0.177976	29.682	24.9412
2018-02-10	108	2017-07-03	223	32	3	7	2018	36.27	4	78.512	1	371	29.128	25	5.23	874.7	4.57468	3.3		71.312	26.4568	918	166.775	31.0314	0.186067	31.0314	26.4568
2018-02-11	108	2017-07-03	224	33	3	7	2018	34.23	4	71.312	1	368	26.4568	25	5.3	874.7	4.63591	3.3		76.9075	28.3019	918	166.775	32.9379	0.197498	32.9379	28.3019
2018-02-12	108	2017-07-03	225	33	3	7	2018	34.71	4	78.896	1	368	29.0337	25	4.78	874.7	4.18107	3.3		76.048	27.9857	918	166.775	32.1667	0.192875	32.1667	27.9857
2018-02-13	108	2017-07-03	226	33	3	7	2018	35.44	4	76.048	1	368	27.9857	25	4.99	874.7	4.36475	3.3		74.1112	27.2729	918	166.775	31.6377	0.189702	31.6377	27.2729
2018-02-14	108	2017-07-03	227	33	3	7	2018	36.81	4		1	368	35.4988	25	5.7	874.7	4.98579	3.3		69.6446	25.6292	918	166.775	30.615	0.18357	30.615	25.6292
2018-02-15	108	2017-07-03	228	33	3	7	2018	27.95	3	89.104	1	368	32.7903	25	5.13	874.7	4.48721	3.3		74.4118	27.3835	918	166.775	31.8708	0.1911	31.8708	27.3835
2018-02-16	108	2017-07-03	229	33	3	7	2018	35.62	4		1	368	35.4575	25	4.03	874.7	3.52504	3.3		74.1365	27.2822	918	166.775	30.8073	0.184723	30.8073	27.2822
2018-02-17	108	2017-07-03	230	33	3	8	2018	36.44	4	93.984	1	368	34.5861	25	5.11	874.7	4.46972	3.3		73.1753	26.9285	917	166.639	31.3982	0.18842	31.3982	26.9285
2018-02-18	108	2017-07-03	231	34	3	8	2018	30.08	3	80.256	1	368	29.5342	25	5.19	874.7	4.53969	3.3		67.8026	24.9514	917	166.639	29.4911	0.176976	29.4911	24.9514
2018-02-19	108	2017-07-03	232	34	3	8	2018	30.29	4	77.84	1	368	28.6451	25	4.08	869.4	3.54715	3.3		77.6257	28.5662	917	166.639	32.1134	0.192712	32.1134	28.5662
2018-02-20	108	2017-07-03	233	34	3	8	2018	24.55	2	94.704	1	368	34.8511	25	3.93	869.4	3.41674	3.3		86.544	31.8482	917	166.639	35.2649	0.211625	35.2649	31.8482
2018-02-21	108	2017-07-03	234	34	3	8	2018	40.65	3		1	368	35.1396	25	4.23	869.4	3.67756	3.3		84.4711	31.0854	917	166.639	34.7629	0.208612	34.7629	31.0854
2018-02-22	108	2017-07-03	235	34	3	8	2018	42.9	4		1	368	35.2632	25	3.76	869.4	3.26894	3.3		78.7546	28.9817	917	166.639	32.2506	0.193536	32.2506	28.9817
2018-02-23	108	2017-07-03	236	34	3	8	2018	22.99	2	85.952	1	368	31.6303	25	4.87	869.4	4.23398	3.4		79.0066	29.0744	917	166.639	33.3084	0.199883	33.3084	29.0744
2018-02-24	108	2017-07-03	237	34	3	9	2018	40.95	4	87.52	1	368	32.2074	25	4.1	869.4	3.56454	3.4		74.047	27.2493	917	166.639	30.8138	0.184914	30.8138	27.2493
2018-02-25	108	2017-07-03	238	35	3	9	2018	32.31	2	85.136	1	374	31.33	25	5	869.4	4.347	3.4		77.5553	29.0057	917	166.639	33.3527	0.200149	33.3527	29.0057
2018-02-26	108	2017-07-03	239	35	3	9	2018	28.65	3		1	374	37.0469	25	3.78	869.4	3.28633	3.4		86.1531	32.2213	917	166.639	35.5076	0.213081	35.5076	32.2213
2018-02-27	108	2017-07-03	240	35	3	9	2018	36.76	3	89.44	1	374	33.4506	25	3.82	869.4	3.32111	3.4		73.2251	27.3862	917	166.639	30.7073	0.184274	30.7073	27.3862
2018-02-28	108	2017-07-03	241	35	3	9	2018	33.76	3	84.16	1	374	31.4758	25	4.44	869.4	3.86014	3.4	917	60.4565	22.6107	917	166.639	26.4709	0.158851	26.4709	22.6107
2018-03-01	108	2017-07-03	242	35	3	9	2018	31.05	3	65.712	1	374	24.5763	25	4.05	869.4	3.52107	3.4		82.2979	30.7794	917	166.639	34.3005	0.205837	34.3005	30.7794
2018-03-02	108	2017-07-03	243	35	3	9	2018	33.01	3		1	374	35.9638	25	3.92	869.4	3.40805	3.4		81.0279	30.3044	917	166.639	33.7125	0.202308	33.7125	30.3044
2018-03-03	108	2017-07-03	244	35	3	10	2018	32.43	3	91.76	1	374	34.3182	25	3.36	869.4	2.92118	3.3		55.9271	20.9167	944	170.306	23.8379	0.139971	23.8379	20.9167
2018-03-04	108	2017-07-03	245	36	3	10	2018	33.09	2	66.304	1	374	24.7977	25	3.93	869.4	3.41674	3.3		64.4227	24.0941	944	170.306	27.5108	0.161538	27.5108	24.0941
2018-03-05	108	2017-07-03	246	36	3	10	2018	29.13	2	74.528	1	374	27.8735	25	3.61	869.4	3.13853	3.4		61.6756	23.0667	944	170.306	26.2052	0.153872	26.2052	23.0667
2018-03-06	108	2017-07-03	247	36	3	10	2018	30.31	3		1	374	36.67	25	3.32	869.4	2.88641	3.3		76.4633	28.5973	944	170.306	31.4837	0.184866	31.4837	28.5973
2018-03-07	108	2017-07-03	248	36	3	10	2018	35.88	3		1	374	37.0709	25	3.15	869.4	2.73861	3.3	944	76.3241	28.5452	944	170.306	31.2838	0.183692	31.2838	28.5452
2018-03-08	108	2017-07-03	249	36	3	10	2018	28.13	2	91.152	1	374	34.0908	25	3.37	869.4	2.92988	3.4		64.4897	24.1191	944	170.306	27.049	0.158826	27.049	24.1191
2018-03-09	108	2017-07-03	250	36	3	10	2018	37.31	3	68.096	1	374	25.4679	25	2.83	869.4	2.4604			65.2049	24.3866	944	170.306	26.847	0.15764	26.847	24.3866
2018-03-10	108	2017-07-03	251	36	3	11	2018	30.53	2	80.784	1	374	30.2132	25	4.02	869.4	3.49499			65.2802	24.4148	944	170.306	27.9098	0.163881	27.9098	24.4148
2018-03-11	108	2017-07-03	252	37	3	11	2018	24.11	2	73.568	1	382	27.5144	25	2.91	869.4	2.52995			58.0519	22.1758	944	170.306	24.7058	0.145067	24.7058	22.1758
2018-03-12	108	2017-07-03	253	37	3	11	2018	31.53	3	85.664	1	382	32.7236	25	2.44	869.4	2.12134			76.8085	29.3408	944	170.306	31.4622	0.184739	31.4622	29.3408
2018-03-13	108	2017-07-03	254	37	3	11	2018	40.7	4	84.192	1	382	32.1613	25	3.35	869.4	2.91249			74.0481	28.2864	944	170.306	31.1989	0.183193	31.1989	28.2864
2018-03-14	108	2017-07-03	255	37	3	11	2018	29.94	3		1	382	36.7759	25	3.43	869.4	2.98204			70.9602	27.1068	944	170.306	30.0888	0.176675	30.0888	27.1068
2018-03-15	108	2017-07-03	256	37	3	11	2018	28.16	2	85.664	1	382	32.7236	25	3.16	869.4	2.7473			90.6846	34.6415	944	170.306	37.3888	0.21954	37.3888	34.6415
2018-03-16	108	2017-07-03	257	37	3	11	2018	32.17	3	93.328	1	382	35.6513	25	3.01	869.4	2.61689			72.1904	27.5767	944	170.306	30.1936	0.177291	30.1936	27.5767
2018-03-17	108	2017-07-03	258	37	3	12	2018	33.1	4	76.528	1	382	29.2337	25	3.07	869.4	2.66906			70.6578	26.9913	944	170.306	29.6603	0.174159	29.6603	26.9913
2018-03-18	108	2017-07-03	259	38	3	12	2018	27	2	80.144	1	382	30.615	25	3.03	869.4	2.63428			62.4742	23.8652	944	170.306	26.4994	0.155599	26.4994	23.8652
2018-03-19	108	2017-07-03	260	38	3	12	2018	33.53	3	82.08	1	382	31.3546	25	2.84	863.7	2.45291			71.0607	27.1452	944	170.306	29.5981	0.173794	29.5981	27.1452
2018-03-20	108	2017-07-03	261	38	3	12	2018	22.99	2	83.696	1	382	31.9719	25	2.97	863.7	2.56519			69.3207	26.4805	944	170.306	29.0457	0.17055	29.0457	26.4805
2018-03-21	108	2017-07-03	262	38	3	12	2018	29.51	3	79.968	1	382	30.5478	25	2.1	863.7	1.81377			55.3015	21.1252	944	170.306	22.9389	0.134693	22.9389	21.1252
2018-03-22	108	2017-07-03	263	38	3	12	2018	32.64	3		1	382	37.8211	25	2.53	863.7	2.18516			90.1501	34.4373	944	170.306	36.6225	0.21504	36.6225	34.4373
2018-03-23	108	2017-07-03	264	38	3	12	2018	35.96	3		1	382	37.9983	25	2.07	863.7	1.78786			53.0325	20.2584	944	170.306	22.0463	0.129451	22.0463	20.2584
2018-03-24	108	2017-07-03	265	38	3	13	2018	28.3	2		1	382	36.9837	25	3.06	863.7	2.64292			76.528	29.2337	944	170.306	31.8766	0.187173	31.8766	29.2337
2018-03-25	108	2017-07-03	266	39	3	13	2018	28.61	2		1	371	36.7942	25	2.14	863.7	1.84832			61.489	22.8124	944	170.306	24.6607	0.144803	24.6607	22.8124
2018-03-26	108	2017-07-03	267	39	3	13	2018	31.8	3	73.728	1	371	27.3531	25	1.76	863.7	1.52011			79.1427	29.3619	944	170.306	30.8821	0.181333	30.8821	29.3619
2018-03-27	108	2017-07-03	268	39	3	13	2018	28.83	3		1	371	35.8891	25	2.12	863.7	1.83104			71.2839	26.4463	944	170.306	28.2774	0.166039	28.2774	26.4463
2018-03-28	108	2017-07-03	269	39	3	13	2018	30.29	3	82.24	1	371	30.511	25	1.12	863.7	0.967344			61.9291	22.9757	944	170.306	23.943	0.140589	23.943	22.9757
2018-03-29	108	2017-07-03	270	39	3	13	2018	24.59	3	76.224	1	371	28.2791	25	0.51	863.7	0.440487			38.5206	14.2912	944	170.306	14.7316	0.0865012	14.7316	14.2912
2018-03-30	108	2017-07-03	271	39	3	13	2018	28.59	3	94.592	1	371	35.0936	25	0.12	863.7	0.103644			36.7134	13.6207	944	170.306	13.7243	0.0805864	13.7243	13.6207
2018-03-31	108	2017-07-03	272	39	3	14	2018	26.25	3	61.36	1	371	22.7646	25	0	863.7	0			46.1896	17.1363	944	170.306	17.1363	0.100621	17.1363	17.1363
2018-04-01	108	2017-07-03	273	40	3	14	2018			58.816	1	342	21.8207	25	0	863.7	0			3.648	1.24762	850	157.422	1.24762	0.00792532	1.24762	1.24762
2017-05-17	130	2017-05-14	4	1	1	20	2017	14.77	1	28.112	5	495	1.80576	24	2.61	864.3	2.25582	4.3	850	27.6965	13.7098	850	157.422	15.9656	0.101419	15.9656	13.7098
2017-05-18	130	2017-05-14	5	1	1	20	2017	44.63	3	29.552	5	495	14.6282	24	3.16	864.3	2.73119	4.4		29.024	14.3669	850	157.422	17.0981	0.108613	17.0981	14.3669
2017-05-19	130	2017-05-14	6	1	1	20	2017	23.8	2	29.024	5	495	14.3669	24	4.1	864.3	3.54363	4.2		23.536	11.6503	810	151.832	15.194	0.100071	15.194	11.6503
2017-05-20	130	2017-05-14	7	2	1	21	2017	37.32	3	23.536	5	495	11.6503	24	3.67	864.3	3.17198	4.3		22.864	11.3177	810	151.832	14.4897	0.0954321	14.4897	11.3177
2017-05-21	130	2017-05-14	8	2	1	21	2017	24.14	2	22.864	5	495	11.3177	24	5.01	864.3	4.33014	4.4		17.9724	8.89635	810	151.832	13.2265	0.0871126	13.2265	8.89635
2017-05-22	130	2017-05-14	9	2	1	21	2017	25.98	2	20.576	5	495	10.1851	24	3.71	864.3	3.20655	4.3	810	27.1083	13.4186	810	151.832	16.6252	0.109497	16.6252	13.4186
2017-05-23	130	2017-05-14	10	2	1	21	2017	35.55	2	31.136	5	495	15.4123	24	5.83	864.3	5.03887	4.3		22.6532	11.2134	810	151.832	16.2522	0.107041	16.2522	11.2134
2017-05-24	130	2017-05-14	11	2	1	21	2017	36.26	3	25.072	5	495	12.4106	24	4.87	864.3	4.20914	4.3		24.2021	11.9801	810	151.832	16.1892	0.106626	16.1892	11.9801
2017-05-25	130	2017-05-14	12	2	1	21	2017	17.46	1	24.896	5	495	12.3235	24	7.49	864.3	6.47361	4.3		27.1367	13.4327	810	151.832	19.9063	0.131107	19.9063	13.4327
2017-05-26	130	2017-05-14	13	2	1	21	2017	35.45	2	34.704	5	495	17.1785	24	5.71	864.3	4.93515	4.3		14.784	7.31808	795	149.718	12.2532	0.0818418	12.2532	7.31808
2017-05-27	130	2017-05-14	14	3	1	22	2017	23.86	1	14.784	5	495	7.31808	24	7	864.3	6.0501	4.3		26.5797	13.1569	795	149.718	19.207	0.128288	19.207	13.1569
2017-05-28	130	2017-05-14	15	3	1	22	2017	35.63	2	32.192	5	480	15.935	24	7.12	864.3	6.15382	4.3		16.656	7.99488	795	149.718	14.1487	0.094502	14.1487	7.99488
2017-05-29	130	2017-05-14	16	3	1	22	2017	34.1	2	16.656	5	480	7.99488	24	6.79	864.3	5.8686	4.2		19.6	9.408	795	149.718	15.2766	0.102035	15.2766	9.408
2017-05-30	130	2017-05-14	17	3	1	22	2017	20.13	1	19.6	5	480	9.408	24	8.46	864.3	7.31198	4.2		14.784	7.09632	795	149.718	14.4083	0.0962359	14.4083	7.09632
2017-05-31	130	2017-05-14	18	3	1	22	2017	38.7	2	14.784	5	480	7.09632	24	7.72	864.3	6.6724	4.2		15.8295	7.59818	795	149.718	14.2706	0.0953161	14.2706	7.59818
2017-06-01	130	2017-05-14	19	3	1	22	2017	42.8	3	17.344	5	480	8.32512	24	7.9	864.3	6.82797	4.1		22.848	10.967	795	149.718	17.795	0.118856	17.795	10.967
2017-06-02	130	2017-05-14	20	3	1	22	2017	32.5	2	22.848	5	480	10.967	24	11.58	864.3	10.0086	4		16.4	7.872	780	147.595	17.8806	0.121147	17.8806	7.872
2017-06-03	130	2017-05-14	21	4	1	23	2017	27.38	2	16.4	5	480	7.872	24	10.62	864.3	9.17887	4		18.24	8.7552	780	147.595	17.9341	0.121509	17.9341	8.7552
2017-06-04	130	2017-05-14	22	4	1	23	2017	35.54	3	18.24	5	480	8.7552	24	10.15	864.3	8.77265	4		16.8247	8.07586	780	147.595	16.8485	0.114154	16.8485	8.07586
2017-06-05	130	2017-05-14	23	4	1	23	2017	27.82	2	17.872	5	480	8.57856	24	10.86	868	9.42648	4	780	15.293	7.34066	780	147.595	16.7671	0.113603	16.7671	7.34066
2017-06-06	130	2017-05-14	24	4	1	23	2017	27.84	2	17.984	5	480	8.63232	24	11.26	868	9.77368	4		13.0117	6.24561	780	147.595	16.0193	0.108536	16.0193	6.24561
2017-06-07	130	2017-05-14	25	4	1	23	2017	29.96	2	19.44	5	480	9.3312	24	11.36	868	9.86048	3.9		15.216	7.30368	780	147.595	17.1642	0.116292	17.1642	7.30368
2017-06-08	130	2017-05-14	26	4	1	23	2017	30.62	2	15.216	5	480	7.30368	24	11.81	868	10.2511	4		20.16	9.6768	780	147.595	19.9279	0.135018	19.9279	9.6768
2017-06-09	130	2017-05-14	27	4	1	23	2017	44.56	3	20.16	5	480	9.6768	24	11.45	868	9.9386	4		21.12	10.1376	796	149.86	20.0762	0.133967	20.0762	10.1376
2017-06-10	130	2017-05-14	28	5	1	24	2017	35.75	3	21.12	5	480	10.1376	24	12.93	868	11.2232	4		21.184	10.1683	796	149.86	21.3916	0.142744	21.3916	10.1683
2017-06-11	130	2017-05-14	29	5	1	24	2017	35.46	2	21.184	5	436	10.1683	24	11.65	868	10.1122	3.9		21.408	9.33389	796	149.86	19.4461	0.129762	19.4461	9.33389
2017-06-12	130	2017-05-14	30	5	1	24	2017	36.22	3	21.408	5	436	9.33389	24	12.29	868	10.6677	3.9	796	24.6872	10.7636	796	149.86	21.4314	0.14301	21.4314	10.7636
2017-06-13	130	2017-05-14	31	5	1	24	2017	35.04	2	26.96	5	436	11.7546	24	12.19	868	10.5809	3.8		19.8778	8.66671	796	149.86	19.2476	0.128438	19.2476	8.66671
2017-06-14	130	2017-05-14	32	5	1	24	2017	26.92	2	21.472	5	436	9.36179	24	11.81	868	10.2511	3.8		17.8569	7.78561	796	149.86	18.0367	0.120357	18.0367	7.78561
2017-06-15	130	2017-05-14	33	5	1	24	2017	41.97	3	18.96	5	436	8.26656	24	10.71	868	9.29628	3.7		23.4232	10.2125	796	149.86	19.5088	0.13018	19.5088	10.2125
2017-06-16	130	2017-05-14	34	5	1	24	2017	23.31	2	26.144	5	436	11.3988	24	13.13	868	11.3968	3.8		21.104	9.20134	756	144.175	20.5982	0.142869	20.5982	9.20134
2017-06-17	130	2017-05-14	35	6	1	25	2017	44.58	3	21.104	5	436	9.20134	24	11.25	868	9.765	3.8		22.112	9.64083	756	144.175	19.4058	0.134599	19.4058	9.64083
2017-06-18	130	2017-05-14	36	6	1	25	2017	32.48	2	22.112	5	436	9.64083	24	12.2	868	10.5896	3.8		25.28	11.0221	756	144.175	21.6117	0.149898	21.6117	11.0221
2017-06-19	130	2017-05-14	37	6	1	25	2017	35.62	2	25.28	5	436	11.0221	24	11.08	868	9.61744	3.8	756	21.919	9.55667	756	144.175	19.1741	0.132992	19.1741	9.55667
2017-06-20	130	2017-05-14	38	6	1	25	2017	34.31	2	24.24	5	436	10.5686	24	12.58	868	10.9194	3.8		25.5177	11.1257	756	144.175	22.0451	0.152905	22.0451	11.1257
2017-06-21	130	2017-05-14	39	6	1	25	2017	36.67	2	25.968	5	436	11.322	24	11.6	868	10.0688	3.8		23.232	10.1292	756	144.175	20.198	0.140093	20.198	10.1292
2017-06-22	130	2017-05-14	40	6	1	25	2017	32.29	3	23.232	5	436	10.1292	24	12.36	868	10.7285	3.8		27.4392	11.9635	756	144.175	22.692	0.157391	22.692	11.9635
2017-06-23	130	2017-05-14	41	6	1	25	2017	44.3	3	30.48	5	436	13.2893	24	11.45	868	9.9386	3.8		29.5926	12.9024	752	143.603	22.841	0.159056	22.841	12.9024
2017-06-24	130	2017-05-14	42	7	1	26	2017	18.05	1	31.344	5	436	13.666	24	12.39	868	10.7545	3.7		26.496	11.5523	752	143.603	22.3068	0.155336	22.3068	11.5523
2017-06-25	130	2017-05-14	43	7	1	26	2017	44.74	2	26.496	5	436	11.5523	24	10.43	868	9.05324	3.7		23.0541	10.0516	752	143.603	19.1048	0.133039	19.1048	10.0516
2017-06-26	130	2017-05-14	44	7	1	26	2017	40.97	2	44.432	5	436	19.3724	24	12.14	868	10.5375	3.7		24.128	10.5198	752	143.603	21.0573	0.146636	21.0573	10.5198
2017-06-27	130	2017-05-14	45	7	1	26	2017	29.99	1	24.128	5	436	10.5198	24	12.23	868	10.6156	3.6	752	20.8697	9.09919	752	143.603	19.7148	0.137287	19.7148	9.09919
2017-06-28	130	2017-05-14	46	7	1	26	2017	22.29	1	22.032	5	445	9.60595	24	7.8	868	6.7704	3.7		28.2212	12.5584	752	143.603	19.3288	0.134599	19.3288	12.5584
2017-06-29	130	2017-05-14	47	7	1	26	2017	38.6	2	31.696	5	445	14.1047	24	12.52	868	10.8674	3.7		31.057	13.8204	752	143.603	24.6877	0.171916	24.6877	13.8204
2017-06-30	130	2017-05-14	48	7	1	26	2017	53.89	3	33.248	5	445	14.7954	24	12.06	868	10.4681	3.7		28.4194	12.6466	756	144.175	23.1147	0.160323	23.1147	12.6466
2017-07-01	130	2017-05-14	49	8	1	27	2017	39.58	2	29.44	5	445	13.1008	24	12.27	868	10.6504	3.7		32.3428	14.3925	756	144.175	25.0429	0.173697	25.0429	14.3925
2017-07-02	130	2017-05-14	50	8	1	27	2017	29.24	1	35.52	5	445	15.8064	24	12.05	868	10.4594	3.7		29.8946	13.3031	756	144.175	23.7625	0.164816	23.7625	13.3031
2017-07-03	130	2017-05-14	51	8	1	27	2017	37.23	2	31.664	5	445	14.0905	24	10.15	874.1	8.87212	3.7		27.696	12.3247	756	144.175	21.1968	0.147021	21.1968	12.3247
2017-07-04	130	2017-05-14	52	8	1	27	2017	41.24	2	27.696	7	453	12.3247	24	12.08	874.1	10.5591	3.7		25.9028	11.734	756	144.175	22.2931	0.154625	22.2931	11.734
2017-07-05	130	2017-05-14	53	8	1	27	2017	43.27	3	35.008	7	453	15.8586	24	11.76	874.1	10.2794	3.7		20.0458	9.08075	756	144.175	19.3602	0.134282	19.3602	9.08075
2017-07-06	130	2017-05-14	54	8	1	27	2017	17.58	1	22.624	7	453	10.2487	24	11.57	874.1	10.1133	3.8		31.7628	14.3886	756	144.175	24.5019	0.169945	24.5019	14.3886
2017-07-07	130	2017-05-14	55	8	1	27	2017	57.41	3	37.872	7	453	17.156	24	10.68	874.1	9.33539	3.8		26.5822	12.0417	760	144.747	21.3771	0.147686	21.3771	12.0417
2017-07-08	130	2017-05-14	56	9	1	28	2017	39.64	2	28.496	7	453	12.9087	24	12.8	874.1	11.1885	3.7		26.3295	11.9273	760	144.747	23.1157	0.159697	23.1157	11.9273
2017-07-09	130	2017-05-14	57	9	1	28	2017	25.48	1	31.792	7	453	14.4018	24	12.11	874.1	10.5854	3.8		22.0831	10.0036	760	144.747	20.589	0.142241	20.589	10.0036
2017-07-10	130	2017-05-14	58	9	1	28	2017	43.23	3	27.328	7	453	12.3796	24	9.59	874.1	8.38262	3.7		25.6303	11.6105	760	144.747	19.9931	0.138125	19.9931	11.6105
2017-07-11	130	2017-05-14	59	9	1	28	2017	41.11	2	27.456	7	453	12.4376	24	10.94	874.1	9.56265	3.7		20.7153	9.38402	760	144.747	18.9467	0.130895	18.9467	9.38402
2017-07-12	130	2017-05-14	60	9	1	28	2017	32.8	2	22.144	7	453	10.0312	24	11.97	874.1	10.463	3.7		28.5422	12.9296	760	144.747	23.3926	0.16161	23.3926	12.9296
2017-07-13	130	2017-05-14	61	9	1	28	2017	51.64	3	29.632	7	453	13.4233	24	11.94	874.1	10.4368	3.7		33.1326	15.0091	760	144.747	25.4458	0.175795	25.4458	15.0091
2017-07-14	130	2017-05-14	62	9	1	28	2017	35.25	2	38.384	7	453	17.388	24	13.18	874.1	11.5206	3.7		29.6875	13.4485	763	145.176	24.9691	0.171992	24.9691	13.4485
2017-07-15	130	2017-05-14	63	10	1	29	2017	45.32	3	33.312	7	453	15.0903	24	11.62	874.1	10.157	3.7		36.672	16.6124	763	145.176	26.7695	0.184394	26.7695	16.6124
2017-07-16	130	2017-05-14	64	10	1	29	2017	38.07	2	36.672	7	453	16.6124	24	12.5	874.1	10.9262	3.7		32.9212	14.9133	763	145.176	25.8396	0.177988	25.8396	14.9133
2017-07-17	130	2017-05-14	65	10	1	29	2017	31.57	2	39.456	7	453	17.8736	24	11.52	874.1	10.0696	3.7		32.4384	14.6946	763	145.176	24.7642	0.170581	24.7642	14.6946
2017-07-18	130	2017-05-14	66	10	1	29	2017	37.18	2	34.48	7	453	15.6194	24	11.33	874.1	9.90355	3.7		33.9854	15.3954	763	145.176	25.2989	0.174264	25.2989	15.3954
2017-07-19	130	2017-05-14	67	10	1	29	2017	41.12	2	36.384	7	453	16.482	24	12.23	874.1	10.6902	3.7		34.1743	15.481	763	145.176	26.1712	0.180273	26.1712	15.481
2017-07-20	130	2017-05-14	68	10	1	29	2017	40.37	2	44.592	7	453	20.2002	24	11.51	874.1	10.0609	3.7		30.416	13.7784	763	145.176	23.8393	0.16421	23.8393	13.7784
2017-07-21	130	2017-05-14	69	10	1	29	2017	44	3	30.416	7	453	13.7784	24	11.93	874.1	10.428	3.7		24.5482	11.1203	767	145.746	21.5484	0.147849	21.5484	11.1203
2017-07-22	130	2017-05-14	70	11	1	30	2017	29.85	2	27.824	7	453	12.6043	24	12.78	874.1	11.171	3.8		36.2003	16.3988	767	145.746	27.5698	0.189163	27.5698	16.3988
2017-07-23	130	2017-05-14	71	11	1	30	2017	40.4	2	38.448	7	398	17.4169	24	10.82	874.1	9.45776	3.8		31.2303	12.4297	767	145.746	21.8874	0.150175	21.8874	12.4297
2017-07-24	130	2017-05-14	72	11	1	30	2017	49.07	3	37.552	7	398	14.9457	24	11.6	874.1	10.1396	3.8		49.9427	19.8772	767	145.746	30.0167	0.205953	30.0167	19.8772
2017-07-25	130	2017-05-14	73	11	1	30	2017	38.07	2	51.984	7	398	20.6896	24	13.18	874.1	11.5206	3.8		36.7562	14.629	767	145.746	26.1496	0.179419	26.1496	14.629
2017-07-26	130	2017-05-14	74	11	1	30	2017	22.42	1	41.968	7	398	16.7033	24	11.61	874.1	10.1483	3.8		36.0481	14.3471	767	145.746	24.4954	0.168069	24.4954	14.3471
2017-07-27	130	2017-05-14	75	11	1	30	2017	39.96	2	52.32	7	398	20.8234	24	9.89	874.1	8.64485	3.8		29.6194	11.7885	767	145.746	20.4334	0.140198	20.4334	11.7885
2017-07-28	130	2017-05-14	76	11	1	30	2017	44.76	2	42.384	7	398	16.8688	24	12.12	874.1	10.5941	3.8		36.6497	14.5866	771	146.316	25.1807	0.172098	25.1807	14.5866
2017-07-29	130	2017-05-14	77	12	1	31	2017	39.62	3	41.424	7	398	16.4868	24	8.91	874.1	7.78823	3.8		35.824	14.258	771	146.316	22.0462	0.150675	22.0462	14.258
2017-07-30	130	2017-05-14	78	12	1	31	2017	20.8	1	35.824	7	398	14.258	24	6.54	874.1	5.71661	3.8		42.7658	17.0208	771	146.316	22.7374	0.1554	22.7374	17.0208
2017-07-31	130	2017-05-14	79	12	1	31	2017	36.23	2	53.552	7	398	21.3137	24	6.52	879.2	5.73238	3.7		38.784	15.436	771	146.316	21.1684	0.144676	21.1684	15.436
2017-08-01	130	2017-05-14	80	12	1	31	2017	38.12	3	38.784	7	398	15.436	24	5.15	879.2	4.52788	3.7		40.2979	16.0385	771	146.316	20.5664	0.140562	20.5664	16.0385
2017-08-02	130	2017-05-14	81	12	1	31	2017	40.7	3	42.432	7	398	16.8879	24	11.09	879.2	9.75033	3.7		38.7156	15.4088	771	146.316	25.1592	0.171951	25.1592	15.4088
2017-08-03	130	2017-05-14	82	12	1	31	2017	34.36	2	44.304	7	398	17.633	24	8.45	879.2	7.42924	3.7	771	35.7243	14.2183	771	146.316	21.6475	0.147951	21.6475	14.2183
2017-08-04	130	2017-05-14	83	12	1	31	2017	38.82	2	40.688	7	398	16.1938	24	11.63	879.2	10.2251	3.7		26.3778	10.4984	741	142.025	20.7235	0.145915	20.7235	10.4984
2017-08-05	130	2017-05-14	84	13	2	32	2017	46.63	3	29.136	7	398	11.5961	24	11.86	879.2	10.4273	3.7		29.7112	11.8251	741	142.025	22.2524	0.15668	22.2524	11.8251
2017-08-06	130	2017-05-14	85	13	2	32	2017	31.45	2	32.272	7	454	12.8443	24	11.96	879.2	10.5152	3.7		28.8148	13.0819	741	142.025	23.5971	0.166148	23.5971	13.0819
2017-08-07	130	2017-05-14	86	13	2	32	2017	30.64	2	39.84	7	454	18.0874	24	10.16	879.2	8.93267	3.7		38.72	17.5789	741	142.025	26.5116	0.186669	26.5116	17.5789
2017-08-08	130	2017-05-14	87	13	2	32	2017	37.41	2	38.72	7	454	17.5789	24	11.3	879.2	9.93496	3.7		30.384	13.7943	741	142.025	23.7293	0.167079	23.7293	13.7943
2017-08-09	130	2017-05-14	88	13	2	32	2017	31.96	2	30.384	7	454	13.7943	24	10.55	879.2	9.27556	3.7		35.92	16.3077	741	142.025	25.5832	0.180132	25.5832	16.3077
2017-08-10	130	2017-05-14	89	13	2	32	2017	57.13	3	35.92	7	454	16.3077	24	12.51	879.2	10.9988	3.7	741	30.048	13.6418	741	142.025	24.6406	0.173495	24.6406	13.6418
2017-08-11	130	2017-05-14	90	13	2	32	2017	38.31	2	30.048	7	454	13.6418	24	10.82	879.2	9.51294	3.7		35.968	16.3295	752	143.603	25.8424	0.179957	25.8424	16.3295
2017-08-12	130	2017-05-14	91	14	2	33	2017	34.29	2	35.968	7	454	16.3295	24	12.78	879.2	11.2362	3.7		37.2834	16.9267	752	143.603	28.1629	0.196116	28.1629	16.9267
2017-08-13	130	2017-05-14	92	14	2	33	2017	37.9	2	40.368	7	454	18.3271	24	12.82	879.2	11.2713	3.7		36.1664	16.4195	752	143.603	27.6909	0.192829	27.6909	16.4195
2017-08-14	130	2017-05-14	93	14	2	33	2017	46.1	3	38.848	7	454	17.637	24	8.72	879.2	7.66662	3.7		42.2068	19.1619	752	143.603	26.8285	0.186824	26.8285	19.1619
2017-08-15	130	2017-05-14	94	14	2	33	2017	36.37	2	45.232	7	454	20.5353	24	14.19	879.2	12.4758	3.7		33.44	15.1818	752	143.603	27.6576	0.192598	27.6576	15.1818
2017-08-16	130	2017-05-14	95	14	2	33	2017	25.77	2	33.44	7	454	15.1818	24	12.05	879.2	10.5944	3.7		40.048	18.1818	752	143.603	28.7762	0.200387	28.7762	18.1818
2017-08-17	130	2017-05-14	96	14	2	33	2017	49.34	3	40.048	7	454	18.1818	24	11.12	879.2	9.7767	3.7	752	41.2469	18.7261	752	143.603	28.5028	0.198484	28.5028	18.7261
2017-08-18	130	2017-05-14	97	14	2	33	2017	39.38	2	43.984	7	454	19.9687	24	11.19	879.2	9.83825	3.7		38.6702	17.5563	764	145.318	27.3945	0.188514	27.3945	17.5563
2017-08-19	130	2017-05-14	98	15	2	34	2017	39.67	2	40.56	7	454	18.4142	24	13.06	879.2	11.4824	3.7		35.232	15.9953	764	145.318	27.4777	0.189086	27.4777	15.9953
2017-08-20	130	2017-05-14	99	15	2	34	2017	32.53	2	35.232	7	457	15.9953	24	11.66	879.2	10.2515	3.7		36.8707	16.8499	764	145.318	27.1014	0.186497	27.1014	16.8499
2017-08-21	130	2017-05-14	100	15	2	34	2017	44.14	2	42.272	7	457	19.3183	24	11.37	879.2	9.9965	3.7		32.3977	14.8058	764	145.318	24.8023	0.170676	24.8023	14.8058
2017-08-22	130	2017-05-14	101	15	2	34	2017	21.9	1	44.288	7	457	20.2396	24	12.38	879.2	10.8845	3.7		42.2543	19.3102	764	145.318	30.1947	0.207783	30.1947	19.3102
2017-08-23	130	2017-05-14	102	15	2	34	2017	52.47	3	43.872	7	457	20.0495	24	10.47	879.2	9.20522	3.7		38.4306	17.5628	764	145.318	26.768	0.184203	26.768	17.5628
2017-08-24	130	2017-05-14	103	15	2	34	2017	39.69	2	45.728	7	457	20.8977	24	8.99	879.2	7.90401	3.7		43.952	20.0861	764	145.318	27.9901	0.192612	27.9901	20.0861
2017-08-25	130	2017-05-14	104	15	2	34	2017	20.6	1	43.952	7	457	20.0861	24	11.44	879.2	10.058	3.7	764	46.16	21.0951	765	145.461	31.1532	0.214169	31.1532	21.0951
2017-08-26	130	2017-05-14	105	16	2	35	2017	41.51	2	46.16	7	457	21.0951	24	8.68	879.2	7.63146	3.7		25.056	11.4506	765	145.461	19.082	0.131183	19.082	11.4506
2017-08-27	130	2017-05-14	106	16	2	35	2017	47.24	3	25.056	7	457	11.4506	24	10.09	879.2	8.87113	3.6		37.6338	17.1986	765	145.461	26.0698	0.179222	26.0698	17.1986
2017-08-28	130	2017-05-14	107	16	2	35	2017	30.91	2	40	7	457	18.28	24	10.28	882.8	9.07518	3.6		30.2316	13.8159	765	145.461	22.891	0.157369	22.891	13.8159
2017-08-29	130	2017-05-14	108	16	2	35	2017	39.3	2	31.872	7	457	14.5655	24	8.88	882.8	7.83926	3.6		31.1028	14.214	765	145.461	22.0532	0.151609	22.0532	14.214
2017-08-30	130	2017-05-14	109	16	2	35	2017	31.12	2	42.672	7	457	19.5011	24	9.46	882.8	8.35129	3.6		42.336	19.3476	765	145.461	27.6988	0.190421	27.6988	19.3476
2017-08-31	130	2017-05-14	110	16	2	35	2017	42.38	2	42.336	7	457	19.3476	24	9.78	882.8	8.63378	3.6		42.928	19.6181	765	145.461	28.2519	0.194223	28.2519	19.6181
2017-09-01	130	2017-05-14	111	16	2	35	2017	35.88	2	42.928	7	457	19.6181	24	8.42	882.8	7.43318			38.1604	17.4393	766	145.603	24.8725	0.170823	24.8725	17.4393
2017-09-02	130	2017-05-14	112	17	2	36	2017	20.41	1	44.608	7	457	20.3859	24	10.26	882.8	9.05753			45.1537	20.6352	766	145.603	29.6928	0.203929	29.6928	20.6352
2017-09-03	130	2017-05-14	113	17	2	36	2017	42.43	2	54.048	7	467	24.6999	24	9.68	882.8	8.5455			42.8519	20.0118	766	145.603	28.5573	0.196131	28.5573	20.0118
2017-09-04	130	2017-05-14	114	17	2	36	2017	40.38	2	53.568	7	467	25.0163	24	9.55	882.8	8.43074			36.2134	16.9117	766	145.603	25.3424	0.174051	25.3424	16.9117
2017-09-05	130	2017-05-14	115	17	2	36	2017	39.66	2	41.76	7	467	19.5019	24	10.95	882.8	9.66666			41.0226	19.1576	766	145.603	28.8242	0.197964	28.8242	19.1576
2017-09-06	130	2017-05-14	116	17	2	36	2017	36.15	2	58.64	7	467	27.3849	24	12.41	882.8	10.9555			34.1947	15.9689	766	145.603	26.9245	0.184916	26.9245	15.9689
2017-09-07	130	2017-05-14	117	17	2	36	2017	35.95	2	40.24	7	467	18.7921	24	11.44	882.8	10.0992			32.4456	15.1521	766	145.603	25.2513	0.173425	25.2513	15.1521
2017-09-08	130	2017-05-14	118	17	2	36	2017	33.94	2	39.92	7	467	18.6426	24	11.58	882.8	10.2228			38.8731	18.1537	767	145.746	28.3766	0.194699	28.3766	18.1537
2017-09-09	130	2017-05-14	119	18	2	37	2017	34.28	2	44.64	7	467	20.8469	24	12.19	882.8	10.7613			36.688	17.1333	767	145.746	27.8946	0.191392	27.8946	17.1333
2017-09-10	130	2017-05-14	120	18	2	37	2017	43.24	2	36.688	7	467	17.1333	24	12.34	882.8	10.8938			32.0262	14.9562	767	145.746	25.85	0.177363	25.85	14.9562
2017-09-11	130	2017-05-14	121	18	2	37	2017	31.51	2	34.16	7	467	15.9527	24	11.28	882.8	9.95798			44.4932	20.7783	767	145.746	30.7363	0.21089	30.7363	20.7783
2017-09-12	130	2017-05-14	122	18	2	37	2017	33.83	2	47.472	7	467	22.1694	24	11.61	882.8	10.2493			36.9748	17.2672	767	145.746	27.5165	0.188798	27.5165	17.2672
2017-09-13	130	2017-05-14	123	18	2	37	2017	35.37	2	40.336	7	467	18.8369	24	12.17	882.8	10.7437		767	36.9748	17.2672	767	145.746	28.0109	0.19219	28.0109	17.2672
2017-09-14	130	2017-05-14	124	18	2	37	2017	28.34	2	51.344	7	467	23.9776	24	12.21	882.8	10.779			42.8156	19.9949	767	145.746	30.7739	0.211147	30.7739	19.9949
2017-09-15	130	2017-05-14	125	18	2	37	2017	41.67	2	44.352	7	467	20.7124	24	10.75	882.8	9.4901			41.1503	19.2172	755	144.032	28.7073	0.199311	28.7073	19.2172
2017-09-16	130	2017-05-14	126	19	2	38	2017	31.71	2	50.256	7	467	23.4696	24	12.41	882.8	10.9555			33.0164	15.4186	755	144.032	26.3742	0.183113	26.3742	15.4186
2017-09-17	130	2017-05-14	127	19	2	38	2017	33.54	2	45.168	7	467	21.0935	24	11.37	882.8	10.0374			36.096	16.8568	755	144.032	26.8943	0.186724	26.8943	16.8568
2017-09-18	130	2017-05-14	128	19	2	38	2017	38.13	2	36.096	7	467	16.8568	24	11.25	882.8	9.9315			40.8255	19.0655	755	144.032	28.997	0.201323	28.997	19.0655
2017-09-19	130	2017-05-14	129	19	2	38	2017	35.48	2	50.128	7	467	23.4098	24	12.15	882.8	10.726			45.4747	21.2367	755	144.032	31.9627	0.221913
2017-09-20	130	2017-05-14	130	19	2	38	2017	28.85	2	52.432	7	467	24.4857	24	11.79	882.8	10.4082		755	41.5711	19.4137	755	144.032	29.8219	0.20705	29.8219	19.4137
2017-09-21	130	2017-05-14	131	19	2	38	2017	41.2	3	42.16	7	467	19.6887	24	11.81	882.8	10.4259			45.9094	21.4397	755	144.032	31.8656	0.221239
2017-09-22	130	2017-05-14	132	19	2	38	2017	35	2	48.48	7	467	22.6402	24	12.79	882.8	11.291			42.876	20.0231	780	147.595	31.3141	0.212163	31.3141	20.0231
2017-09-23	130	2017-05-14	133	20	2	39	2017	38.2	2	45.664	7	467	21.3251	24	11.51	882.8	10.161			34.7972	16.2503	780	147.595	26.4113	0.178945	26.4113	16.2503
2017-09-24	130	2017-05-14	134	20	2	39	2017	30.81	2	36.496	7	425	17.0436	24	11.86	882.8	10.47			38.0993	16.1922	780	147.595	26.6622	0.180645	26.6622	16.1922
2017-09-25	130	2017-05-14	135	20	2	39	2017	30.42	2	44.528	7	425	18.9244	24	11.66	869.6	10.1395			33.1374	14.0834	780	147.595	24.2229	0.164118	24.2229	14.0834
2017-09-26	130	2017-05-14	136	20	2	39	2017	38.33	2	34.304	7	425	14.5792	24	12.2	869.6	10.6091			43.4161	18.4518	780	147.595	29.061	0.196897	29.061	18.4518
2017-09-27	130	2017-05-14	137	20	2	39	2017	34.56	2	59.616	7	425	25.3368	24	11.15	869.6	9.69604		780	33.0301	14.0378	780	147.595	23.7338	0.160804	23.7338	14.0378
2017-09-28	130	2017-05-14	138	20	2	39	2017	25.76	2	35.168	7	425	14.9464	24	11.46	869.6	9.96562			43.7936	18.6123	780	147.595	28.5779	0.193624	28.5779	18.6123
2017-09-29	130	2017-05-14	139	20	2	39	2017	35.8	2	46.448	7	425	19.7404	24	12.56	869.6	10.9222			50.352	21.3996	775	146.885	32.3218	0.220049
2017-09-30	130	2017-05-14	140	21	2	40	2017	47.14	3	50.352	7	425	21.3996	24	12.57	869.6	10.9309			38.1602	16.2181	775	146.885	27.149	0.184832	27.149	16.2181
2017-10-01	130	2017-05-14	141	21	2	40	2017	33.45	2	43.936	7	425	18.6728	24	12.11	869.6	10.5309			49.5496	21.0586	775	146.885	31.5894	0.215063	31.5894	21.0586
2017-10-02	130	2017-05-14	142	21	2	40	2017	24.27	1	63.648	7	425	27.0504	24	11.05	869.6	9.60908			38.5893	16.4004	775	146.885	26.0095	0.177075	26.0095	16.4004
2017-10-03	130	2017-05-14	143	21	2	40	2017	34.38	2	39.52	7	425	16.796	24	10.9	869.6	9.47864	3.9		35.5073	15.0906	775	146.885	24.5693	0.167269	24.5693	15.0906
2017-10-04	130	2017-05-14	144	21	2	40	2017	30.95	2	53.728	7	425	22.8344	24	11.91	869.6	10.3569	3.9	775	47.456	20.1688	775	146.885	30.5257	0.207821	30.5257	20.1688
2017-10-05	130	2017-05-14	145	21	2	40	2017	36.42	3	47.456	7	425	20.1688	24	11.42	869.6	9.93083	3.9		36.112	15.3476	775	146.885	25.2784	0.172097	25.2784	15.3476
2017-10-06	130	2017-05-14	146	21	2	40	2017	37.66	2	36.112	7	425	15.3476	24	12.02	869.6	10.4526	3.9		38.9384	16.5488	775	146.885	27.0014	0.183827	27.0014	16.5488
2017-10-07	130	2017-05-14	147	22	2	41	2017	26.08	2	43.808	7	425	18.6184	24	11.84	869.6	10.2961	3.9		37.868	16.0939	775	146.885	26.39	0.179665	26.39	16.0939
2017-10-08	130	2017-05-14	148	22	2	41	2017	28.01	2	49.472	7	392	21.0256	24	11.81	869.6	10.27	3.9		41.8397	16.4012	775	146.885	26.6712	0.181579	26.6712	16.4012
2017-10-09	130	2017-05-14	149	22	2	41	2017	43.52	3	56.416	7	392	22.1151	24	8.83	869.6	7.67857	3.9		43.4325	17.0255	775	146.885	24.7041	0.168187	24.7041	17.0255
2017-10-10	130	2017-05-14	150	22	2	41	2017	29.97	2	44.992	7	392	17.6369	24	12.69	869.6	11.0352	3.9		42.7977	16.7767	775	146.885	27.8119	0.189345	27.8119	16.7767
2017-10-11	130	2017-05-14	151	22	2	41	2017	36.63	2	53.216	7	392	20.8607	24	10.39	869.6	9.03514	3.9	775	36.736	14.4005	775	146.885	23.4357	0.159551	23.4357	14.4005
2017-10-12	130	2017-05-14	152	22	2	41	2017	29.44	2	36.736	7	392	14.4005	24	11.05	869.6	9.60908	3.9		41.5927	16.3043	775	146.885	25.9134	0.17642	25.9134	16.3043
2017-10-13	130	2017-05-14	153	22	2	41	2017	28.97	2	53.184	7	392	20.8481	24	11.39	869.6	9.90474	3.9		35.6862	13.989	781	147.737	23.8937	0.161732	23.8937	13.989
2017-10-14	130	2017-05-14	154	23	2	42	2017	32.8	2	39.104	7	392	15.3288	24	8.67	869.6	7.53943	3.9		37.5669	14.7262	781	147.737	22.2657	0.150712	22.2657	14.7262
2017-10-15	130	2017-05-14	155	23	2	42	2017	23.3	2	42.208	7	392	16.5455	24	13.42	869.6	11.67	3.9		46.3605	18.1733	781	147.737	29.8433	0.202004	29.8433	18.1733
2017-10-16	130	2017-05-14	156	23	2	42	2017	40.63	3	47.76	7	392	18.7219	24	10.46	869.6	9.09602	3.9		39.076	15.3178	781	147.737	24.4138	0.165252	24.4138	15.3178
2017-10-17	130	2017-05-14	157	23	2	42	2017	27.93	2	41.392	7	392	16.2257	24	8.31	869.6	7.22638	3.9		46.368	18.1763	781	147.737	25.4026	0.171945	25.4026	18.1763
2017-10-18	130	2017-05-14	158	23	2	42	2017	35.15	3	46.368	7	392	18.1763	24	10.86	869.6	9.44386	3.9	781	43.5475	17.0706	781	147.737	26.5145	0.179471	26.5145	17.0706
2017-10-19	130	2017-05-14	159	23	2	42	2017	29.98	2	55.344	7	392	21.6948	24	9.22	869.6	8.01771	3.9		42.304	16.5832	781	147.737	24.6009	0.166518	24.6009	16.5832
2017-10-20	130	2017-05-14	160	23	2	42	2017	29.86	2	42.304	7	392	16.5832	24	11.15	869.6	9.69604	3.9		36.8725	14.454	790	149.012	24.1501	0.162068	24.1501	14.454
2017-10-21	130	2017-05-14	161	24	2	43	2017	28.17	2	42	7	392	16.464	24	11.61	869.6	10.0961	3.9		50.38	19.749	790	149.012	29.845	0.200286	29.845	19.749
2017-10-22	130	2017-05-14	162	24	2	43	2017	39.16	3	51.904	7	417	20.3464	24	6.92	869.6	6.01763	3.9		31.264	13.0371	790	149.012	19.0547	0.127874	19.0547	13.0371
2017-10-23	130	2017-05-14	163	24	2	43	2017	23.26	2	31.264	7	417	13.0371	24	13.54	873.8	11.8313	3.9		51.808	21.6039	790	149.012	33.4352	0.22438
2017-10-24	130	2017-05-14	164	24	2	43	2017	32.79	2	51.808	7	417	21.6039	24	11.93	873.8	10.4244	3.9		46.4412	19.366	790	149.012	29.7904	0.19992	29.7904	19.366
2017-10-25	130	2017-05-14	165	24	2	43	2017	26.16	2	51.088	7	417	21.3037	24	10.79	873.8	9.4283	3.9	790	50.9373	21.2408	790	149.012	30.6691	0.205817	30.6691	21.2408
2017-10-26	130	2017-05-14	166	24	2	43	2017	26.33	2	56.4	7	417	23.5188	24	11.14	873.8	9.73413	3.9		53.4	22.2678	790	149.012	32.0019	0.214761	32.0019	22.2678
2017-10-27	130	2017-05-14	167	24	2	43	2017	40.63	3	59.136	7	417	24.6597	24	7.72	873.8	6.74574	4		32.688	13.6309	787	148.587	20.3766	0.137136	20.3766	13.6309
2017-10-28	130	2017-05-14	168	25	3	44	2017	25.13	2	37.984	7	417	15.8393	24	12.51	873.8	10.9312	4		42.6137	17.7699	787	148.587	28.7011	0.19316	28.7011	17.7699
2017-10-29	130	2017-05-14	169	25	3	44	2017	25.66	2	69.12	7	417	28.823	24	12.38	873.8	10.8176	4		39.5505	16.4926	787	148.587	27.3102	0.183799	27.3102	16.4926
2017-10-30	130	2017-05-14	170	25	3	44	2017	30.31	2	44.32	7	417	18.4814	24	11.12	873.8	9.71666	4		39.456	16.4532	787	148.587	26.1698	0.176124	26.1698	16.4532
2017-10-31	130	2017-05-14	171	25	3	44	2017	33.72	2	39.456	7	417	16.4532	24	12.05	873.8	10.5293	4		33.712	14.0579	787	148.587	24.5872	0.165473	24.5872	14.0579
2017-11-01	130	2017-05-14	172	25	3	44	2017	29.86	2	33.712	7	417	14.0579	24	10.38	873.8	9.07004	4	787	42.896	17.8876	787	148.587	26.9577	0.181427	26.9577	17.8876
2017-11-02	130	2017-05-14	173	25	3	44	2017	31.94	3	42.896	7	417	17.8876	24	12.91	873.8	11.2808	4		45.5628	18.9997	787	148.587	30.2804	0.203789	30.2804	18.9997
2017-11-03	130	2017-05-14	174	25	3	44	2017	28.43	2	47.312	7	417	19.7291	24	10.5	873.8	9.1749	4		38.096	15.886	778	147.311	25.0609	0.170123	25.0609	15.886
2017-11-04	130	2017-05-14	175	26	3	45	2017	35.48	3	38.096	7	417	15.886	24	13.69	873.8	11.9623	4		29.152	12.1564	778	147.311	24.1187	0.163727	24.1187	12.1564
2017-11-05	130	2017-05-14	176	26	3	45	2017	24.46	2	29.152	7	407	12.1564	24	12.73	873.8	11.1235	4		35.728	14.5413	778	147.311	25.6648	0.174222	25.6648	14.5413
2017-11-06	130	2017-05-14	177	26	3	45	2017	33.36	3	35.728	7	407	14.5413	24	11.02	873.8	9.62928	4		36.672	14.9255	778	147.311	24.5548	0.166687	24.5548	14.9255
2017-11-07	130	2017-05-14	178	26	3	45	2017	21.99	2	36.672	7	407	14.9255	24	11.6	873.8	10.1361	4		38.928	15.8437	778	147.311	25.9798	0.17636	25.9798	15.8437
2017-11-08	130	2017-05-14	179	26	3	45	2017	24.86	2	38.928	7	407	15.8437	24	11.95	873.8	10.4419	4	778	28.528	11.6109	778	147.311	22.0528	0.149703	22.0528	11.6109
2017-11-09	130	2017-05-14	180	26	3	45	2017	30.42	2	28.528	7	407	11.6109	24	11.96	873.8	10.4506	4		38.3497	15.6083	778	147.311	26.059	0.176898	26.059	15.6083
2017-11-10	130	2017-05-14	181	26	3	45	2017	29.86	2	40.352	7	407	16.4233	24	11.45	873.8	10.005	4		40.0251	16.2902	795	149.718	26.2952	0.175631	26.2952	16.2902
2017-11-11	130	2017-05-14	182	27	3	46	2017	26.68	2	45.168	7	407	18.3834	24	12.39	873.8	10.8264	4		28.4	11.5588	795	149.718	22.3852	0.149515	22.3852	11.5588
2017-11-12	130	2017-05-14	183	27	3	46	2017	26.55	2	28.4	7	407	11.5588	24	11.42	873.8	9.9788	4		41.2453	16.7868	795	149.718	26.7656	0.178773	26.7656	16.7868
2017-11-13	130	2017-05-14	184	27	3	46	2017	34.19	3	44.784	7	407	18.2271	24	11.02	873.8	9.62928	4		45.7663	18.6269	795	149.718	28.2562	0.188729	28.2562	18.6269
2017-11-14	130	2017-05-14	185	27	3	46	2017	26.18	2	50.016	7	407	20.3565	24	12.26	873.8	10.7128	4		42.608	17.3415	795	149.718	28.0542	0.18738	28.0542	17.3415
2017-11-15	130	2017-05-14	186	27	3	46	2017	12.93	1	42.608	7	407	17.3415	24	9.65	873.8	8.43217	4	795	41.872	17.0419	795	149.718	25.4741	0.170147	25.4741	17.0419
2017-11-16	130	2017-05-14	187	27	3	46	2017	40.73	3	41.872	7	407	17.0419	24	11.65	873.8	10.1798	4		47.7655	19.4405	795	149.718	29.6203	0.19784	29.6203	19.4405
2017-11-17	130	2017-05-14	188	27	3	46	2017	23.75	2	48.624	7	407	19.79	24	8.1	873.8	7.07778	4.1		38.24	15.5637	808	151.551	22.6415	0.149398	22.6415	15.5637
2017-11-18	130	2017-05-14	189	28	3	47	2017	14.97	1	38.24	7	407	15.5637	24	12.96	873.8	11.3244	4.1		44.3379	18.0455	808	151.551	29.37	0.193796	29.37	18.0455
2017-11-19	130	2017-05-14	190	28	3	47	2017	29.39	2	52.56	7	415	21.3919	24	9.92	873.8	8.6681	4.1		31.4801	13.0643	808	151.551	21.7323	0.1434	21.7323	13.0643
2017-11-20	130	2017-05-14	191	28	3	47	2017	33.84	3	34.192	7	415	14.1897	24	11.03	883	9.73949	4.1		30.5679	12.6857	808	151.551	22.4252	0.147971	22.4252	12.6857
2017-11-21	130	2017-05-14	192	28	3	47	2017	26.53	2	31.792	7	415	13.1937	24	11.53	883	10.181	4.1		44.1239	18.3114	808	151.551	28.4924	0.188006	28.4924	18.3114
2017-11-22	130	2017-05-14	193	28	3	47	2017	22.97	2	44.72	7	415	18.5588	24	14.37	883	12.6887	4.1	808	40.56	16.8324	808	151.551	29.5211	0.194793	29.5211	16.8324
2017-11-23	130	2017-05-14	194	28	3	47	2017	22.39	2	40.56	7	415	16.8324	24	8.17	883	7.21411	4.2		46.08	19.1232	808	151.551	26.3373	0.173785	26.3373	19.1232
2017-11-24	130	2017-05-14	195	28	3	47	2017	33.05	3	46.08	7	415	19.1232	24	9.94	883	8.77702	4.2		32.32	13.4128	796	149.86	22.1898	0.148071	22.1898	13.4128
2017-11-25	130	2017-05-14	196	29	3	48	2017	21.28	2	32.32	7	415	13.4128	24	14.2	883	12.5386	4.1		40.72	16.8988	796	149.86	29.4374	0.196433	29.4374	16.8988
2017-11-26	130	2017-05-14	197	29	3	48	2017	24.03	2	40.72	7	415	16.8988	24	11.48	883	10.1368	4.1		34.8	14.442	796	149.86	24.5788	0.164012	24.5788	14.442
2017-11-27	130	2017-05-14	198	29	3	48	2017	28.99	2	34.8	7	415	14.442	24	10.19	883	8.99777	4.2		43.296	17.9678	796	149.86	26.9656	0.179939	26.9656	17.9678
2017-11-28	130	2017-05-14	199	29	3	48	2017	25.39	2	43.296	7	415	17.9678	24	11.19	883	9.88077	4.1		37.221	15.4467	796	149.86	25.3275	0.169008	25.3275	15.4467
2017-11-29	130	2017-05-14	200	29	3	48	2017	20.6	2	39.824	7	415	16.527	24	12.33	883	10.8874	4.1	796	38.5665	16.0051	796	149.86	26.8925	0.179451	26.8925	16.0051
2017-11-30	130	2017-05-14	201	29	3	48	2017	25.98	2	39.904	1	345	16.5602	24	9.68	883	8.54744	4.1		50.736	17.5039	796	149.86	26.0514	0.173838	26.0514	17.5039
2017-12-01	130	2017-05-14	202	29	3	48	2017	26.23	2	50.736	1	345	17.5039	24	12.42	883	10.9669	4.2		58.9718	20.3453	801	150.565	31.3121	0.207964	31.3121	20.3453
2017-12-02	130	2017-05-14	203	30	3	49	2017	26.76	2	61.744	1	345	21.3017	24	12.83	883	11.3289	4.2		46.816	16.1515	801	150.565	27.4804	0.182515	27.4804	16.1515
2017-12-03	130	2017-05-14	204	30	3	49	2017	17.27	2	46.816	1	345	16.1515	24	7.15	883	6.31345	4.2		54.432	18.779	801	150.565	25.0925	0.166655	25.0925	18.779
2017-12-04	130	2017-05-14	205	30	3	49	2017	31.21	2	54.432	1	345	18.779	24	8.39	883	7.40837	4.2		48.9916	16.9021	801	150.565	24.3105	0.161461	24.3105	16.9021
2017-12-05	130	2017-05-14	206	30	3	49	2017	28.01	3	52.112	1	345	17.9786	24	10.47	883	9.24501	4.2		44.688	15.4174	801	150.565	24.6624	0.163799	24.6624	15.4174
2017-12-06	130	2017-05-14	207	30	3	49	2017	27.65	2	44.688	1	345	15.4174	24	9.76	883	8.61808	4.2	801	44.96	15.5112	801	150.565	24.1293	0.160258	24.1293	15.5112
2017-12-07	130	2017-05-14	208	30	3	49	2017	11.41	1	44.96	1	345	15.5112	24	11.33	883	10.0044	4.2		34.64	11.9508	801	150.565	21.9552	0.145819	21.9552	11.9508
2017-12-08	130	2017-05-14	209	30	3	49	2017	25.17	2	34.64	1	345	11.9508	24	10.36	883	9.14788	4.2		50.4477	17.4044	805	151.129	26.5523	0.175693	26.5523	17.4044
2017-12-09	130	2017-05-14	210	31	3	50	2017	34.92	3	53.344	1	345	18.4037	24	11.37	883	10.0397	4.2		49.8107	17.1847	805	151.129	27.2244	0.18014	27.2244	17.1847
2017-12-10	130	2017-05-14	211	31	3	50	2017	26.63	2	55.952	1	345	19.3034	24	11.11	883	9.81013	4.2		36.868	12.7195	805	151.129	22.5296	0.149076	22.5296	12.7195
2017-12-11	130	2017-05-14	212	31	3	50	2017	25.01	2	42.992	1	345	14.8322	24	9.56	883	8.44148	4.2		50.72	17.4984	805	151.129	25.9399	0.171641	25.9399	17.4984
2017-12-12	130	2017-05-14	213	31	3	50	2017	24.9	2	50.72	1	345	17.4984	24	12.26	883	10.8256	4.2		40.7712	14.0661	805	151.129	24.8916	0.164705	24.8916	14.0661
2017-12-13	130	2017-05-14	214	31	3	50	2017	22.45	2	66.976	1	345	23.1067	24	9.68	883	8.54744	4.2	805	37.6073	12.9745	805	151.129	21.522	0.142408	21.522	12.9745
2017-12-14	130	2017-05-14	215	31	3	50	2017	23.81	2	40.784	1	345	14.0705	24	12.98	883	11.4613	4.2		49.136	16.9519	805	151.129	28.4133	0.188007	28.4133	16.9519
2017-12-15	130	2017-05-14	216	31	3	50	2017	20.54	2	49.136	1	345	16.9519	24	8.65	883	7.63795	4.2		39.491	13.6244	814	152.394	21.2623	0.139522	21.2623	13.6244
2017-12-16	130	2017-05-14	217	32	3	51	2017	22.93	2	41.888	1	345	14.4514	24	13.08	883	11.5496	4.2		44.9496	15.5076	814	152.394	27.0572	0.177548	27.0572	15.5076
2017-12-17	130	2017-05-14	218	32	3	51	2017	24.7	2	46.656	1	346	16.0963	24	10.24	883	9.04192	4.2		35.664	12.3397	814	152.394	21.3817	0.140305	21.3817	12.3397
2017-12-18	130	2017-05-14	219	32	3	51	2017	25.24	3	35.664	1	346	12.3397	24	10.99	876.2	9.62944	4.2		42.912	14.8476	814	152.394	24.477	0.160616	24.477	14.8476
2017-12-19	130	2017-05-14	220	32	3	51	2017	22.13	2	42.912	1	346	14.8476	24	8.62	876.2	7.55284	4.2		57.7195	19.971	814	152.394	27.5238	0.180609	27.5238	19.971
2017-12-20	130	2017-05-14	221	32	3	51	2017	24.56	2	60.288	1	346	20.8596	24	10.81	876.2	9.47172	4.2	814	35.2264	12.1883	814	152.394	21.6601	0.142132	21.6601	12.1883
2017-12-21	130	2017-05-14	222	32	3	51	2017	20.13	2	40.912	1	346	14.1556	24	10.76	876.2	9.42791	4.2		37.5293	12.9851	814	152.394	22.4131	0.147073	22.4131	12.9851
2017-12-22	130	2017-05-14	223	32	3	51	2017	21.92	2	37.776	1	346	13.0705	24	9.36	876.2	8.20123	4.3		50.32	17.4107	813	152.254	25.612	0.168219	25.612	17.4107
2017-12-23	130	2017-05-14	224	33	3	52	2017	12.6	1	50.32	1	346	17.4107	24	8.66	876.2	7.58789	4.3		44.2044	15.2947	813	152.254	22.8826	0.150293	22.8826	15.2947
2017-12-24	130	2017-05-14	225	33	3	52	2017	29.39	3	47.792	1	346	16.536	24	9.51	876.2	8.33266	4.3		47.648	16.4862	813	152.254	24.8189	0.16301	24.8189	16.4862
2017-12-25	130	2017-05-14	226	33	3	52	2017	19.95	2	47.648	1	346	16.4862	24	7.45	876.2	6.52769	4.3		36.1201	12.4976	813	152.254	19.0252	0.124958	19.0252	12.4976
2017-12-26	130	2017-05-14	227	33	3	52	2017	14.89	1	48.192	1	346	16.6744	24	7.38	876.2	6.46636	4.3		36.6442	12.6789	813	152.254	19.1452	0.125746	19.1452	12.6789
2017-12-27	130	2017-05-14	228	33	3	52	2017	18.47	2	40.368	1	346	13.9673	24	9.57	876.2	8.38523	4.3		62.816	21.7343	813	152.254	30.1196	0.197825	30.1196	21.7343
2017-12-28	130	2017-05-14	229	33	3	52	2017	20.62	2	62.816	1	346	21.7343	24	9.62	876.2	8.42904	4.3	813	38.928	13.4691	813	152.254	21.8981	0.143827	21.8981	13.4691
2017-12-29	130	2017-05-14	230	33	3	52	2017	27	3	38.928	1	346	13.4691	24	6.42	876.2	5.6252	4.3		48.2713	16.7019	818	152.955	22.3271	0.145971	22.3271	16.7019
2017-12-30	130	2017-05-14	231	34	3	53	2017	16.02	2	51.52	1	346	17.8259	24	6.63	876.2	5.80921	4.3		43.6532	15.104	818	152.955	20.9132	0.136728	20.9132	15.104
2017-12-31	130	2017-05-14	232	34	3	1	2018	24.84	3	44.64	1	319	15.4454	24	10.7	876.2	9.37534	4.3		55.04	17.5578	818	152.955	26.9331	0.176085	26.9331	17.5578
2018-01-01	130	2017-05-14	233	34	3	1	2018	17.35	2	55.04	1	319	17.5578	24	6.78	876.2	5.94064	4.4		43.488	13.8727	818	152.955	19.8133	0.129536	19.8133	13.8727
2018-01-02	130	2017-05-14	234	34	3	1	2018	20.61	3	43.488	1	319	13.8727	24	5.94	876.2	5.20463	4.4		51.8349	16.5353	818	152.955	21.74	0.142133	21.74	16.5353
2018-01-03	130	2017-05-14	235	34	3	1	2018	18.22	2	56.896	1	319	18.1498	24	8.17	876.2	7.15855	4.3	818	39.4423	12.5821	818	152.955	19.7406	0.129061	19.7406	12.5821
2018-01-04	130	2017-05-14	236	34	3	1	2018	12.79	2	46.144	1	319	14.7199	24	7.36	876.2	6.44883	4.3		40.064	12.7804	818	152.955	19.2292	0.125718	19.2292	12.7804
2018-01-05	130	2017-05-14	237	34	3	1	2018	19.32	2	40.064	1	319	12.7804	24	8.12	876.2	7.11474	4.4		38.752	12.3619	816	152.675	19.4766	0.127569	19.4766	12.3619
2018-01-06	130	2017-05-14	238	35	3	2	2018	25.22	3	38.752	1	319	12.3619	24	7.7	876.2	6.74674	4.4		52.345	16.698	816	152.675	23.4448	0.15356	23.4448	16.698
[truncated: 8,926 more rows]

## Sheet: lact_week
cow	Yield_class	parity	parity_exact	breed	treat1	treat1_txt	treat2	treat2_txt	calving_date	year	lact_stage	lact_week	number_of_milkings_per_day	Forage_DMI_raw	BCS	BW	BCS_weekchange	BW_weekchange	Count _reg_week	Daily_milk_yield_kg	NorFor_forage_DM_g_kg	Forage_silo	Conc_intake_kg	Conc_DMI_kg	CorrSil828	ForageDMI_CorrSil828	Total_CorrDMI	Total_CorrDMI_max0220	ForageDMI_CorrSil828_max0220	BloodAnalyseRound	Blood_date	BHB	BHB_log	IGF1	IGF1_log	Glucose	Insulin	Insulin_log	NEFA	NEFA_log
21	2	2	4	1	1	6	2	25	2017-02-10	2017	1	1	2.2	16.3393	,	790	.	.	3	28.11	441	5	2.4	2.07768	36.1084	15.9238	18.0015	18.0015	15.9238	.	.	.	.	.	.	.	.	.	.	.
21	2	2	4	1	1	6	2	25	2017-02-10	2017	1	2	2.42857	23.9299	3.48333	774	.	-16	7	34.7614	441	5	3.79714	3.28719	45.7846	20.191	23.4782	23.4782	20.191	1	2017-02-16	0.510865	-0.291694	47.2757	1.67464	2.95256	0.0256211	-1.5914	0.460149	-0.337101
21	2	2	4	1	1	6	2	25	2017-02-10	2017	1	3	3.42857	23.9571	3.38571	760	-0.097619	-14	7	43.4714	441	5	5.12	4.43238	47.6115	20.9967	25.4291	24.3397	20.0516	.	.	.	.	.	.	.	.	.	.	.
21	2	2	4	1	1	6	2	25	2017-02-10	2017	1	4	3.28571	29.5057	3.3	743	-0.0857143	-17	6	41.42	408.333	5	5.84333	5.05857	56.2532	22.8886	27.9472	27.9472	22.8886	1	2017-03-02	0.655785	-0.183238	52.5433	1.72052	3.34165	0.227958	-0.642145	0.319463	-0.495579
21	2	2	4	1	1	6	2	25	2017-02-10	2017	1	5	3.14286	26.0736	3.2	749	-0.1	6	7	41.9729	392	5	5.96714	5.17711	49.2593	19.3096	24.4867	24.4867	19.3096	.	.	.	.	.	.	.	.	.	.	.
21	2	2	4	1	1	6	2	25	2017-02-10	2017	1	6	3.14286	25.4696	3.2	757	0	8	7	42.58	450.286	5	6.02714	5.24482	55.4953	25.0176	30.2624	27.1692	22.0198	1	2017-03-23	0.861418	-0.064786	69.8379	1.84409	3.27426	0.0668739	-1.17474	0.224735	-0.648329
21	2	2	4	1	1	6	2	25	2017-02-10	2017	1	7	2.85714	34.6534	3.15714	763	-0.0428571	6	7	42.5757	494	5	5.91571	5.14785	60.7779	30.0243	35.1722	30.7997	25.9092	.	.	.	.	.	.	.	.	.	.	.
21	2	2	4	1	1	6	2	25	2017-02-10	2017	1	8	2.71429	29.9801	3.17143	761	0.0142857	-2	7	43.4871	473.429	5	5.89429	5.12921	53.3863	25.3257	30.4549	27.7728	22.6595	.	.	.	.	.	.	.	.	.	.	.
21	2	2	4	1	1	6	2	25	2017-02-10	2017	1	9	2.85714	27.2099	3.1	760	-0.0714286	-1	7	41.6614	458	5	6.08143	5.29365	53.1515	24.3434	29.637	29.1812	23.9349	.	.	.	.	.	.	.	.	.	.	.
21	2	2	4	1	1	6	2	25	2017-02-10	2017	1	10	3.28571	27.1321	3.14286	762	0.0428571	2	7	41.8114	454.571	5	5.83143	5.07801	53.5183	24.3189	29.3969	28.8294	23.8237	.	.	.	.	.	.	.	.	.	.	.
21	2	2	4	1	1	6	2	25	2017-02-10	2017	1	11	3.71429	28.0416	3.2	764	0.0571429	2	7	44.6929	452	5	6.11143	5.32183	56.5579	25.5642	30.886	29.1633	23.8776	.	.	.	.	.	.	.	.	.	.	.
21	2	2	4	1	1	6	2	25	2017-02-10	2017	1	12	3.14286	26.7927	3.12857	780	-0.0714286	16	7	41.67	438.286	5	5.93571	5.16882	52.3086	22.987	28.1558	25.2099	20.0269	.	.	.	.	.	.	.	.	.	.	.
21	2	2	4	1	1	6	2	25	2017-02-10	2017	2	13	3.28571	26.0958	3.14286	748	0.0142857	-32	7	43.6014	428	5	5.91857	5.15104	56.5855	24.2186	29.3696	28.3302	23.0928	.	.	.	.	.	.	.	.	.	.	.
21	2	2	4	1	1	6	2	25	2017-02-10	2017	2	14	2.85714	26.0019	3.2	750.5	0.0571429	2.5	7	39.4271	466.286	5	5.95286	5.1772	51.0492	23.9182	29.0954	27.593	22.4096	.	.	.	.	.	.	.	.	.	.	.
21	2	2	4	1	1	6	2	25	2017-02-10	2017	2	15	3.28571	25.792	3.12857	753	-0.0714286	2.5	7	43.7643	495	5	5.95143	5.17596	49.1163	24.3126	29.4885	29.0735	23.8858	.	.	.	.	.	.	.	.	.	.	.
21	2	2	4	1	1	6	2	25	2017-02-10	2017	2	16	3	25.2411	3.1	732	-0.0285714	-21	7	38.9029	486.429	5	5.98857	5.20826	48.9264	23.8078	29.0161	27.9312	22.6539	.	.	.	.	.	.	.	.	.	.	.
21	2	2	4	1	1	6	2	25	2017-02-10	2017	2	17	3.14286	26.5201	3.08571	711	-0.0142857	-21	7	40.0871	480	5	5.87429	5.10742	52.8206	25.3539	30.4613	28.1303	22.6611	.	.	.	.	.	.	.	.	.	.	.
21	2	2	4	1	1	6	2	25	2017-02-10	2017	2	18	3.42857	23.4734	3.1	743	0.0142857	32	7	40.8629	454.857	5	6.05714	5.26426	48.9642	22.3955	27.6598	25.4151	20.2657	.	.	.	.	.	.	.	.	.	.	.
21	2	2	4	1	1	6	2	25	2017-02-10	2017	2	19	3.42857	23.7473	3.18571	754	0.0857143	11	7	39.5714	436	5	6.05429	5.26178	49.7825	21.7052	26.9669	26.9669	21.7052	.	.	.	.	.	.	.	.	.	.	.
21	2	2	4	1	1	6	2	25	2017-02-10	2017	2	20	3.28571	22.1488	3.11429	737	-0.0714286	-17	7	36.4414	437.286	5	5.99571	5.21088	50.397	22.0419	27.2527	26.3552	21.1927	2	2017-06-29	1.30375	0.115195	94.7816	1.97672	2.50262	0.313286	-0.504058	0.0914665	-1.03874
21	2	2	4	1	1	6	2	25	2017-02-10	2017	2	21	3.57143	26.768	3.1	732	-0.0142857	-5	7	39.8571	447.286	5.57143	5.95143	5.19923	53.3395	23.8562	29.0555	27.6149	22.5078	.	.	.	.	.	.	.	.	.	.	.
21	2	2	4	1	1	6	2	25	2017-02-10	2017	2	22	3	23.3624	3.1	727	0	-5	7	36.8486	453	7	5.92857	5.21596	52.356	23.7173	28.9332	27.6356	22.3321	.	.	.	.	.	.	.	.	.	.	.
21	2	2	4	1	1	6	2	25	2017-02-10	2017	2	23	3.14286	29.8297	3.15714	722	0.0571429	-5	7	36.2114	453	7	5.99857	5.27754	57.7529	26.1621	31.4396	30.3001	25.316	.	.	.	.	.	.	.	.	.	.	.
21	2	2	4	1	1	6	2	25	2017-02-10	2017	2	24	3	23.0134	3.11429	717	-0.0428571	-5	7	34.0557	421.571	7	6.04429	5.31776	50.6424	21.357	26.6747	25.9749	20.5568	.	.	.	.	.	.	.	.	.	.	.
21	2	2	4	1	1	6	2	25	2017-02-10	2017	3	25	2.75	18.0788	3.2	712	0.0857143	-5	4	24.48	398	7	5.705	5.01926	28.5049	11.3449	16.3642	16.3642	.	.	.	.	.	.	.	.	.	.	.	.
21	2	2	4	1	1	6	2	25	2017-02-10	2017	3	26	.	.	3.075	707	-0.125	-5	.	.	.	.	.	.	.	.	.	.	.	.	.	.	.	.	.	.	.	.	.	.
21	2	2	4	1	1	6	2	25	2017-02-10	2017	3	27	3	3.94174	3.1	702	0.025	-5	2	.	.	.	.	.	.	.	.	.	.	.	.	.	.	.	.	.	.	.	.	.
21	2	2	4	1	1	6	2	25	2017-02-10	2017	3	28	4	23.9607	3.07143	723	-0.0285714	21	7	24.8471	455.714	7	5.99	5.28857	49.5703	22.5917	27.8802	27.8802	22.5917	.	.	.	.	.	.	.	.	.	.	.
21	2	2	4	1	1	6	2	25	2017-02-10	2017	3	29	3.42857	22.4322	3.1	744	0.0285714	21	7	25.5443	457	7	4.24286	3.74776	42.2981	19.3302	23.078	23.078	19.3302	.	.	.	.	.	.	.	.	.	.	.
21	2	2	4	1	1	6	2	25	2017-02-10	2017	3	30	3.42857	24.4945	3.175	752.5	0.075	8.5	7	24.5014	462.714	7	4.48857	3.96745	53.5597	24.7803	28.7477	28.1308	24.0206	.	.	.	.	.	.	.	.	.	.	.
21	2	2	4	1	1	6	2	25	2017-02-10	2017	3	31	3.57143	30.4665	3.25	761	0.075	8.5	7	25.5543	467	7	5.50714	4.86776	54.6566	25.5246	30.3924	28.8315	23.9541	.	.	.	.	.	.	.	.	.	.	.
21	2	2	4	1	1	6	2	25	2017-02-10	2017	3	32	3.57143	26.2481	3.325	753	0.075	-8	7	26.1943	467	7	4.91714	4.34626	49.6955	23.2078	27.5541	25.3453	21.0478	.	.	.	.	.	.	.	.	.	.	.
21	2	2	4	1	1	6	2	25	2017-02-10	2017	3	33	3.71429	31.5133	3.4	757	0.075	4	7	25.2886	443	7	5.01286	4.42503	50.5681	22.5222	26.9472	25.8179	21.3521	.	.	.	.	.	.	.	.	.	.	.
21	2	2	4	1	1	6	2	25	2017-02-10	2017	3	34	3.42857	24.7938	3.4	774	0	17	7	22.6071	425	7	4.48286	3.94985	55.1455	23.4369	27.3867	26.3734	22.4878	.	.	.	.	.	.	.	.	.	.	.
21	2	2	4	1	1	6	2	25	2017-02-10	2017	3	35	3.14286	26.4264	3.4	784	0	10	7	23.7471	406.143	7	4.26571	3.75852	57.543	23.4148	27.1733	27.1733	23.4148	.	.	.	.	.	.	.	.	.	.	.
21	2	2	4	1	1	6	2	25	2017-02-10	2017	3	36	3.14286	24.3918	3.4	803	0	19	7	24.37	392	7	3.65429	3.21979	57.3481	22.4805	25.7003	25.7003	22.4805	.	.	.	.	.	.	.	.	.	.	.
21	2	2	4	1	1	6	2	25	2017-02-10	2017	3	37	2.85714	32.3143	3.45714	775	0.0571429	-28	7	23.0186	406.286	7	3.31571	2.91724	61.2748	24.9041	27.8214	27.8214	24.9041	.	.	.	.	.	.	.	.	.	.	.
21	2	2	4	1	1	6	2	25	2017-02-10	2017	3	38	3.14286	29.4064	3.5	799	0.0428571	24	7	24.4829	417	7	2.84571	2.49882	56.7564	23.6674	26.1662	26.1662	23.6674	.	.	.	.	.	.	.	.	.	.	.
21	2	2	4	1	1	6	2	25	2017-02-10	2017	3	39	3.14286	21.8264	3.54286	793	0.0428571	-6	7	20.96	411.286	7	2.40857	2.11497	50.1777	20.6829	22.7978	22.7978	20.6829	.	.	.	.	.	.	.	.	.	.	.
21	2	2	4	1	1	6	2	25	2017-02-10	2017	3	40	2.85714	17.868	3.52857	750	-0.0142857	-43	7	17.6186	407	7	1.71143	1.50281	39.8736	16.2285	17.7313	17.7313	16.2285	.	.	.	.	.	.	.	.	.	.	.
21	2	2	4	1	1	6	2	25	2017-02-10	2017	3	41	2.85714	24.2791	3.51429	771	-0.0142857	21	7	19.34	411.571	7	1.48714	1.30962	54.7631	22.5578	23.8674	23.8674	22.5578	.	.	.	.	.	.	.	.	.	.	.
21	2	2	4	1	1	6	2	25	2017-02-10	2017	3	42	2.57143	27.3302	3.5	765	-0.0142857	-6	7	19.7229	415	7	0.752857	0.666128	61.7076	25.6086	26.2748	25.1096	24.3914	.	.	.	.	.	.	.	.	.	.	.
21	2	2	4	1	1	6	2	25	2017-02-10	2017	3	43	2.71429	28.6605	3.5	794	0	29	7	21.3929	345	1	0.33	0.291984	73.7795	25.4539	25.7459	25.7459	25.4539	.	.	.	.	.	.	.	.	.	.	.
21	2	2	4	1	1	6	2	25	2017-02-10	2017	3	44	2.6	31.549	3.54	.	0.04	.	5	22.744	345	1	0.046	0.0407008	65.6052	22.6338	22.6745	22.6745	22.6338	.	.	.	.	.	.	.	.	.	.	.
28	2	2	4	2	1	6	1	24	2017-04-16	2017	1	1	2.25	19.3849	3.95	.	.	.	3	32.5633	452	5	2.43	2.09223	37.568	16.9807	19.073	19.073	16.9807	.	.	.	.	.	.	.	.	.	.	.
28	2	2	4	2	1	6	1	24	2017-04-16	2017	1	2	1.85714	15.7317	3.88571	813	-0.0642857	.	7	26.7014	452	5	3.33286	2.86959	34.4349	15.5646	18.4342	18.4342	15.5646	1	2017-04-27	1.19033	0.0756666	49.1582	1.6916	2.79485	0.0125	-1.90309	0.702989	-0.153052
28	2	2	4	2	1	6	1	24	2017-04-16	2017	1	3	1.85714	15.4454	3.72857	800.5	-0.157143	-12.5	7	29.1286	431.429	5	4.43571	3.81915	35.4155	15.3073	19.1265	19.1265	15.3073	.	.	.	.	.	.	.	.	.	.	.
28	2	2	4	2	1	6	1	24	2017-04-16	2017	1	4	1.85714	14.73	3.55714	784	-0.171429	-16.5	7	30.0771	428	5	5.27286	4.55193	34.3239	14.6906	19.2426	19.2426	14.6906	1	2017-05-11	2.4368	0.38682	80.7566	1.90718	2.70847	0.192977	-0.714494	0.570644	-0.243635
28	2	2	4	2	1	6	1	24	2017-04-16	2017	1	5	1.71429	18.3291	3.41429	767.5	-0.142857	-16.5	7	29.2043	485.429	5	5.24429	4.53264	37.7098	18.2936	22.8262	22.8262	18.2936	.	.	.	.	.	.	.	.	.	.	.
28	2	2	4	2	1	6	1	24	2017-04-16	2017	1	6	1.85714	17.8324	3.35714	751	-0.0571429	-16.5	7	31.7814	495	5	5.4	4.66722	34.4245	17.0401	21.7073	21.7073	17.0401	1	2017-05-25	2.0922	0.320602	84.5657	1.92719	2.4139	0.0576755	-1.23901	0.263268	-0.579602
28	2	2	4	2	1	6	1	24	2017-04-16	2017	1	7	1.85714	20.09	3.21429	753.5	-0.142857	2.5	7	33.0929	482.143	5	5.38429	4.65364	40.8399	19.6855	24.3391	24.3391	19.6855	.	.	.	.	.	.	.	.	.	.	.
28	2	2	4	2	1	6	1	24	2017-04-16	2017	1	8	2.42857	19.8309	3.14286	756	-0.0714286	2.5	7	38.0671	480	5	5.91429	5.12754	38.6774	18.5652	23.6927	23.6927	18.5652	.	.	.	.	.	.	.	.	.	.	.
28	2	2	4	2	1	6	1	24	2017-04-16	2017	1	9	2.42857	18.2783	3.1	772	-0.0428571	16	7	34.8486	442.286	5	5.81286	5.04556	42.6396	18.8797	23.9253	23.9253	18.8797	.	.	.	.	.	.	.	.	.	.	.
28	2	2	4	2	1	6	1	24	2017-04-16	2017	1	10	2.28571	19.6554	3.02857	758	-0.0714286	-14	7	33.1471	436	5	5.82571	5.05672	43.3923	18.919	23.9758	23.9758	18.919	.	.	.	.	.	.	.	.	.	.	.
28	2	2	4	2	1	6	1	24	2017-04-16	2017	1	11	1.71429	19.0319	3	746	-0.0285714	-12	7	36.39	439.857	5	5.32714	4.62396	42.9266	18.8934	23.5173	23.5173	18.8934	.	.	.	.	.	.	.	.	.	.	.
28	2	2	4	2	1	6	1	24	2017-04-16	2017	1	12	2	22.0909	3	747.2	0	1.2	7	37.7114	449.571	6.14286	5.43429	4.73968	45.8079	20.5768	25.3165	24.083	19.3285	.	.	.	.	.	.	.	.	.	.	.
28	2	2	4	2	1	6	1	24	2017-04-16	2017	2	13	1.71429	18.8044	3	748.4	0	1.2	7	34.2571	453	7	4.79714	4.19318	44.3061	20.0707	24.2638	24.2638	20.0707	.	.	.	.	.	.	.	.	.	.	.
28	2	2	4	2	1	6	1	24	2017-04-16	2017	2	14	2.14286	20.7003	3	749.6	0	1.2	7	36.7614	453	7	5.92143	5.17592	43.1389	19.5419	24.7178	24.7178	19.5419	.	.	.	.	.	.	.	.	.	.	.
28	2	2	4	2	1	6	1	24	2017-04-16	2017	2	15	1.85714	18.581	3	750.8	0	1.2	7	32.9957	405.857	7	5.18714	4.53408	44.2868	17.96	22.4941	22.4941	17.96	.	.	.	.	.	.	.	.	.	.	.
28	2	2	4	2	1	6	1	24	2017-04-16	2017	2	16	2.28571	16.948	3	752	0	1.2	7	36.8871	398	7	5.52429	4.849	41.2221	16.4064	21.2554	21.2554	16.4064	.	.	.	.	.	.	.	.	.	.	.
28	2	2	4	2	1	6	1	24	2017-04-16	2017	2	17	2.14286	20.0622	3	731	0	-21	7	33.8929	446	7	5.54143	4.87202	43.895	19.5675	24.4395	24.4395	19.5675	.	.	.	.	.	.	.	.	.	.	.
28	2	2	4	2	1	6	1	24	2017-04-16	2017	2	18	2.14286	22.1791	2.94286	725	-0.0571429	-6	7	35.62	454	7	5.81143	5.10941	47.7772	21.6909	26.8003	26.8003	21.6909	.	.	.	.	.	.	.	.	.	.	.
28	2	2	4	2	1	6	1	24	2017-04-16	2017	2	19	1.85714	22.4416	3	699	0.0571429	-26	7	32.1771	456.571	7	4.9	4.30808	46.7385	21.3388	25.6468	25.6468	21.3388	.	.	.	.	.	.	.	.	.	.	.
28	2	2	4	2	1	6	1	24	2017-04-16	2017	2	20	2	21.1651	3	708	0	9	7	33.6214	457	7	3.58857	3.16405	45.593	20.836	24.0001	24.0001	20.836	2	2017-08-25	0.83765	-0.0769376	71.0091	1.85131	3.38373	0.668794	-0.174707	0.175351	-0.756091
28	2	2	4	2	1	6	1	24	2017-04-16	2017	2	21	2.28571	23.2625	3.02	718	0.02	10	7	35.7557	465.571	7	4.59857	4.05962	47.8851	22.2862	26.3459	25.5634	21.5452	.	.	.	.	.	.	.	.	.	.	.
28	2	2	4	2	1	6	1	24	2017-04-16	2017	2	22	2	22.4459	3.04	727	0.02	9	7	31.4129	467	7	5.70429	5.03574	44.6898	20.8702	25.9059	25.9059	20.8702	.	.	.	.	.	.	.	.	.	.
28	2	2	4	2	1	6	1	24	2017-04-16	2017	2	23	2.28571	23.7578	3.06	751	0.02	24	7	34.4286	467	7	5.81571	5.13411	49.9253	23.3151	28.4492	27.7943	22.602	.	.	.	.	.	.	.	.	.	.
28	2	2	4	2	1	6	1	24	2017-04-16	2017	2	24	2.28571	19.6566	3.08	745	0.02	-6	7	32.19	431	7	5.85	5.1086	42.613	18.4108	23.5194	23.5194	18.4108	.	.	.	.	.	.	.	.	.	.
28	2	2	4	2	1	6	1	24	2017-04-16	2017	3	25	2.28571	18.9769	3.1	727	0.02	-18	7	32.38	425	7	5.71714	4.97163	46.1417	19.6102	24.5819	24.5819	19.6102	.	.	.	.	.	.	.	.	.	.
28	2	2	4	2	1	6	1	24	2017-04-16	2017	3	26	2.14286	19.8185	3.1	758	0	31	7	31.4943	396.714	7	5.37857	4.67721	48.2635	19.1373	23.8145	23.8145	19.1373	.	.	.	.	.	.	.	.	.	.
28	2	2	4	2	1	6	1	24	2017-04-16	2017	3	27	2.14286	18.4603	3.1	764	0	6	7	30.8257	392	7	5.6	4.86976	46.5327	18.2408	23.1106	23.1106	18.2408	.	.	.	.	.	.	.	.	.	.
28	2	2	4	2	1	6	1	24	2017-04-16	2017	3	28	2.14286	20.9001	3.15714	752	0.0571429	-12	7	29.5614	413.429	7	5.64286	4.92351	51.5424	21.2892	26.2128	26.2128	21.2892	.	.	.	.	.	.	.	.	.	.
28	2	2	4	2	1	6	1	24	2017-04-16	2017	3	29	2.14286	19.1372	3.2	744	0.0428571	-8	7	31.4843	417	7	5.71571	4.99439	43.1851	18.0082	23.0026	23.0026	18.0082	.	.	.	.	.	.	.	.	.	.
28	2	2	4	2	1	6	1	24	2017-04-16	2017	3	30	2.14286	18.9612	3.2	753	0	9	7	30.8829	408.429	7	5.46857	4.77844	46.6815	19.0635	23.8419	23.8419	19.0635	.	.	.	.	.	.	.	.	.	.
28	2	2	4	2	1	6	1	24	2017-04-16	2017	3	31	1.85714	19.6569	3.21429	756	0.0142857	3	7	26.9429	407	7	5.28857	4.62115	47.2984	19.2504	23.8716	23.8716	19.2504	.	.	.	.	.	.	.	.	.	.
28	2	2	4	2	1	6	1	24	2017-04-16	2017	3	32	2	20.6022	3.22857	760	0.0142857	4	7	27.5871	413.857	7	4.82857	4.25038	49.7857	20.5932	24.8436	24.8436	20.5932	.	.	.	.	.	.	.	.	.	.
28	2	2	4	2	1	6	1	24	2017-04-16	2017	3	33	2.14286	21.8521	3.28571	746	0.0571429	-14	7	29.1943	395	5.28571	4.52571	3.99621	56.8114	22.2678	26.264	26.264	22.2678	.	.	.	.	.	.	.	.	.	.
28	2	2	4	2	1	6	1	24	2017-04-16	2017	3	34	1.85714	20.7386	3.3	742	0.0142857	-4	7	28.6029	345	1	4.06857	3.59255	59.3992	20.4927	24.0853	24.0853	20.4927	.	.	.	.	.	.	.	.	.	.
28	2	2	4	2	1	6	1	24	2017-04-16	2017	3	35	2	23.1974	3.32857	783	0.0285714	41	7	28.7657	345	1	3.91286	3.45505	69.3047	23.9101	27.3652	26.2127	22.691	.	.	.	.	.	.	.	.	.	.
28	2	2	4	2	1	6	1	24	2017-04-16	2017	3	36	2	24.1284	3.38571	778	0.0571429	-5	7	29.6357	345.857	1	3.49286	3.06751	62.6204	21.6591	24.7267	24.7267	21.6591	.	.	.	.	.	.	.	.	.	.
28	2	2	4	2	1	6	1	24	2017-04-16	2017	3	37	1.85714	22.7632	3.4	774	0.0142857	-4	7	27.8257	346	1	2.84429	2.49216	62.636	21.6721	24.1642	24.1642	21.6721	.	.	.	.	.	.	.	.	.	.
28	2	2	4	2	1	6	1	24	2017-04-16	2017.86	3	38	2.28571	24.4126	3.4	777	0	3	7	28.9729	322.857	1	2.60571	2.28313	69.8018	22.5626	24.8457	24.8457	22.5626	.	.	.	.	.	.	.	.	.	.
28	2	2	4	2	1	6	1	24	2017-04-16	2018	3	39	2.14286	23.2021	3.47143	795	0.0714286	18	7	27.4957	319	1	2.13286	1.86881	67.0008	21.3732	23.2421	23.2421	21.3732	.	.	.	.	.	.	.	.	.	.
28	2	2	4	2	1	6	1	24	2017-04-16	2018	3	40	2.14286	24.47	3.5	813	0.0285714	18	7	26.0814	349.857	1	1.59286	1.39465	67.1406	23.4923	24.8869	24.8869	23.4923	.	.	.	.	.	.	.	.	.	.
28	2	2	4	2	1	6	1	24	2017-04-16	2018	3	41	2	27.3265	3.5	791	0	-22	7	26.1271	355	1	1.11429	0.975334	63.4154	22.5125	23.4878	23.4878	22.5125	.	.	.	.	.	.	.	.	.	.
28	2	2	4	2	1	6	1	24	2017-04-16	2018	3	42	2	24.5725	3.51429	817	0.0142857	26	7	25.89	368.714	1	0.678571	0.593954	65.4193	24.1207	24.7146	24.7146	24.1207	.	.	.	.	.	.	.	.	.	.
28	2	2	4	2	1	6	1	24	2017-04-16	2018	3	43	1.85714	23.4497	3.6	775	0.0857143	-42	7	21.5643	371	1	0.291429	0.255087	55.7317	20.6765	20.9316	20.9316	20.6765	.	.	.	.	.	.	.	.	.	.
28	2	2	4	2	1	6	1	24	2017-04-16	2018	3	44	2	25.1714	3.6	764	0	-11	6	23.34	368.5	1	0.02	0.017506	57.9765	21.3703	21.3878	21.3878	21.3703	.	.	.	.	.	.	.	.	.	.
48	2	2	4	1	1	6	1	24	2017-03-30	2017	1	1	2.25	19.3827	3.5	757	.	.	3	36.75	458	5	3.11667	2.6822	33.8293	15.4938	18.176	18.176	15.4938	.	.	.	.	.	.	.	.	.	.
48	2	2	4	1	1	6	1	24	2017-03-30	2017	1	2	2.14286	15.3302	3.45714	740.5	-0.0428571	-16.5	7	38.3371	458	5	4	3.44293	33.4971	15.3417	18.7846	18.7846	15.3417	1	2017-04-06	1.14	0.0569049	107.229	2.03031	2.91344	0.0125	-1.90309	0.517978	-0.285688
48	2	2	4	1	1	6	1	24	2017-03-30	2017	1	3	2.28571	13.4833	3.25714	699	-0.2	-41.5	7	36.9514	455.429	5	4.90714	4.22505	29.4949	13.4379	17.663	17.663	13.4379	.	.	.	.	.	.	.	.	.	.
48	2	2	4	1	1	6	1	24	2017-03-30	2017	1	4	2.14286	9.99256	2.97143	657	-0.285714	-42	7	32.6257	452	5	5.39286	4.64325	21.2297	9.59583	14.2391	14.2391	9.59583	1	2017-04-20	1.32692	0.122845	41.1585	1.61446	3.91332	0.0125	-1.90309	0.940021	-0.0268623
48	2	2	4	1	1	6	1	24	2017-03-30	2017	1	5	2.28571	12.9866	2.84286	699	-0.128571	42	7	37.37	441.714	5	5.99143	5.15862	30.672	13.5531	18.7118	18.7118	13.5531	.	.	.	.	.	.	.	.	.	.
48	2	2	4	1	1	6	1	24	2017-03-30	2017	1	6	2.42857	15.0157	2.7	686	-0.142857	-13	7	39.2929	428	5	6.07286	5.23447	33.8664	14.4948	19.7293	19.7293	14.4948	1	2017-05-04	1.81316	0.258436	42.7564	1.631	2.70626	0.0125	-1.90309	0.631626	-0.19954
48	2	2	4	1	1	6	1	24	2017-03-30	2017	1	7	2.42857	14.3566	2.54286	686	-0.157143	0	7	40.9071	456.714	5	5.87429	5.07715	32.2547	14.8448	19.922	19.922	14.8448	.	.	.	.	.	.	.	.	.	.
48	2	2	4	1	1	6	1	24	2017-03-30	2017	1	8	2.28571	16.1806	2.5	687	-0.0428571	1	7	37.8757	495	5	5.74143	4.96232	32.3347	16.0057	20.968	20.968	16.0057	.	.	.	.	.	.	.	.	.	.
48	2	2	4	1	1	6	1	24	2017-03-30	2017	1	9	2.14286	16.8306	2.44286	675	-0.0571429	-12	7	39.5686	488.571	5	5.89857	5.09814	33.4087	16.3386	21.4368	21.4368	16.3386	.	.	.	.	.	.	.	.	.	.
48	2	2	4	1	1	6	1	24	2017-03-30	2017	1	10	2.14286	16.8938	2.4	663	-0.0428571	-12	7	38.3629	480	5	5.81714	5.03378	36.4956	17.5179	22.5517	22.5517	17.5179	.	.	.	.	.	.	.	.	.	.
48	2	2	4	1	1	6	1	24	2017-03-30	2017	1	11	2.28571	18.6457	2.42857	678	0.0285714	15	7	40.4129	461.143	5	5.63714	4.89304	40.1179	18.5122	23.4053	23.4053	18.5122	.	.	.	.	.	.	.	.	.	.
48	2	2	4	1	1	6	1	24	2017-03-30	2017	1	12	2.42857	18.2851	2.4	685	-0.0285714	7	7	40.5743	436	5	5.92714	5.14476	42.1966	18.3977	23.5425	23.5425	18.3977	.	.	.	.	.	.	.	.	.	.
48	2	2	4	1	1	6	1	24	2017-03-30	2017	2	13	2	18.0599	2.41429	663	0.0142857	-22	7	38.85	436	5	5.69714	4.94512	41.6165	18.1448	23.0899	23.0899	18.1448	.	.	.	.	.	.	.	.	.	.
48	2	2	4	1	1	6	1	24	2017-03-30	2017	2	14	1.71429	21.9643	2.41429	674	0	11	7	37.9929	446.143	5.28571	5.51571	4.7967	46.1806	20.5969	25.3936	24.1192	19.368	.	.	.	.	.	.	.	.	.	.
48	2	2	4	1	1	6	1	24	2017-03-30	2017	2	15	1.85714	20.0117	2.4	686	-0.0142857	12	7	36.9286	453	7	5.53714	4.84002	44.2184	20.0309	24.8709	24.8709	20.0309	.	.	.	.	.	.	.	.	.	.
48	2	2	4	1	1	6	1	24	2017-03-30	2017	2	16	2.28571	22.1157	2.4	697	0	11	7	36.5629	453	7	5.75429	5.02982	48.4975	21.9694	26.9992	26.4259	21.4814	.	.	.	.	.	.	.	.	.	.
48	2	2	4	1	1	6	1	24	2017-03-30	2017	2	17	2	19.2606	2.45714	708	0.0571429	11	7	34.8286	429.429	7	5.67857	4.96364	42.5446	18.263	23.2266	23.2266	18.263	.	.	.	.	.	.	.	.	.	.
48	2	2	4	1	1	6	1	24	2017-03-30	2017	2	18	2.14286	18.1479	2.51429	720	0.0571429	12	7	34.3686	398	7	5.78571	5.06633	44.5029	17.7121	22.7785	22.7785	17.7121	.	.	.	.	.	.	.	.	.	.
48	2	2	4	1	1	6	1	24	2017-03-30	2017	2	19	2.57143	19.3137	2.5	731	-0.0142857	11	7	34.4929	422	7	5.92429	5.20863	47.5906	19.9499	25.1586	25.1586	19.9499	.	.	.	.	.	.	.	.	.	.
48	2	2	4	1	1	6	1	24	2017-03-30	2017	2	20	2.57143	20.5146	2.55714	700	0.0571429	-31	7	33.1743	454	7	5.76429	5.06796	44.882	20.3764	25.4444	25.4444	20.3764	2	2017-08-10	0.835823	-0.0778857	73.2685	1.86492	3.41427	0.62786	-0.202137	0.120662	-0.918429
48	2	2	4	1	1	6	1	24	2017-03-30	2017	2	21	2.28571	20.4157	2.6	696	0.0428571	-4	7	33.9771	455.286	7	5.61571	4.93734	45.1518	20.5574	25.4948	25.4948	20.5574	.	.	.	.	.	.	.	.	.	.
48	2	2	4	1	1	6	1	24	2017-03-30	2017	2	22	2	19.2201	2.58571	706	-0.0142857	10	7	32.1	457	7	4.02	3.53803	40.8297	18.6592	22.1972	22.1972	18.6592	.	.	.	.	.	.	.	.	.	.
48	2	2	4	1	1	6	1	24	2017-03-30	2017	2	23	2.57143	20.4089	2.5	712	-0.0857143	6	7	32.2	461.286	7	3.71429	3.27897	44.9547	20.7303	24.0093	24.0093	20.7303	.	.	.	.	.	.	.	.	.	.
48	2	2	4	1	1	6	1	24	2017-03-30	2017	2	24	2.42857	23.7716	2.55	719	0.05	7	7	32.3043	467	7	6.06571	5.35481	48.9257	22.8483	28.2031	28.2031	22.8483	.	.	.	.	.	.	.	.	.	.
48	2	2	4	1	1	6	1	24	2017-03-30	2017	3	25	2.57143	21.5802	2.6	726	0.05	7	7	33.4986	467	7	5.83714	5.15303	44.5623	20.8106	25.9636	25.9636	20.8106	.	.	.	.	.	.	.	.	.	.
48	2	2	4	1	1	6	1	24	2017-03-30	2017	3	26	2.42857	20.978	2.65	740	0.05	14	7	31.6914	449	7	6	5.27383	45.9553	20.676	25.9498	25.9498	20.676	.	.	.	.	.	.	.	.	.	.
48	2	2	4	1	1	6	1	24	2017-03-30	2017	3	27	2.28571	19.1265	2.7	732	0.05	-8	7	30.7257	425	7	5.79143	5.03623	47.3359	20.1177	25.154	25.154	20.1177	.	.	.	.	.	.	.	.	.	.
48	2	2	4	1	1	6	1	24	2017-03-30	2017	3	28	2.42857	20.5041	2.85714	737	0.157143	5	7	30.8329	410.857	7	5.77857	5.02505	47.128	19.2891	24.3141	24.3141	19.2891	.	.	.	.	.	.	.	.	.	.
48	2	2	4	1	1	6	1	24	2017-03-30	2017	3	29	2.42857	18.3116	2.94286	748	0.0857143	11	7	30.34	392	7	6.08	5.28717	44.7843	17.5554	22.8426	22.8426	17.5554	.	.	.	.	.	.	.	.	.	.
48	2	2	4	1	1	6	1	24	2017-03-30	2017	3	30	2.42857	18.5329	3	738	0.0571429	-10	7	30.17	402.714	7	5.78714	5.03977	46.5666	18.7271	23.7668	23.7668	18.7271	.	.	.	.	.	.	.	.	.	.
48	2	2	4	1	1	6	1	24	2017-03-30	2017	3	31	2.42857	22.6105	3	751	0	13	7	31.8671	417	7	5.64	4.92823	45.7076	19.0601	23.9883	23.9883	19.0601	.	.	.	.	.	.	.	.	.	.
48	2	2	4	1	1	6	1	24	2017-03-30	2017	3	32	2.71429	17.507	3.1	765	0.1	14	7	28.9	412.714	7	5.22	4.56124	41.6594	17.1919	21.7531	21.7531	17.1919	.	.	.	.	.	.	.	.	.	.
48	2	2	4	1	1	6	1	24	2017-03-30	2017	3	33	2.42857	18.4885	3.12857	755	0.0285714	-10	7	28.2257	407	7	4.94143	4.31782	45.4813	18.5109	22.8287	22.8287	18.5109	.	.	.	.	.	.	.	.	.	.
48	2	2	4	1	1	6	1	24	2017-03-30	2017	3	34	2	20.5924	3.2	757	0.0714286	2	7	25.9514	410.429	7	4.55	3.98863	47.857	19.6432	23.6319	23.6319	19.6432	.	.	.	.	.	.	.	.	.	.
48	2	2	4	1	1	6	1	24	2017-03-30	2017	3	35	2.42857	19.0407	3.2	759	0	2	7	28.3014	415	7	3.99143	3.52443	46.8635	19.4484	22.9728	22.9728	19.4484	.	.	.	.	.	.	.	.	.	.
48	2	2	4	1	1	6	1	24	2017-03-30	2017	3	36	2.14286	20.3699	3.21429	763	0.0142857	4	7	26.8286	355	1.85714	3.45	3.04635	55.1662	19.5931	22.6395	22.6395	19.5931	.	.	.	.	.	.	.	.	.	.
48	2	2	4	1	1	6	1	24	2017-03-30	2017	3	37	2.14286	18.4557	3.3	764	0.0857143	1	7	25.1557	345	1	3.11143	2.74739	52.4559	18.0973	20.8447	20.8447	18.0973	.	.	.	.	.	.	.	.	.	.
48	2	2	4	1	1	6	1	24	2017-03-30	2017	3	38	2	19.5991	3.37143	745	0.0714286	-19	7	24.6771	345.429	1	2.48714	2.19126	52.59	18.1675	20.3587	20.3587	18.1675	.	.	.	.	.	.	.	.	.	.
48	2	2	4	1	1	6	1	24	2017-03-30	2017	3	39	2	20.4365	3.32857	762	-0.0428571	17	7	23.6586	346	1	2.00714	1.75866	59.429	20.5624	22.3211	22.3211	20.5624	.	.	.	.	.	.	.	.	.	.
48	2	2	4	1	1	6	1	24	2017-03-30	2017.43	3	40	2.28571	20.0406	3.4	779	0.0714286	17	7	22.4429	334.429	1	1.68143	1.47327	58.8074	19.6029	21.0762	21.0762	19.6029	.	.	.	.	.	.	.	.	.	.
48	2	2	4	1	1	6	1	24	2017-03-30	2018	3	41	2.42857	19.7904	3.4	782	0	3	7	22.4671	319	1	1.35	1.18287	60.5294	19.3089	20.4918	20.4918	19.3089	.	.	.	.	.	.	.	.	.	.
48	2	2	4	1	1	6	1	24	2017-03-30	2018	3	42	2.14286	20.0214	3.4	837	0	55	7	20.3014	334.429	1	0.695714	0.609468	57.2487	19.1749	19.7844	19.7844	19.1749	.	.	.	.	.	.	.	.	.	.
48	2	2	4	1	1	6	1	24	2017-03-30	2018	3	43	2.42857	20.6995	3.4	808	0	-29	7	20.34	355	1	0.171429	0.150051	56.4973	20.0565	20.2066	20.2066	20.0565	.	.	.	.	.	.	.	.	.	.
48	2	2	4	1	1	6	1	24	2017-03-30	2018	3	44	2	19.3603	3.425	.	0.025	.	4	19.605	355	1	0	0	56.8551	20.1836	20.1836	20.1836	20.1836	.	.	.	.	.	.	.	.	.	.
73	1	2	4	1	2	12	1	24	2017-07-08	2017	1	1	2.2	16.2414	3.7	812	.	.	4	35.8725	453	7	3.0875	2.69878	35.2666	15.9758	18.6746	18.6746	15.9758	.	.	.	.	.	.	.	.	.	.
73	1	2	4	1	2	12	1	24	2017-07-08	2017	1	2	2.57143	18.8748	3.64286	814	-0.0571429	2	7	37.4814	453	7	5.95714	5.20714	39.1964	17.7559	22.9631	22.9631	17.7559	2	2017-07-20	1.6561	0.219087	61.739	1.79056	2.2729	0.053544	-1.27129	0.440253	-0.356298
73	1	2	4	1	2	12	1	24	2017-07-08	2017	1	3	2.42857	16.5003	3.52857	815	-0.114286	1	7	42.3186	413.714	7	8.63286	7.54598	40.6217	16.7533	24.2993	24.2993	16.7533	.	.	.	.	.	.	.	.	.	.
73	1	2	4	1	2	12	1	24	2017-07-08	2017	1	4	2.42857	18.3899	3.4	817	-0.128571	2	7	42.0043	398	7	11.8086	10.357	42.6228	16.9639	27.3209	27.3209	16.9639	2	2017-08-03	0.690301	-0.160962	113.252	2.05405	2.47661	0.127978	-0.892864	0.200838	-0.697153
73	1	2	4	1	2	12	1	24	2017-07-08	2017	1	5	2.42857	19.763	3.38571	796	-0.0142857	-21	7	45.3743	438	7	11.6257	10.2213	43.3931	19.0789	29.3002	26.9841	17.1898	.	.	.	.	.	.	.	.	.	.
73	1	2	4	1	2	12	1	24	2017-07-08	2017	1	6	2.42857	22.3275	3.31429	805	-0.0714286	9	7	49.7229	454	7	12.0971	10.6358	50.561	22.9547	33.5905	31.8245	21.1393	2	2017-08-17	0.92817	-0.0323725	115.571	2.06285	2.86891	0.153299	-0.81446	0.190584	-0.719914
73	1	2	4	1	2	12	1	24	2017-07-08	2017	1	7	2.14286	23.6966	3.3	799	-0.0142857	-6	7	47.1543	456.143	7	11.56	10.1636	52.4066	23.9092	34.0728	29.9838	19.7177	.	.	.	.	.	.	.	.	.	.
73	1	2	4	1	2	12	1	24	2017-07-08	2017	1	8	2.28571	20.7431	3.26667	804	-0.0333333	5	7	51.6971	457	7	9.52857	8.39706	42.7763	19.5488	27.9459	26.7809	18.36	.	.	.	.	.	.	.	.	.	.
73	1	2	4	1	2	12	1	24	2017-07-08	2017	1	9	2.14286	27.2999	3.26005	808	-0.00661667	4	7	48.0414	464.143	7	10.2629	9.06005	54.984	25.517	34.5771	31.0926	21.5819	.	.	.	.	.	.	.	.	.	.
73	1	2	4	1	2	12	1	24	2017-07-08	2017	1	10	2.28571	24.1815	3.25337	813	-0.00668	5	7	48.89	467	7	11.9514	10.5507	50.8815	23.7617	34.3124	32.1563	22.0482	.	.	.	.	.	.	.	.	.	.
73	1	2	4	1	2	12	1	24	2017-07-08	2017	1	11	2.42857	23.2625	3.24669	809	-0.00668	-4	7	46.4271	467	7	11.89	10.4965	50.3714	23.5234	34.0199	31.2456	20.8992	.	.	.	.	.	.	.	.	.	.
73	1	2	4	1	2	12	1	24	2017-07-08	2017	1	12	2.42857	21.1055	3.24	775	-0.00669	-34	7	50.04	437	7	11.6871	10.2276	43.2857	18.9863	29.2139	28.1665	17.9145	.	.	.	.	.	.	.	.	.	.
73	1	2	4	1	2	12	1	24	2017-07-08	2017	2	13	2	19.312	3.23333	805	-0.00666667	30	7	44.6071	425	7	11.5843	10.0737	45.1586	19.1924	29.2661	28.5759	18.7407	.	.	.	.	.	.	.	.	.	.
73	1	2	4	1	2	12	1	24	2017-07-08	2017	2	14	2.42857	17.149	3.2	795	-0.0333333	-10	7	47.2814	401.429	7	12.0871	10.511	39.8869	16.0694	26.5804	26.5804	16.0694	.	.	.	.	.	.	.	.	.	.
73	1	2	4	1	2	12	1	24	2017-07-08	2017	2	15	2.42857	17.5419	3.15714	791	-0.0428571	-4	7	45.0786	392	7	11.9671	10.4066	39.8709	15.6294	26.036	24.8288	14.4241	.	.	.	.	.	.	.	.	.	.
73	1	2	4	1	2	12	1	24	2017-07-08	2017	2	16	2.42857	20.0483	3.1	780	-0.0571429	-11	7	41.5357	409.857	7	11.8957	10.3732	48.8153	20.0294	30.4026	27.5174	17.315	.	.	.	.	.	.	.	.	.	.
73	1	2	4	1	2	12	1	24	2017-07-08	2017	2	17	2.42857	23.4807	3.1	801	0	21	7	44.0671	417	7	11.9743	10.4631	51.9412	21.6595	32.1226	29.2199	18.6229	.	.	.	.	.	.	.	.	.	.
73	1	2	4	1	2	12	1	24	2017-07-08	2017	2	18	2.57143	23.0998	3.1	814	0	13	7	44.7786	409.857	7	11.8	10.3108	55.1326	22.5831	32.8939	30.9024	20.7611	.	.	.	.	.	.	.	.	.	.
73	1	2	4	1	2	12	1	24	2017-07-08	2017	2	19	2.42857	23.0981	3.1	792	0	-22	7	41.8471	407	7	12.0786	10.5543	56.1322	22.8458	33.4001	31.0046	20.5715	.	.	.	.	.	.	.	.	.	.
73	1	2	4	1	2	12	1	24	2017-07-08	2017	2	20	2.42857	24.8039	3.1	782	0	-10	7	41.4686	412.714	7	11.8771	10.4408	57.7913	23.8569	34.2977	32.2229	22.107	2	2017-11-16	0.561015	-0.251025	130.696	2.11626	3.15686	0.159708	-0.796674	0.202573	-0.693418
73	1	2	4	1	2	12	1	24	2017-07-08	2017	2	21	2.71429	24.6097	3.1	785	0	3	7	42.8343	405	6.14286	12.0571	10.6465	51.4048	20.9689	31.6153	29.6299	18.7813	.	.	.	.	.	.	.	.	.	.
73	1	2	4	1	2	12	1	24	2017-07-08	2017	2	22	2.28571	19.1639	3.15714	788	0.0571429	3	7	38.7957	345	1	11.6029	10.2453	45.2608	15.615	25.8603	25.8603	15.615	.	.	.	.	.	.	.	.	.	.
73	1	2	4	1	2	12	1	24	2017-07-08	2017	2	23	2.57143	21.8284	3.11429	790	-0.0428571	2	7	45.4543	345	1	11.9871	10.5846	58.9748	20.3463	30.931	29.7838	18.953	.	.	.	.	.	.	.	.	.	.
73	1	2	4	1	2	12	1	24	2017-07-08	2017	2	24	2.28571	23.6453	3.1	792	-0.0142857	2	7	41.9771	345.714	1	11.7714	10.3483	61.3774	21.2162	31.5645	29.7911	20.0317	.	.	.	.	.	.	.	.	.	.
73	1	2	4	1	2	12	1	24	2017-07-08	2017	3	25	2.71429	19.6971	3.11429	794	0.0142857	2	7	42.3857	346	1	11.9371	10.4593	49.0767	16.9805	27.4399	27.4399	16.9805	.	.	.	.	.	.	.	.	.	.
73	1	2	4	1	2	12	1	24	2017-07-08	2017.71	3	26	2.85714	20.8644	3.2	786	0.0857143	-8	7	43.0229	326.714	1	12.0543	10.562	55.3886	18.1109	28.6728	28.6728	18.1109	.	.	.	.	.	.	.	.	.	.
73	1	2	4	1	2	12	1	24	2017-07-08	2018	3	27	2.42857	19.8196	3.2	797	0	11	7	41.1529	319	1	11.9186	10.4431	55.9831	17.8586	28.3017	28.3017	17.8586	.	.	.	.	.	.	.	.	.	.
73	1	2	4	1	2	12	1	24	2017-07-08	2018	3	28	2.28571	22.72	3.24286	846	0.0428571	49	7	42.1729	344.714	1	11.5057	10.0754	62.4992	21.5338	31.6092	30.6774	20.5715	.	.	.	.	.	.	.	.	.	.
73	1	2	4	1	2	12	1	24	2017-07-08	2018	3	29	2.14286	22.7468	3.3	814	0.0571429	-32	7	44.22	355	1	11.9643	10.4723	62.1903	22.0776	32.5499	30.635	20.569	.	.	.	.	.	.	.	.	.	.
73	1	2	4	1	2	12	1	24	2017-07-08	2018	3	30	2.28571	23.7547	3.3	818	0	4	7	42.0829	366.429	1	11.64	10.1885	60.5984	22.2149	32.4034	31.0615	21.006	.	.	.	.	.	.	.	.	.	.
73	1	2	4	1	2	12	1	24	2017-07-08	2018	3	31	2.28571	24.8303	3.3	831	0	13	7	42.9471	371	1	11.8757	10.3948	67.0555	24.8776	35.2724	32.6278	23.0652	.	.	.	.	.	.	.	.	.	.
73	1	2	4	1	2	12	1	24	2017-07-08	2018	3	32	2.14286	26.6355	3.3	825	0	-6	7	40.1971	368.857	1	10.7429	9.40322	65.2884	24.0841	33.4873	31.9556	22.7452	.	.	.	.	.	.	.	.	.	.
73	1	2	4	1	2	12	1	24	2017-07-08	2018	3	33	2.14286	26.1158	3.3	841	0	16	7	41.5814	368	1	9.66857	8.39759	68.1188	25.0677	33.4653	31.9995	23.5913	.	.	.	.	.	.	.	.	.	.
73	1	2	4	1	2	12	1	24	2017-07-08	2018	3	34	2.28571	25.9621	3.3	846	0	5	7	42.1186	372.286	1	9.10714	7.8622	64.6559	24.0646	31.9268	30.5901	22.5303	.	.	.	.	.	.	.	.	.	.
73	1	2	4	1	2	12	1	24	2017-07-08	2018	3	35	2.28571	26.6562	3.33333	851	0.0333333	5	7	38.95	374	1	8.10857	7.00013	69.8462	26.1225	33.1226	31.8329	25.1631	.	.	.	.	.	.	.	.	.	.
73	1	2	4	1	2	12	1	24	2017-07-08	2018	3	36	2.57143	29.5295	3.35005	865	0.0167167	14	7	40.8514	379.714	1	7.33857	6.33539	73.2225	27.7855	34.1209	30.5761	24.2049	.	.	.	.	.	.	.	.	.	.
73	1	2	4	1	2	12	1	24	2017-07-08	2018	3	37	2.42857	27.8882	3.3668	837	0.01675	-28	7	38.2171	382	1	6.40143	5.53627	72.3361	27.6324	33.1687	31.6802	26.1394	.	.	.	.	.	.	.	.	.	.
73	1	2	4	1	2	12	1	24	2017-07-08	2018	3	38	2.71429	28.6836	3.38355	829	0.01675	-8	7	40.0614	374.143	1	5.57143	4.82541	73.0054	27.3125	32.1379	29.9128	25.0865	.	.	.	.	.	.	.	.	.	.
73	1	2	4	1	2	12	1	24	2017-07-08	2018	3	39	2.85714	26.8392	3.4	864	0.01645	35	7	36.9357	350.286	1	4.79143	4.14986	68.1174	23.8301	27.98	27.98	23.8301	.	.	.	.	.	.	.	.	.	.
73	1	2	4	1	2	12	1	24	2017-07-08	2018	3	40	2.71429	24.8882	3.4	823	0	-41	7	35.1343	342	1	3.83714	3.32335	65.3516	22.3502	25.6736	25.6736	22.3502	.	.	.	.	.	.	.	.	.	.
73	1	2	4	1	2	12	1	24	2017-07-08	2018	3	41	2.57143	29.5437	.	.	.	.	7	35.4129	362.714	2.42857	2.85	2.46481	73.7799	26.7709	29.2357	28.0338	25.5599	.	.	.	.	.	.	.	.	.	.
73	1	2	4	1	2	12	1	24	2017-07-08	2018	3	42	2.57143	30.7358	.	.	.	.	7	35.7914	371	3	1.97286	1.70415	72.25	26.8048	28.5089	28.5089	26.8048	.	.	.	.	.	.	.	.	.	.
73	1	2	4	1	2	12	1	24	2017-07-08	2018	3	43	2.42857	29.6191	.	.	.	.	7	34.0443	350.286	3	0.964286	0.83295	82.6381	28.9457	29.7786	29.7786	28.9457	.	.	.	.	.	.	.	.	.	.
73	1	2	4	1	2	12	1	24	2017-07-08	2018	3	44	2.33333	30.5985	.	.	.	.	6	35.07	342	3	0	0	70.4614	24.0978	24.0978	24.0978	24.0978	.	.	.	.	.	.	.	.	.	.
97	1	2	4	2	2	12	1	24	2017-06-18	2017	1	1	3	10.2722	3.68	725	.	.	4	36.835	436	5	3.03	2.63004	29.154	12.7111	15.3412	15.3412	12.7111	.	.	.	.	.	.	.	.	.	.
97	1	2	4	2	2	12	1	24	2017-06-18	2017	1	2	2.28571	19.0343	3.6	711	-0.08	-14	7	37.4729	439.857	5	5.99571	5.20428	35.8917	15.7953	20.9995	20.9995	15.7953	2	2017-06-29	1.1363	0.055492	44.611	1.64944	2.53078	0.0570065	-1.24408	0.379175	-0.42116
97	1	2	4	2	2	12	1	24	2017-06-18	2017	1	3	2.85714	19.911	3.5	720	-0.1	9	7	43.34	449.571	6.14286	8.80143	7.68034	37.5736	16.8785	24.5589	24.5589	16.8785	.	.	.	.	.	.	.	.	.	.
97	1	2	4	2	2	12	1	24	2017-06-18	2017	1	4	2.57143	17.8932	3.44286	729	-0.0571429	9	7	45.09	453	7	11.7214	10.2457	34.9895	15.8502	26.0959	26.0959	15.8502	2	2017-07-13	0.982459	-0.00768569	52.0487	1.71641	2.46144	0.109101	-0.962171	0.22546	-0.64693
97	1	2	4	2	2	12	1	24	2017-06-18	2017	1	5	2.85714	18.4679	3.34286	739	-0.1	10	7	49.6671	453	7	11.9357	10.433	40.7589	18.4638	28.8968	27.8846	17.488	.	.	.	.	.	.	.	.	.	.
97	1	2	4	2	2	12	1	24	2017-06-18	2017	1	6	2.57143	18.8467	3.3	748	-0.0428571	9	7	46.4871	405.857	7	11.86	10.3668	41.9256	17.0085	27.3754	27.3754	17.0085	2	2017-07-27	0.935399	-0.0290029	50.6599	1.70466	2.69333	0.169258	-0.77145	0.278784	-0.554732
97	1	2	4	2	2	12	1	24	2017-06-18	2017	1	7	2.85714	17.1445	3.2	757	-0.1	9	7	49.3214	398	7	11.9614	10.4988	38.6864	15.3972	25.896	25.896	15.3972	.	.	.	.	.	.	.	.	.	.
97	1	2	4	2	2	12	1	24	2017-06-18	2017	1	8	2.85714	20.3539	3.2	735	0	-22	7	47.81	446	7	11.8414	10.411	43.8396	19.6096	30.0206	28.6636	18.6337	.	.	.	.	.	.	.	.	.	.
97	1	2	4	2	2	12	1	24	2017-06-18	2017	1	9	2.71429	25.9273	3.15714	733	-0.0428571	-2	7	47.7843	454	7	12.0529	10.5969	45.0823	20.4674	31.0643	29.483	19.137	.	.	.	.	.	.	.	.	.	.
97	1	2	4	2	2	12	1	24	2017-06-18	2017	1	10	2.42857	21.65	3.1	750	-0.0571429	17	7	46.4443	456.571	7	11.5314	10.1384	43.4011	19.814	29.9524	28.9378	18.9906	.	.	.	.	.	.	.	.	.	.
97	1	2	4	2	2	12	1	24	2017-06-18	2017	1	11	2.14286	22.3852	3.1	746	0	-4	7	44.38	457	7	9.51857	8.39324	41.8436	19.1225	27.5158	26.5772	18.0931	.	.	.	.	.	.	.	.	.	.
97	1	2	4	2	2	12	1	24	2017-06-18	2017	1	12	2.57143	26.7674	3.134	742	0.034	-4	7	44.9971	465.571	7	10.9714	9.68558	44.3778	20.6597	30.3453	29.0187	19.518	.	.	.	.	.	.	.	.	.	.
97	1	2	4	2	2	12	1	24	2017-06-18	2017	2	13	2.28571	19.1689	3.168	738	0.034	-4	7	45.2186	467	7	11.9343	10.5356	40.2379	18.7911	29.3267	28.9035	18.1804	.	.	.	.	.	.	.	.	.	.
97	1	2	4	2	2	12	1	24	2017-06-18	2017	2	14	2.57143	20.7743	3.202	736	0.034	-2	7	45.3957	467	7	11.8871	10.494	41.4818	19.372	29.866	28.6564	18.2287	.	.	.	.	.	.	.	.	.	.
97	1	2	4	2	2	12	1	24	2017-06-18	2017	2	15	2.71429	21.007	3.236	743	0.034	7	7	46.2443	431	7	11.91	10.402	43.113	18.6275	29.0295	28.1623	17.7819	.	.	.	.	.	.	.	.	.	.
97	1	2	4	2	2	12	1	24	2017-06-18	2017	2	16	2.42857	18.7447	3.275	733	0.039	-10	7	45.0171	425	7	11.7929	10.2551	40.7278	17.3093	27.5644	26.0901	16.0358	.	.	.	.	.	.	.	.	.	.
97	1	2	4	2	2	12	1	24	2017-06-18	2017	2	17	2.42857	19.0842	3.22857	734	-0.0464286	1	7	43.2014	396.714	7	11.7171	10.1892	40.6282	16.1156	26.3048	26.3048	16.1156	.	.	.	.	.	.	.	.	.	.
97	1	2	4	2	2	12	1	24	2017-06-18	2017	2	18	2.28571	16.3144	3.24286	716	0.0142857	-18	7	44.5486	392	7	11.8257	10.2836	40.2809	15.7901	26.0737	26.0737	15.7901	.	.	.	.	.	.	.	.	.	.
97	1	2	4	2	2	12	1	24	2017-06-18	2017	2	19	2.42857	18.0837	3.3	724	0.0571429	8	7	40.9529	413.429	7	11.8571	10.3467	38.5391	15.9586	26.3053	26.3053	15.9586	.	.	.	.	.	.	.	.	.	.
97	1	2	4	2	2	12	1	24	2017-06-18	2017	2	20	2.42857	17.006	3.4	712	0.1	-12	7	42.7557	417	7	11.6257	10.1585	36.7131	15.3094	25.4679	24.4425	14.6851	2	2017-10-24	0.783865	-0.105759	83.4698	1.92153	2.8929	0.234848	-0.629214	0.102785	-0.98807
97	1	2	4	2	2	12	1	24	2017-06-18	2017	2	21	2	18.3352	3.45714	739	0.0571429	27	7	37.9686	408.429	7	12.0986	10.5717	40.0014	16.3366	26.9084	26.9084	16.3366	.	.	.	.	.	.	.	.	.	.
97	1	2	4	2	2	12	1	24	2017-06-18	2017	2	22	2.42857	17.9471	3.45714	734	0	-5	7	41.7357	407	7	11.7457	10.2634	39.3346	16.0092	26.2726	26.2726	16.0092	.	.	.	.	.	.	.	.	.	.
97	1	2	4	2	2	12	1	24	2017-06-18	2017	2	23	2.14286	17.8448	3.48571	736	0.0285714	2	7	39.4929	413.857	7	11.7243	10.3206	39.1148	16.1892	26.5098	26.5098	16.1892	.	.	.	.	.	.	.	.	.	.
97	1	2	4	2	2	12	1	24	2017-06-18	2017	2	24	2.28571	18.0931	3.41429	731	-0.0714286	-5	7	38.3629	395	5.28571	11.3857	10.0536	35.6064	14.1741	24.2277	24.2277	14.1741	.	.	.	.	.	.	.	.	.	.
97	1	2	4	2	2	12	1	24	2017-06-18	2017	3	25	1.85714	17.4038	3.42857	721	0.0142857	-10	7	36.4343	345	1	10.0943	8.91325	35.791	12.3479	21.2612	21.2612	12.3479	.	.	.	.	.	.	.	.	.	.
97	1	2	4	2	2	12	1	24	2017-06-18	2017	3	26	2.57143	16.433	3.5	734	0.0714286	13	7	39.6929	345	1	11.5186	10.1709	31.1332	10.7409	20.9118	20.9118	10.7409	.	.	.	.	.	.	.	.	.	.
97	1	2	4	2	2	12	1	24	2017-06-18	2017	3	27	2.57143	17.3231	3.5	730	0	-4	7	39.2314	345.857	1	11.3671	9.98318	35.1035	12.1415	22.1247	22.1247	12.1415	.	.	.	.	.	.	.	.	.	.
97	1	2	4	2	2	12	1	24	2017-06-18	2017	3	28	2.28571	17.0786	3.6	740	0.1	10	7	37.5143	346	1	10.9286	9.57561	34.4648	11.9248	21.5004	21.5004	11.9248	.	.	.	.	.	.	.	.	.	.
97	1	2	4	2	2	12	1	24	2017-06-18	2017.86	3	29	2.71429	17.3232	3.58571	744	-0.0142857	4	7	37.1229	322.857	1	9.20571	8.06605	35.8552	11.559	19.6251	19.6251	11.559	.	.	.	.	.	.	.	.	.	.
97	1	2	4	2	2	12	1	24	2017-06-18	2018	3	30	2.14286	15.1603	3.6	735	0.0142857	-9	7	33.6371	319	1	8.30286	7.27496	33.7976	10.7814	18.0564	18.0564	10.7814	.	.	.	.	.	.	.	.	.	.
97	1	2	4	2	2	12	1	24	2017-06-18	2018	3	31	2.28571	17.1788	3.6	763	0	28	7	35.1514	349.857	1	8.33429	7.29684	40.647	14.2352	21.532	21.532	14.2352	.	.	.	.	.	.	.	.	.	.
97	1	2	4	2	2	12	1	24	2017-06-18	2018	3	32	2.42857	17.7013	3.6	756	0	-7	7	35.4157	355	1	10.4357	9.13438	44.0519	15.6384	24.7728	24.7728	15.6384	.	.	.	.	.	.	.	.	.	.
97	1	2	4	2	2	12	1	24	2017-06-18	2018	3	33	2	19.0628	3.6	769	0	13	7	35.2571	368.714	1	9.83429	8.60795	46.5698	17.1814	25.7893	25.7893	17.1814	.	.	.	.	.	.	.	.	.	.
97	1	2	4	2	2	12	1	24	2017-06-18	2018	3	34	2.14286	22.0717	3.6	770	0	1	7	34.4586	371	1	8.78857	7.69264	51.5904	19.1401	26.8327	26.8327	19.1401	.	.	.	.	.	.	.	.	.	.
97	1	2	4	2	2	12	1	24	2017-06-18	2018	3	35	2.28571	21.3652	3.64286	780	0.0428571	10	7	31.4471	368.429	1	7.51571	6.5785	47.5465	17.5171	24.0956	24.0956	17.5171	.	.	.	.	.	.	.	.	.	.
97	1	2	4	2	2	12	1	24	2017-06-18	2018	3	36	2	21.6838	3.7	781	0.0571429	1	7	30.4329	368	1	7.20286	6.24478	49.6069	18.2553	24.5001	24.5001	18.2553	.	.	.	.	.	.	.	.	.	.
97	1	2	4	2	2	12	1	24	2017-06-18	2018	3	37	2	21.8751	3.7	777	0	-4	7	30.0157	373.143	1	6.30429	5.44249	51.3939	19.181	24.6235	24.6235	19.181	.	.	.	.	.	.	.	.	.	.
97	1	2	4	2	2	12	1	24	2017-06-18	2018	3	38	2.71429	22.4597	3.66	807	-0.04	30	7	31.4486	374	1	5.55143	4.79255	50.2142	18.7801	23.5727	23.5727	18.7801	.	.	.	.	.	.	.	.	.	.
97	1	2	4	2	2	12	1	24	2017-06-18	2018	3	39	2	23.711	3.72	822	0.06	15	7	30.2486	380.857	1	4.54571	3.92432	55.3778	21.0898	25.0142	25.0142	21.0898	.	.	.	.	.	.	.	.	.	.
97	1	2	4	2	2	12	1	24	2017-06-18	2018	3	40	2.42857	24.7449	3.78	816	0.06	-6	7	28.6743	382	1	3.78714	3.27681	53.5616	20.4605	23.7373	23.7373	20.4605	.	.	.	.	.	.	.	.	.	.
97	1	2	4	2	2	12	1	24	2017-06-18	2018	3	41	2.42857	19.2067	3.84	799	0.06	-17	7	25.7871	372.571	1	2.82	2.4424	47.7773	17.7906	20.233	20.233	17.7906	.	.	.	.	.	.	.	.	.	.
97	1	2	4	2	2	12	1	24	2017-06-18	2018	3	42	2.28571	18.7899	3.9	811	0.06	12	7	24.1757	346.143	1	1.91143	1.65549	50.189	17.3659	19.0214	19.0214	17.3659	.	.	.	.	.	.	.	.	.	.
97	1	2	4	2	2	12	1	24	2017-06-18	2018	3	43	2.14286	17.4213	3.9	781	0	-30	7	24.6471	342	1	0.941429	0.815371	50.9758	17.4337	18.2491	18.2491	17.4337	.	.	.	.	.	.	.	.	.	.
97	1	2	4	2	2	12	1	24	2017-06-18	2018	3	44	3	17.2149	.	.	.	.	1	.										.	.	.	.	.	.	.	.	.	.
108	1	2	4	1	1	6	2	25	2017-07-03	2017	1	1	2.2	12.086	3.52	896	.	.	4	33.4275	453	7	5.055	4.44739	28.2334	12.7897	17.2371	17.2371	12.7897	.	.	.	.	.	.	.	.	.	.
108	1	2	4	1	1	6	2	25	2017-07-03	2017	1	2	2.42857	17.973	3.5	888	-0.02	-8	7	38.1443	453	7	3.69	3.24646	40.1336	18.1805	21.427	21.427	18.1805	.	.	.	.	.	.	.	.	.	.
108	1	2	4	1	1	6	2	25	2017-07-03	2017	1	3	2.85714	21.5359	3.4	879	-0.1	-9	7	44.7071	453	7	4.81286	4.23435	42.1994	19.1163	23.3507	23.3507	19.1163	.	.	.	.	.	.	.	.	.	.
108	1	2	4	1	1	6	2	25	2017-07-03	2017	1	4	2.14286	18.5237	3.3	871	-0.1	-8	7	41.7971	398	7	5.68429	5.00103	44.4839	17.7046	22.7056	22.7056	17.7046	2	2017-07-27	1.22277	0.0873455	84.7921	1.92836	2.52863	0.0690204	-1.16102	0.299597	-0.523463
108	1	2	4	1	1	6	2	25	2017-07-03	2017	1	5	2.85714	21.1754	3.21429	862	-0.0857143	-9	7	46.4186	398	7	5.96571	5.26435	47.1511	18.7661	24.0305	24.0305	18.7661	.	.	.	.	.	.	.	.	.	.
108	1	2	4	1	1	6	2	25	2017-07-03	2017	1	6	2.28571	23.1456	3.1	840	-0.114286	-22	7	43.7157	454	7	5.70286	5.03505	48.8662	22.1852	27.2203	27.2203	22.1852	2	2017-08-10	0.768237	-0.114505	77.7447	1.89067	2.60059	0.188277	-0.725203	0.303981	-0.517153
108	1	2	4	1	1	6	2	25	2017-07-03	2017	1	7	2.28571	26.2552	3.12857	865	0.0285714	25	7	43.4243	454	7	5.88143	5.19271	53.6514	24.3577	29.5504	29.5504	24.3577	.	.	.	.	.	.	.	.	.	.
108	1	2	4	1	1	6	2	25	2017-07-03	2017	1	8	2.14286	25.6204	3.1	866	-0.0285714	1	7	41.17	457	7	4.91	4.33504	48.7692	22.2875	26.6226	26.6226	22.2875	.	.	.	.	.	.	.	.	.	.
108	1	2	4	1	1	6	2	25	2017-07-03	2017	1	9	2.14286	24.8201	3.1	869	0	3	7	40.59	457	7	3.66714	3.24088	55.2469	25.2478	28.4887	28.4887	25.2478	.	.	.	.	.	.	.	.	.	.
108	1	2	4	1	1	6	2	25	2017-07-03	2017	1	10	2.85714	31.3309	3.12333	873	0.023334	4	7	40.0771	467	7	5.09286	4.50158	60.0586	28.0474	32.5489	32.5489	28.0474	.	.	.	.	.	.	.	.	.	.
108	1	2	4	1	1	6	2	25	2017-07-03	2017	1	11	3.71429	28.495	3.14667	876	0.023334	3	7	42.2157	467	7	6.00286	5.30593	52.9216	24.7144	30.0203	30.0203	24.7144	.	.	.	.	.	.	.	.	.	.
108	1	2	4	1	1	6	2	25	2017-07-03	2017	1	12	3.57143	32.9665	3.17	877	0.023334	1	7	42.7914	467	7	5.91714	5.23016	55.954	26.1305	31.3607	31.3607	26.1305	.	.	.	.	.	.	.	.	.	.
108	1	2	4	1	1	6	2	25	2017-07-03	2017	2	13	3	24.8771	3.19334	887	0.023334	10	7	39.7557	425	7	5.57	4.91026	50.5214	21.4716	26.3819	26.3819	21.4716	.	.	.	.	.	.	.	.	.	.
108	1	2	4	1	1	6	2	25	2017-07-03	2017	2	14	3.14286	23.0938	3.21667	865	0.0233307	-22	7	39.9086	425	7	5.99429	5.28157	52.0345	22.1147	27.3962	27.3962	22.1147	.	.	.	.	.	.	.	.	.	.
108	1	2	4	1	1	6	2	25	2017-07-03	2017	2	15	3.28571	24.7828	3.28571	864	0.0690476	-1	7	41.8829	392	7	6.03571	5.31807	57.5208	22.5482	27.8662	27.8662	22.5482	.	.	.	.	.	.	.	.	.	.
108	1	2	4	1	1	6	2	25	2017-07-03	2017	2	16	2.71429	24.6086	3.2	873	-0.0857143	9	7	39.0929	392	7	5.81714	5.12548	53.6508	21.0311	26.1566	26.1566	21.0311	.	.	.	.	.	.	.	.	.	.
108	1	2	4	1	1	6	2	25	2017-07-03	2017	2	17	2.42857	31.1073	3.18571	881	-0.0142857	8	7	37.5214	417	7	5.80857	5.10289	55.5115	23.1483	28.2512	28.2512	23.1483	.	.	.	.	.	.	.	.	.	.
108	1	2	4	1	1	6	2	25	2017-07-03	2017	2	18	2.85714	27.0035	3.15714	890	-0.0285714	9	7	39.9443	417	7	5.67429	4.98259	54.5888	22.7635	27.7461	27.7461	22.7635	.	.	.	.	.	.	.	.	.	.
108	1	2	4	1	1	6	2	25	2017-07-03	2017	2	19	2	26.243	3.14286	889	-0.0142857	-1	7	35.1357	407	7	4.87	4.27635	56.2206	22.8818	27.1581	27.1581	22.8818	.	.	.	.	.	.	.	.	.	.
108	1	2	4	1	1	6	2	25	2017-07-03	2017	2	20	2.28571	30.9273	3.14286	899	0	10	7	38.5371	407	7	5.76	5.05786	62.3346	25.3702	30.428	30.428	25.3702	2	2017-11-16	0.692533	-0.159559	93.0386	1.96866	3.24194	0.976718	-0.0102308	0.159484	-0.797283
108	1	2	4	1	1	6	2	25	2017-07-03	2017	2	21	2.14286	27.8091	3.18571	909	0.0428571	10	7	38.0171	415	7	5.65143	4.99457	62.2141	25.8188	30.8134	30.8134	25.8188	.	.	.	.	.	.	.	.	.	.
108	1	2	4	1	1	6	2	25	2017-07-03	2017	2	22	1.85714	30.2906	3.12857	888	-0.0571429	-21	7	35.3171	385	4.42857	5.61429	4.96752	67.6108	25.9572	30.9247	30.0141	25.161	.	.	.	.	.	.	.	.	.	.
108	1	2	4	1	1	6	2	25	2017-07-03	2017	2	23	2.28571	27.9344	3.1	866	-0.0285714	-22	7	37.3914	345	1	5.21714	4.61613	69.7947	24.0792	28.6953	28.6953	24.0792	.	.	.	.	.	.	.	.	.	.
108	1	2	4	1	1	6	2	25	2017-07-03	2017	2	24	3.42857	27.6875	3.17143	871	0.0714286	5	7	40.2429	345	1	6.14143	5.43394	71.4307	24.6436	30.0775	30.0775	24.6436	.	.	.	.	.	.	.	.	.	.
108	1	2	4	1	1	6	2	25	2017-07-03	2017	3	25	2.71429	29.7185	3.2	876	0.0285714	5	7	39.2386	346	1	5.88429	5.16271	69.1155	23.914	29.0767	29.0767	23.914	.	.	.	.	.	.	.	.	.	.
108	1	2	4	1	1	6	2	25	2017-07-03	2017	3	26	2.71429	29.4697	3.2	880	0	4	7	38.6629	346	1	5.92429	5.19145	72.9	25.2234	30.4149	29.4743	24.2983	.	.	.	.	.	.	.	.	.	.
108	1	2	4	1	1	6	2	25	2017-07-03	2018	3	27	2.71429	29.837	3.25714	885	0.0571429	5	7	36.81	319	1	5.82714	5.10633	79.9396	25.5007	30.6071	30.6071	25.5007	.	.	.	.	.	.	.	.	.	.
108	1	2	4	1	1	6	2	25	2017-07-03	2018	3	28	2.57143	23.8328	3.28571	885	0.0285714	0	7	35.5457	319	1	6.10714	5.35169	70.3498	22.4416	27.7933	27.7933	22.4416	.	.	.	.	.	.	.	.	.	.
108	1	2	4	1	1	6	2	25	2017-07-03	2018	3	29	2.42857	27.5661	3.2	902	-0.0857143	17	7	33.7386	355	1	6.00571	5.25452	73.4737	26.0832	31.3377	31.3377	26.0832	.	.	.	.	.	.	.	.	.	.
108	1	2	4	1	1	6	2	25	2017-07-03	2018	3	30	3	30.1332	3.2	919	0	17	7	36.34	355	1	5.95286	5.20696	72.4846	25.732	30.939	30.939	25.732	.	.	.	.	.	.	.	.	.	.
108	1	2	4	1	1	6	2	25	2017-07-03	2018	3	31	3.57143	31.6453	3.22857	919	0.0285714	0	7	35.5686	371	1	5.86714	5.13199	71.694	26.5985	31.7305	30.8282	25.8191	.	.	.	.	.	.	.	.	.	.
108	1	2	4	1	1	6	2	25	2017-07-03	2018	3	32	3.28571	32.7811	3.3	918	0.0714286	-1	7	34.2643	371	1	5.34571	4.6759	72.7653	26.9959	31.6718	31.6718	26.9959	.	.	.	.	.	.	.	.	.	.
108	1	2	4	1	1	6	2	25	2017-07-03	2018	3	33	3.85714	31.687	3.3	918	0	0	7	34.4571	368	1	5.00571	4.3785	74.0621	27.2549	31.6334	31.6334	27.2549	.	.	.	.	.	.	.	.	.	.
108	1	2	4	1	1	6	2	25	2017-07-03	2018	3	34	3.14286	32.4673	3.34286	917	0.0428571	-1	7	33.2014	368	1	4.30857	3.7498	78.3216	28.8224	32.5722	32.5722	28.8224	.	.	.	.	.	.	.	.	.	.
108	1	2	4	1	1	6	2	25	2017-07-03	2018	3	35	2.85714	32.5945	3.37143	917	0.0285714	0	7	32.5671	374	1	4.05286	3.52355	73.8061	27.6035	31.127	31.127	27.6035	.	.	.	.	.	.	.	.	.	.
108	1	2	4	1	1	6	2	25	2017-07-03	2018	3	36	2.42857	30.8834	3.35	944	-0.0214286	27	7	32.0543	374	1	3.46143	3.00937	67.6944	25.3177	28.3271	28.3271	25.3177	.	.	.	.	.	.	.	.	.	.
108	1	2	4	1	1	6	2	25	2017-07-03	2018	3	37	3	32.3977	.	.	.	.	7	31.3871	382	1	3.05286	2.65415	73.3431	28.0171	30.6712	30.6712	28.0171	.	.	.	.	.	.	.	.	.	.
108	1	2	4	1	1	6	2	25	2017-07-03	2018	3	38	2.57143	33.8989	.	.	.	.	7	29.99	382	1	2.65714	2.29744	68.2668	26.0779	28.3754	28.3754	26.0779	.	.	.	.	.	.	.	.	.	.
108	1	2	4	1	1	6	2	25	2017-07-03	2018	3	39	2.85714	30.955	.	.	.	.	7	28.4229	371	1	1.11	0.958707	56.4669	20.9492	21.9079	21.9079	20.9492	.	.	.	.	.	.	.	.	.	.
108	1	2	4	1	1	6	2	25	2017-07-03	2018	3	40	,	21.8207	.	.	.	.	1											.	.	.	.	.	.	.	.	.	.
130	2	2	4	2	2	12	1	24	2017-05-14	2017	1	1	2	10.267	4.3	850	.	.	3	27.7333	495	5	3.29	2.84355	26.7522	13.2423	16.0859	16.0859	13.2423	.	.	.	.	.	.	.	.	.	.
130	2	2	4	2	2	12	1	24	2017-05-14	2017	1	2	2.14286	12.9254	4.31429	810	0.0142857	-40	7	30.3086	495	5	5.18429	4.48078	22.3887	11.0824	15.5632	15.5632	11.0824	1	2017-05-25	1.42426	0.153588	48.7008	1.68754	3.14471	0.130236	-0.885268	0.608208	-0.215948
130	2	2	4	2	2	12	1	24	2017-05-14	2017	1	3	1.85714	9.57778	4.14286	795	-0.171429	-15	7	32.5314	482.143	5	8.08143	6.98478	18.9567	9.15619	16.141	16.141	9.15619	.	.	.	.	.	.	.	.	.	.
130	2	2	4	2	2	12	1	24	2017-05-14	2017	1	4	2.28571	8.59282	3.98571	780	-0.157143	-15	7	31.96	480	5	11.0729	9.60026	17.1236	8.21934	17.8196	17.8196	8.21934	1	2017-06-08	2.6532	0.423771	83.596	1.92219	2.69752	0.0636451	-1.19623	0.510225	-0.292238
130	2	2	4	2	2	12	1	24	2017-05-14	2017	1	5	2.42857	10.0602	3.81429	796	-0.171429	16	7	33.5243	442.286	5	12.1014	10.504	21.363	9.44743	19.9515	19.9515	9.44743	.	.	.	.	.	.	.	.	.	.
130	2	2	4	2	2	12	1	24	2017-05-14	2017	1	6	2.42857	10.7391	3.78571	756	-0.0285714	-40	7	37.1786	436	5	11.7886	10.2325	25.0132	10.9058	21.1382	21.1382	10.9058	2	2017-06-22	2.2158	0.34553	150.678	2.17805	2.30974	0.173037	-0.761861	0.445286	-0.351361
130	2	2	4	2	2	12	1	24	2017-05-14	2017	1	7	1.71429	13.3738	3.68571	752	-0.1	-4	7	35.5043	439.857	5	11.3671	9.86668	26.0351	11.464	21.3307	21.3307	11.464	.	.	.	.	.	.	.	.	.	.
130	2	2	4	2	2	12	1	24	2017-05-14	2017	1	8	2	14.0837	3.72857	756	0.0428571	4	7	37.9357	449.571	6.14286	11.5086	10.0384	27.7467	12.4665	22.5049	22.5049	12.4665	.	.	.	.	.	.	.	.	.	.
130	2	2	4	2	2	12	1	24	2017-05-14	2017	1	9	2.14286	13.2814	3.71429	760	-0.0142857	4	7	38.45	453	7	11.79	10.3056	26.5886	12.0447	22.3503	22.3503	12.0447	.	.	.	.	.	.	.	.	.	.
130	2	2	4	2	2	12	1	24	2017-05-14	2017	1	10	2.28571	16.5223	3.71429	763	0	3	7	39.6614	453	7	11.8057	10.3194	32.1651	14.5708	24.8902	24.8902	14.5708	.	.	.	.	.	.	.	.	.	.
130	2	2	4	2	2	12	1	24	2017-05-14	2017	1	11	2	17.1503	3.8	767	0.0857143	4	7	37.79	405.857	7	11.7143	10.2395	36.6352	14.8653	25.1047	25.1047	14.8653	.	.	.	.	.	.	.	.	.	.
130	2	2	4	2	2	12	1	24	2017-05-14	2017	1	12	2.28571	16.887	3.71429	771	-0.0857143	4	7	35.5214	398	7	8.32714	7.30997	36.927	14.697	22.0069	22.0069	14.697	.	.	.	.	.	.	.	.	.	.
130	2	2	4	2	2	12	1	24	2017-05-14	2017	2	13	2.28571	14.8358	3.7	741	-0.0142857	-30	7	39.0757	446	7	11.3086	9.9425	32.7951	14.6513	24.5938	24.5938	14.6513	.	.	.	.	.	.	.	.	.	.
130	2	2	4	2	2	12	1	24	2017-05-14	2017	2	14	2.28571	18.023	3.7	752	0	11	7	38.45	454	7	11.8386	10.4085	38.4374	17.4506	27.859	27.859	17.4506	.	.	.	.	.	.	.	.	.	.
130	2	2	4	2	2	12	1	24	2017-05-14	2017	2	15	1.85714	19.2858	3.7	764	0	12	7	35.8571	456.571	7	11.3386	9.96887	39.3282	17.9579	27.9268	27.9268	17.9579	.	.	.	.	.	.	.	.	.	.
130	2	2	4	2	2	12	1	24	2017-05-14	2017	2	16	2.14286	17.694	3.6	765	-0.1	1	7	38.3343	457	7	9.37	8.26218	35.3498	16.1549	24.417	24.417	16.1549	.	.	.	.	.	.	.	.	.	.
130	2	2	4	2	2	12	1	24	2017-05-14	2017	2	17	1.85714	22.0605	3.66	766	0.06	1	7	35.56	465.571	7	10.8386	9.56829	38.6793	17.9987	27.567	27.567	17.9987	.	.	.	.	.	.	.	.	.	.
130	2	2	4	2	2	12	1	24	2017-05-14	2017	2	18	2	19.947	3.72	767	0.06	1	7	35.4629	467	7	11.7929	10.4107	38.7319	18.0878	28.4985	28.4985	18.0878	.	.	.	.	.	.	.	.	.	.
130	2	2	4	2	2	12	1	24	2017-05-14	2017	2	19	2.14286	21.6635	3.78	755	0.06	-12	7	34.8443	467	7	11.9386	10.5394	40.8242	19.0649	29.6043	28.6803	18.1556	.	.	.	.	.	.	.	.	.	.
130	2	2	4	2	2	12	1	24	2017-05-14	2017	2	20	2	18.8423	3.84	780	0.06	25	7	33.4114	431	7	11.7714	10.2805	39.518	17.0039	27.2844	26.4449	16.2713	2	2017-10-05	0.753015	-0.123196	158.908	2.20115	3.15904	0.239935	-0.619907	0.0949573	-1.02247
130	2	2	4	2	2	12	1	24	2017-05-14	2017	2	21	2.14286	20.3242	3.9	775	0.06	-5	7	34.8957	425	7	11.7114	10.1843	40.6161	17.2618	27.4461	27.4461	17.2618	.	.	.	.	.	.	.	.	.	.
130	2	2	4	2	2	12	1	24	2017-05-14	2017	2	22	2.14286	19.3579	3.9	775	0	0	7	31.8029	396.714	7	11.1429	9.68983	39.9933	15.8559	25.5457	25.5457	15.8559	.	.	.	.	.	.	.	.	.	.
130	2	2	4	2	2	12	1	24	2017-05-14	2017	2	23	2.28571	17.6109	3.9	781	0	6	7	31.3786	392	7	10.2986	8.95564	41.7279	16.3573	25.313	25.313	16.3573	.	.	.	.	.	.	.	.	.	.
130	2	2	4	2	2	12	1	24	2017-05-14	2017	2	24	2.28571	20.1334	3.92857	790	0.0285714	9	7	30.9286	413.429	7	10.5214	9.18251	45.2741	18.6994	27.8819	26.9563	18.2153	.	.	.	.	.	.	.	.	.	.
130	2	2	4	2	2	12	1	24	2017-05-14	2017	3	25	2.14286	18.7531	4	787	0.0714286	-3	7	29.2929	417	7	11.6929	10.2172	40.2696	16.7924	27.0096	27.0096	16.7924	.	.	.	.	.	.	.	.	.	.
130	2	2	4	2	2	12	1	24	2017-05-14	2017	3	26	2.28571	14.4839	4	778	0	-9	7	28.6329	408.429	7	12.0571	10.5355	35.3404	14.4252	24.9607	24.9607	14.4252	.	.	.	.	.	.	.	.	.	.
130	2	2	4	2	2	12	1	24	2017-05-14	2017	3	27	2.14286	17.5284	4.02857	795	0.0285714	17	7	27.2871	407	7	10.9271	9.54814	40.8424	16.6229	26.171	26.171	16.6229	.	.	.	.	.	.	.	.	.	.
130	2	2	4	2	2	12	1	24	2017-05-14	2017	3	28	2.14286	16.9791	4.12857	808	0.1	13	7	26.1629	413.857	7	11.1314	9.79898	38.4957	15.925	25.724	25.724	15.925	.	.	.	.	.	.	.	.	.	.
130	2	2	4	2	2	12	1	24	2017-05-14	2017	3	29	2	16.1875	4.14286	796	0.0142857	-12	7	24.6429	395	5.28571	11.6414	10.2794	43.473	16.9442	27.2236	27.2236	16.9442	.	.	.	.	.	.	.	.	.	.
130	2	2	4	2	2	12	1	24	2017-05-14	2017	3	30	2	16.7272	4.2	801	0.0571429	5	7	23.9257	345	1	10.0414	8.86658	46.425	16.0166	24.8832	24.8832	16.0166	.	.	.	.	.	.	.	.	.	.
130	2	2	4	2	2	12	1	24	2017-05-14	2017	3	31	2.14286	17.7381	4.2	805	0	4	7	25.4657	345	1	10.8014	9.53766	43.4863	15.0028	24.5404	24.5404	15.0028	.	.	.	.	.	.	.	.	.	.
130	2	2	4	2	2	12	1	24	2017-05-14	2017	3	32	2.14286	15.1172	4.22857	814	0.0285714	9	7	23.0871	345.857	1	10.5514	9.26782	43.4744	15.0357	24.3035	24.3035	15.0357	.	.	.	.	.	.	.	.	.	.
130	2	2	4	2	2	12	1	24	2017-05-14	2017	3	33	2	16.6112	4.3	813	0.0714286	-1	7	20.4171	346	1	8.37286	7.3363	44.9474	15.5518	22.8881	22.8881	15.5518	.	.	.	.	.	.	.	.	.	.
130	2	2	4	2	2	12	1	24	2017-05-14	2017.86	3	34	2.28571	15.7646	4.35714	818	0.0571429	5	7	18.45	322.857	1	7.67143	6.72171	44.6106	14.3992	21.1209	21.1209	14.3992	.	.	.	.	.	.	.	.	.	.
130	2	2	4	2	2	12	1	24	2017-05-14	2018	3	35	2	15.4265	4.28571	816	-0.0714286	-2	7	18.6143	319	1	7.36714	6.45509	46.0841	14.7008	21.1559	21.1559	14.7008	.	.	.	.	.	.	.	.	.	.
130	2	2	4	2	2	12	1	24	2017-05-14	2018	3	36	2.14286	17.2801	4.34286	850	0.0571429	34	7	17.1343	349.857	1	6.51857	5.70734	44.8028	15.7026	21.41	21.41	15.7026	.	.	.	.	.	.	.	.	.	.
130	2	2	4	2	2	12	1	24	2017-05-14	2018	3	37	1.85714	17.8214	4.34286	838	0	-12	7	15.6643	355	1	6.32571	5.5369	43.9756	15.6113	21.1482	21.1482	15.6113	.	.	.	.	.	.	.	.	.	.
130	2	2	4	2	2	12	1	24	2017-05-14	2018	3	38	2.28571	16.3911	4.27143	841	-0.0714286	3	7	14.5714	368.714	1	5.04571	4.41651	44.4046	16.3733	20.7899	20.7899	16.3733	.	.	.	.	.	.	.	.	.	.
130	2	2	4	2	2	12	1	24	2017-05-14	2018	3	39	2.42857	18.1871	4.1	833	-0.171429	-8	7	14.0486	371	1	4.55	3.98261	45.468	16.8686	20.8513	20.8513	16.8686	.	.	.	.	.	.	.	.	.	.
130	2	2	4	2	2	12	1	24	2017-05-14	2018	3	40	2.57143	16.7779	4.14286	850	0.0428571	17	7	13.06	368.429	1	3.83	3.3524	42.9943	15.8384	19.1908	19.1908	15.8384	.	.	.	.	.	.	.	.	.	.
130	2	2	4	2	2	12	1	24	2017-05-14	2018	3	41	2.14286	18.2864	4.27143	864	0.128571	14	7	12.1743	368	1	2.85571	2.47612	47.9829	17.6577	20.1338	20.1338	17.6577	.	.	.	.	.	.	.	.	.	.
130	2	2	4	2	2	12	1	24	2017-05-14	2018	3	42	2.42857	18.4323	4.34286	889	0.0714286	25	7	10.9057	373.143	1	1.96143	1.6933	46.4047	17.3117	19.005	19.005	17.3117	.	.	.	.	.	.	.	.	.	.
130	2	2	4	2	2	12	1	24	2017-05-14	2018	3	43	2.42857	20.0353	4.34	914	-0.00285714	25	7	9.95857	374	1	0.558571	0.482215	45.3855	16.9742	17.4564	17.4564	16.9742	.	.	.	.	.	.	.	.	.	.
130	2	2	4	2	2	12	1	24	2017-05-14	2018	3	44	3	14.5411	.	.	.	.	1											.	.	.	.	.	.	.	.	.	.
222	1	2	3	1	1	6	1	24	2017-03-16	2017	1	1	2.4	18.117	3.4	674	.	.	5	28.136	453.2	5	2.146	1.84685	42.1863	19.264	21.1108	21.1108	19.264	.	.	.	.	.	.	.	.	.	.
222	1	2	3	1	1	6	1	24	2017-03-16	2017	1	2	2.14286	22.4632	3.4	675	0	1	7	35.89	494	5	3.74429	3.22233	42.3028	20.8976	24.1199	24.1199	20.8976	1	2017-03-23	0.765567	-0.116017	54.719	1.73814	2.96918	0.228329	-0.641438	0.254307	-0.594641
222	1	2	3	1	1	6	1	24	2017-03-16	2017	1	3	2.14286	23.4792	3.34286	688	-0.0571429	13	7	37.1857	478.571	5	4.93429	4.24645	43.6101	20.878	25.1245	24.3471	20.057	.	.	.	.	.	.	.	.	.	.
222	1	2	3	1	1	6	1	24	2017-03-16	2017	1	4	1.85714	21.5862	3.3	691	-0.0428571	3	7	37.3771	458	5	5.32286	4.58149	47.1275	21.5844	26.1659	25.4121	20.8717	1	2017-04-06	0.805	-0.0942041	85.9817	1.93441	3.52641	0.270906	-0.567182	0.219208	-0.659143
222	1	2	3	1	1	6	1	24	2017-03-16	2017	1	5	2	21.1811	3.28571	700	-0.0142857	9	7	36.72	455.429	5	5.63	4.84743	46.9669	21.3837	26.2312	26.2312	21.3837	.	.	.	.	.	.	.	.	.	.
222	1	2	3	1	1	6	1	24	2017-03-16	2017	1	6	2.14286	23.1	3.2	708	-0.0857143	8	7	40.24	452	5	5.56429	4.79085	48.9149	22.1096	26.9004	26.318	21.5251	1	2017-04-20	0.60131	-0.220901	95.3603	1.97937	3.39599	0.11139	-0.953152	0.127583	-0.894207
222	1	2	3	1	1	6	1	24	2017-03-16	2017	1	7	2	21.4581	3.2	711.5	0	3.5	7	39.5329	441.714	5	5.77	4.96797	43.5573	19.2623	24.2303	24.2303	19.2623	.	.	.	.	.	.	.	.	.	.
222	1	2	3	1	1	6	1	24	2017-03-16	2017	1	8	2.28571	22.0212	3.2	715	0	3.5	7	40.5543	428	5	5.81	5.00794	47.5494	20.3511	25.3591	25.3591	20.3511	.	.	.	.	.	.	.	.	.	.
222	1	2	3	1	1	6	1	24	2017-03-16	2017	1	9	2.28571	19.8112	3.2	721	0	6	7	38.1229	456.714	5	5.90571	5.10431	43.6586	19.9196	25.0239	25.0239	19.9196	.	.	.	.	.	.	.	.	.	.
222	1	2	3	1	1	6	1	24	2017-03-16	2017	1	10	2.14286	23.9195	3.2	727	0	6	7	36.87	495	5	5.73571	4.95738	46.9396	23.2351	28.1925	27.5799	22.5669	.	.	.	.	.	.	.	.	.	.
222	1	2	3	1	1	6	1	24	2017-03-16	2017	1	11	2	22.0054	3.2	718	0	-9	7	34.7971	488.571	5	5.43857	4.70056	43.279	21.1122	25.8127	24.8384	20.2346	.	.	.	.	.	.	.	.	.	.
222	1	2	3	1	1	6	1	24	2017-03-16	2017	1	12	2.42857	23.3362	3.2	708	0	-10	7	37.3486	480	5	5.90571	5.11037	47.7026	22.8973	28.0076	25.978	20.8429	.	.	.	.	.	.	.	.	.	.
222	1	2	3	1	1	6	1	24	2017-03-16	2017	2	13	2.28571	24.8413	3.27143	723	0.0714286	15	7	37.0143	461.143	5	5.81	5.04308	51.0424	23.4864	28.5295	28.5295	23.4864	.	.	.	.	.	.	.	.	.	.
222	1	2	3	1	1	6	1	24	2017-03-16	2017	2	14	2.14286	23.4154	3.28571	735	0.0142857	12	7	35.7786	436	5	5.55	4.8174	49.37	21.5253	26.3427	26.3427	21.5253	.	.	.	.	.	.	.	.	.	.
222	1	2	3	1	1	6	1	24	2017-03-16	2017	2	15	1.85714	22.7697	3.3	712	0.0142857	-23	7	34.2757	436	5	5.58143	4.84468	49.4447	21.5579	26.4026	26.4026	21.5579	.	.	.	.	.	.	.	.	.	.
222	1	2	3	1	1	6	1	24	2017-03-16	2017	2	16	1.71429	24.5218	3.3	716	0	4	7	31.6171	446.143	5.28571	4.88143	4.24641	55.9074	24.9342	29.1806	27.8875	23.9957	.	.	.	.	.	.	.	.	.	.
222	1	2	3	1	1	6	1	24	2017-03-16	2017	2	17	2.14286	23.234	3.3	719	0	3	7	35.9357	453	7	5.53429	4.83752	49.107	22.2455	27.083	27.083	22.2455	.	.	.	.	.	.	.	.	.	.
222	1	2	3	1	1	6	1	24	2017-03-16	2017	2	18	2.28571	24.1276	3.3	723	0	4	7	34.2143	453	7	5.70429	4.98612	52.4938	23.7797	28.7658	27.1661	22.2152	.	.	.	.	.	.	.	.	.	.
222	1	2	3	1	1	6	1	24	2017-03-16	2017	2	19	2.14286	22.5674	3.3	727	0	4	7	32.6643	429.429	7	5.32286	4.65271	46.5219	20.0993	24.7521	24.7521	20.0993	.	.	.	.	.	.	.	.	.	.
222	1	2	3	1	1	6	1	24	2017-03-16	2017	2	20	2.14286	18.2816	3.3	730	0	3	7	28.3343	398	7	5.41857	4.74422	46.9319	18.6789	23.4231	23.4231	18.6789	2	2017-07-27	1.87683	0.273424	83.1931	1.92009	2.5698	0.0910525	-1.04071	0.16448	-0.783886
222	1	2	3	1	1	6	1	24	2017-03-16	2017	2	21	2.71429	22.5168	3.3	734	0	4	7	30.2657	422	7	5.55714	4.88584	50.4156	21.2934	26.1792	26.1792	21.2934	.	.	.	.	.	.	.	.	.	.
222	1	2	3	1	1	6	1	24	2017-03-16	2017	2	22	2.85714	24.0729	3.3	727	0	-7	7	33	454	7	6.01286	5.2865	52.7273	23.9382	29.2247	27.1652	22.4562	.	.	.	.	.	.	.	.	.	.
222	1	2	3	1	1	6	1	24	2017-03-16	2017	2	23	2.71429	27.1237	3.31429	752	0.0142857	25	7	32.21	455.286	7	5.81571	5.11318	57.0528	25.979	31.0922	30.2312	25.1904	.	.	.	.	.	.	.	.	.	.
222	1	2	3	1	1	6	1	24	2017-03-16	2017	2	24	2.71429	22.3674	3.38571	760	0.0714286	8	7	32.4414	457	7	4.47429	3.93803	47.8714	21.8772	25.8153	25.8153	21.8772	.	.	.	.	.	.	.	.	.	.
222	1	2	3	1	1	6	1	24	2017-03-16	2017	3	25	2.71429	25.5805	3.4	765	0.0142857	5	7	33.1571	461.286	7	3.82429	3.37608	54.589	25.1809	28.557	28.557	25.1809	.	.	.	.	.	.	.	.	.	.
222	1	2	3	1	1	6	1	24	2017-03-16	2017	3	26	2.28571	26.7412	3.4125	770	0.0125	5	7	31.1514	467	7	5.71286	5.04331	56.3233	26.303	31.3463	30.2157	25.3323	.	.	.	.	.	.	.	.	.	.
222	1	2	3	1	1	6	1	24	2017-03-16	2017	3	27	2.57143	24.2317	3.425	750	0.0125	-20	7	30.5614	467	7	5.78143	5.10385	49.5468	23.1384	28.2422	27.6902	22.6436	.	.	.	.	.	.	.	.	.	.
222	1	2	3	1	1	6	1	24	2017-03-16	2017	3	28	2.71429	17.8864	3.4375	747	0.0125	-3	7	25.06	449	7	5.80286	5.10193	35.9513	16.0789	21.1808	21.1808	16.0789	.	.	.	.	.	.	.	.	.	.
222	1	2	3	1	1	6	1	24	2017-03-16	2017	3	29	2.28571	20.8342	3.45	750	0.0125	3	7	31.1943	425	7	5.45714	4.74553	46.9673	19.9611	24.7066	24.7066	19.9611	.	.	.	.	.	.	.	.	.	.
222	1	2	3	1	1	6	1	24	2017-03-16	2017	3	30	2.85714	21.6893	3.44286	769	-0.00714286	19	7	31.6757	410.857	7	5.59286	4.86355	49.8252	20.4115	25.2751	25.2751	20.4115	.	.	.	.	.	.	.	.	.	.
222	1	2	3	1	1	6	1	24	2017-03-16	2017	3	31	2.42857	25.0011	3.42857	784	-0.0142857	15	7	30.9157	392	7	5.36286	4.66354	52.5924	20.6162	25.2798	25.2798	20.6162	.	.	.	.	.	.	.	.	.	.
222	1	2	3	1	1	6	1	24	2017-03-16	2017	3	32	2.57143	23.8025	3.44286	768	0.0142857	-16	7	29.9743	402.714	7	5.17714	4.50805	58.2478	23.4473	27.9554	27.9554	23.4473	.	.	.	.	.	.	.	.	.	.
222	1	2	3	1	1	6	1	24	2017-03-16	2017	3	33	2.71429	24.4367	3.5	784	0.0571429	16	7	30.74	417	7	5.05	4.41269	54.7012	22.8104	27.2231	27.2231	22.8104	.	.	.	.	.	.	.	.	.	.
222	1	2	3	1	1	6	1	24	2017-03-16	2017	3	34	3.14286	27.7258	3.5	794	0	10	7	30.5329	412.714	7	4.59	4.01074	61.3552	25.34	29.3507	26.666	22.7584	.	.	.	.	.	.	.	.	.	.
222	1	2	3	1	1	6	1	24	2017-03-16	2017	3	35	2.57143	24.0646	3.5	801	0	7	7	27.4843	407	7	4.12714	3.6063	59.4301	24.188	27.7943	27.7943	24.188	.	.	.	.	.	.	.	.	.	.
222	1	2	3	1	1	6	1	24	2017-03-16	2017	3	36	2.71429	29.0771	3.5	807	0	6	7	29.9829	410.429	7	3.78	3.31264	65.9627	27.0551	30.3677	29.4714	26.1994	.	.	.	.	.	.	.	.	.	.
222	1	2	3	1	1	6	1	24	2017-03-16	2017	3	37	2.42857	25.3496	3.5	796	0	-11	7	26.7714	415	7	3.21286	2.83695	60.929	25.2855	28.1225	28.1225	25.2855	.	.	.	.	.	.	.	.	.	.
222	1	2	3	1	1	6	1	24	2017-03-16	2017	3	38	2.28571	28.4736	3.5	785	0	-11	7	29.2	355	1.85714	2.60571	2.30085	72.301	25.7447	28.0456	26.8714	24.4961	.	.	.	.	.	.	.	.	.	.
222	1	2	3	1	1	6	1	24	2017-03-16	2017	3	39	2.42857	27.6189	3.5	809	0	24	7	29.2786	345	1	2.32	2.04856	75.0603	25.8958	27.9444	27.9444	25.8958	.	.	.	.	.	.	.	.	.	.
222	1	2	3	1	1	6	1	24	2017-03-16	2017	3	40	2.28571	29.4583	3.5	830	0	21	7	29.1143	345.429	1	1.74571	1.53916	85.8847	29.6684	31.2076	29.7859	28.2756	.	.	.	.	.	.	.	.	.	.
222	1	2	3	1	1	6	1	24	2017-03-16	2017	3	41	1.85714	29.6548	3.5	830	0	0	7	27.3557	346	1	0.917143	0.803601	77.3682	26.7694	27.573	27.573	26.7694	.	.	.	.	.	.	.	.	.	.
222	1	2	3	1	1	6	1	24	2017-03-16	2017	3	42	2.25	31.8528	3.5	831	0	1	4	28.3275	346	1	0.145	0.127049	75.3511	26.0715	26.1985	26.1985	26.0715	.	.	.	.	.	.	.	.	.	.
228	1	2	3	2	1	6	1	24	2017-03-12	2017	1	1	2	24.3228	3.7	741	.	.	3	36.76	392	5	2.91	2.50435	40.3736	15.8264	18.3308	18.3308	15.8264	.	.	.	.	.	.	.	.	.	.
228	1	2	3	2	1	6	1	24	2017-03-12	2017	1	2	2.57143	25.4448	3.7	740	0	-1	7	39.5214	479.429	5	3.97	3.41658	46.7923	22.5506	25.9672	24.7844	21.3836	1	2017-03-23	0.802993	-0.0952885	62.4099	1.79525	2.45512	0.0392065	-1.40664	0.538492	-0.268821
228	1	2	3	2	1	6	1	24	2017-03-12	2017	1	3	2.57143	29.9257	3.6	737	-0.1	-3	7	39.2557	494	5	4.88714	4.20588	44.7952	22.1288	26.3347	25.1686	21.118	.	.	.	.	.	.	.	.	.	.
228	1	2	3	2	1	6	1	24	2017-03-12	2017	1	4	2.14286	24.6338	3.5	731	-0.1	-6	7	37.9914	463.143	5	5.62143	4.8378	43.2646	20.0345	24.8723	24.8723	20.0345	1	2017-04-06	1.23962	0.0932902	94	1.97313	2.60478	0.0340566	-1.4678	0.521544	-0.282709
228	1	2	3	2	1	6	1	24	2017-03-12	2017	1	5	2.85714	23.213	3.44286	715	-0.0571429	-16	7	43.7329	458	5	5.72143	4.92561	40.9499	18.7551	23.6807	23.6807	18.7551	.	.	.	.	.	.	.	.	.	.
228	1	2	3	2	1	6	1	24	2017-03-12	2017	1	6	3.14286	23.4592	3.44286	710	0	-5	7	41.4057	452.857	5	5.90714	5.08605	41.9048	18.977	24.0631	24.0631	18.977	1	2017-04-20	0.738122	-0.131872	79.5	1.90037	3.5351	0.313184	-0.5042	0.636562	-0.196159
228	1	2	3	2	1	6	1	24	2017-03-12	2017	1	7	3.28571	29.4745	3.3	705	-0.142857	-5	7	44.2314	452	5	5.88	5.06268	48.2317	21.8007	26.8634	26.8634	21.8007	.	.	.	.	.	.	.	.	.	.
228	1	2	3	2	1	6	1	24	2017-03-12	2017	1	8	3	32.0045	3.3	719	0	14	7	41.6543	431.429	5	5.71571	4.92123	51.5625	22.2363	27.1576	27.1576	22.2363	.	.	.	.	.	.	.	.	.	.
228	1	2	3	2	1	6	1	24	2017-03-12	2017	1	9	2.71429	24.6049	3.3	706	0	-13	7	40.8771	428	5	5.76143	4.97436	43.9995	18.8318	23.8062	23.8062	18.8318	.	.	.	.	.	.	.	.	.	.
228	1	2	3	2	1	6	1	24	2017-03-12	2017	1	10	2.14286	24.9172	3.25714	692	-0.0428571	-14	7	40.5571	485.429	5	5.83	5.03887	38.519	18.6974	23.7363	23.7363	18.6974	.	.	.	.	.	.	.	.	.	.
228	1	2	3	2	1	6	1	24	2017-03-12	2017	1	11	2.14286	24.7195	3.25714	679	0	-13	7	40.23	495	5	5.67429	4.90429	39.8994	19.7502	24.6545	24.6545	19.7502	.	.	.	.	.	.	.	.	.	.
228	1	2	3	2	1	6	1	24	2017-03-12	2017	1	12	2.42857	26.9578	3.2	681	-0.0571429	2	7	40.1986	482.143	5	5.79	5.0043	37.3342	18.0127	23.017	21.7796	16.6874	.	.	.	.	.	.	.	.	.	.
228	1	2	3	2	1	6	1	24	2017-03-12	2017	2	13	2.85714	20.973	3.2	682	0	1	7	40.0929	480	5	5.87429	5.09244	38.8876	18.666	23.7585	23.7585	18.666	.	.	.	.	.	.	.	.	.	.
228	1	2	3	2	1	6	1	24	2017-03-12	2017	2	14	3.42857	21.8392	3.2	707	0	25	7	40.5457	442.286	5	6.06714	5.26628	39.3003	17.4408	22.7071	22.7071	17.4408	.	.	.	.	.	.	.	.	.	.
228	1	2	3	2	1	6	1	24	2017-03-12	2017	2	15	3.14286	20.0979	3.18571	692	-0.0142857	-15	7	39.6629	436	5	5.71571	4.96124	37.0937	16.1729	21.1341	19.6245	14.7767	.	.	.	.	.	.	.	.	.	.
228	1	2	3	2	1	6	1	24	2017-03-12	2017	2	16	2.42857	19.9148	3.1	690	-0.0857143	-2	7	38.5971	439.857	5	5.87	5.09516	39.5998	17.4212	22.5163	22.5163	17.4212	.	.	.	.	.	.	.	.	.	.
228	1	2	3	2	1	6	1	24	2017-03-12	2017	2	17	3.28571	24.2684	3.12857	698	0.0285714	8	7	40.9486	449.571	6.14286	5.78429	5.04574	42.8596	19.2575	24.3033	24.3033	19.2575	.	.	.	.	.	.	.	.	.	.
228	1	2	3	2	1	6	1	24	2017-03-12	2017	2	18	3	22.9378	3.1	707	-0.0285714	9	7	38.2071	453	7	6.08714	5.32077	46.8484	21.2223	26.5431	26.5431	21.2223	.	.	.	.	.	.	.	.	.	.
228	1	2	3	2	1	6	1	24	2017-03-12	2017	2	19	2.71429	24.6277	3.1	715	0	8	7	37.3843	453	7	6.10571	5.337	47.8669	21.6837	27.0207	26.0972	20.688	.	.	.	.	.	.	.	.	.	.
228	1	2	3	2	1	6	1	24	2017-03-12	2017	2	20	2.57143	23.1424	3.14286	724	0.0428571	9	7	36.4643	405.857	7	5.63143	4.92243	50.3823	20.4583	25.3807	25.3807	20.4583	2	2017-07-27	0.501354	-0.299855	78.3974	1.8943	2.4116	0.0732481	-1.1352	0.15166	-0.81913
228	1	2	3	2	1	6	1	24	2017-03-12	2017	2	21	2.85714	27.2405	3.15714	732	0.0142857	8	7	38.3357	398	7	5.94857	5.22257	51.0486	20.3174	25.5399	25.5399	20.3174	.	.	.	.	.	.	.	.	.	.
228	1	2	3	2	1	6	1	24	2017-03-12	2017	2	22	2.85714	23.1151	3.18571	708	0.0285714	-24	7	31.1057	446	7	5.58429	4.9097	43.6027	19.4465	24.3562	23.1327	18.2751	.	.	.	.	.	.	.	.	.	.
228	1	2	3	2	1	6	1	24	2017-03-12	2017	2	23	3	26.4067	3.12857	697	-0.0571429	-11	7	33.7057	454	7	6.11	5.37191	53.5741	24.3226	29.6945	29.0632	23.8337	.	.	.	.	.	.	.	.	.	.
228	1	2	3	2	1	6	1	24	2017-03-12	2017	2	24	2.85714	28.463	3.18571	716	0.0571429	19	7	32.5986	456.571	7	5.46571	4.80546	54.8035	25.0221	29.8276	28.5853	23.8271	.	.	.	.	.	.	.	.	.	.
228	1	2	3	2	1	6	1	24	2017-03-12	2017	3	25	2.85714	25.6745	3.14	714	-0.0457143	-2	7	32.1971	457	7	3.95286	3.48522	50.7586	23.1967	26.6819	25.4327	21.9169	.	.	.	.	.	.	.	.	.	.
228	1	2	3	2	1	6	1	24	2017-03-12	2017	3	26	3	29.7751	3.192	711	0.052	-3	7	32.4686	465.571	7	4.73857	4.18321	47.4848	22.1018	26.285	26.285	22.1018	.	.	.	.	.	.	.	.	.	.
228	1	2	3	2	1	6	1	24	2017-03-12	2017	3	27	3.42857	22.5911	3.244	709	0.052	-2	7	30.2086	467	7	5.96429	5.26527	42.2862	19.7476	25.0129	25.0129	19.7476	.	.	.	.	.	.	.	.	.	.
228	1	2	3	2	1	6	1	24	2017-03-12	2017	3	28	3.42857	25.3205	3.296	719	0.052	10	7	30.7743	467	7	5.99714	5.29428	47.5764	22.2182	27.5124	27.5124	22.2182	.	.	.	.	.	.	.	.	.	.
228	1	2	3	2	1	6	1	24	2017-03-12	2017	3	29	3.71429	24.7816	3.348	717	0.052	-2	7	32.9871	431	7	6.00571	5.24588	49.4136	21.2907	26.5366	26.5366	21.2907	.	.	.	.	.	.	.	.	.	.
228	1	2	3	2	1	6	1	24	2017-03-12	2017	3	30	3.42857	27.9082	3.4	724	0.052	7	7	31.9471	425	7	5.96	5.18282	52.2814	22.2196	27.4024	27.4024	22.2196	.	.	.	.	.	.	.	.	.	.
228	1	2	3	2	1	6	1	24	2017-03-12	2017	3	31	3.71429	25.5549	3.4	720	0	-4	7	32.3	396.714	7	5.89	5.12194	54.435	21.582	26.704	26.704	21.582	.	.	.	.	.	.	.	.	.	.
228	1	2	3	2	1	6	1	24	2017-03-12	2017	3	32	3.42857	25.6525	3.44286	729	0.0428571	9	7	32.6857	392	7	5.53143	4.81013	57.3891	22.4965	27.3067	26.5688	21.7773	.	.	.	.	.	.	.	.	.	.
228	1	2	3	2	1	6	1	24	2017-03-12	2017	3	33	3.14286	29.4433	3.5	724	0.0571429	-5	7	30.8943	413.429	7	4.96714	4.33432	57.1346	23.6487	27.983	26.7594	22.3842	.	.	.	.	.	.	.	.	.	.
228	1	2	3	2	1	6	1	24	2017-03-12	2017	3	34	3.42857	28.7792	3.51429	758	0.0142857	34	7	30.4043	417	7	4.63429	4.04944	56.1751	23.425	27.4745	27.4745	23.425	.	.	.	.	.	.	.	.	.	.
228	1	2	3	2	1	6	1	24	2017-03-12	2017	3	35	3.28571	25.6612	3.6	748	0.0857143	-10	7	30.1914	408.429	7	4.23143	3.69742	55.5135	22.6732	26.3706	26.3706	22.6732	.	.	.	.	.	.	.	.	.	.
228	1	2	3	2	1	6	1	24	2017-03-12	2017	3	36	3.14286	25.5856	3.6	753	0	5	7	26.5143	407	7	3.66429	3.20185	59.7956	24.3368	27.5387	26.5452	23.2728	.	.	.	.	.	.	.	.	.	.
228	1	2	3	2	1	6	1	24	2017-03-12	2017	3	37	3.14286	25.5171	3.6	770	0	17	7	28.4071	413.857	7	3.31571	2.91917	57.015	23.5863	26.5055	26.5055	23.5863	.	.	.	.	.	.	.	.	.	.
228	1	2	3	2	1	6	1	24	2017-03-12	2017	3	38	2.57143	29.6191	3.68571	739	0.0857143	-31	7	26.4014	395	5.28571	2.80571	2.47745	64.1873	25.2302	27.7076	26.4588	23.9511	.	.	.	.	.	.	.	.	.	.
228	1	2	3	2	1	6	1	24	2017-03-12	2017	3	39	2.42857	31.1296	3.61429	758	-0.0714286	19	7	24.9843	345	1	2.28857	2.02081	63.2119	21.8081	23.8289	23.8289	21.8081	.	.	.	.	.	.	.	.	.	.
228	1	2	3	2	1	6	1	24	2017-03-12	2017	3	40	2.71429	34.0552	3.6	762	-0.0142857	4	7	24.77	345	1	1.77571	1.56796	65.6106	22.6357	24.2036	24.2036	22.6357	.	.	.	.	.	.	.	.	.	.
228	1	2	3	2	1	6	1	24	2017-03-12	2017	3	41	2.28571	30.5612	3.68571	808	0.0857143	46	7	24.2443	345.857	1	1.51857	1.33409	70.9225	24.5289	25.863	25.863	24.5289	.	.	.	.	.	.	.	.	.	.
228	1	2	3	2	1	6	1	24	2017-03-12	2017	3	42	1.71429	29.7481	3.71429	794	0.0285714	-14	7	20.3143	346	1	0.632857	0.554509	65.6977	22.7314	23.2859	23.2859	22.7314	.	.	.	.	.	.	.	.	.	.
228	1	2	3	2	1	6	1	24	2017-03-12	2017.86	3	43	2	30.5175	3.75714	781	0.0428571	-13	7	20.8171	322.857	1	0.34	0.297908	66.0864	21.3967	21.6946	21.6946	21.3967	.	.	.	.	.	.	.	.	.	.
228	1	2	3	2	1	6	1	24	2017-03-12	2018	3	44	2.14286	30.6656	3.8	798	0.0428571	17	7	19.5886	319	1	0.0171429	0.0150206	66.3495	21.1655	21.1805	21.1805	21.1655	.	.	.	.	.	.	.	.	.	.
235	1	2	3	2	1	6	2	25	2017-04-14	2017	1	1	2.2	13.8928	3.98	761	.	.	4	32.78	452	5	2.79	2.42953	36.9316	16.6931	19.1226	19.1226	16.6931	.	.	.	.	.	.	.	.	.	.
235	1	2	3	2	1	6	2	25	2017-04-14	2017	1	2	2	17.1357	3.85714	749	-0.122857	-12	7	33.4514	452	5	3.83571	3.34014	37.474	16.9382	20.2784	20.2784	16.9382	1	2017-04-27	0.652032	-0.185731	63.708	1.80419	3.79596	0.0125	-1.90309	0.42985	-0.366683
235	1	2	3	2	1	6	2	25	2017-04-14	2017	1	3	2.14286	17.4717	3.72857	762	-0.128571	13	7	39.7129	438.286	5	4.63	4.0318	39.8682	17.4991	21.5309	21.5309	17.4991	.	.	.	.	.	.	.	.	.	.
235	1	2	3	2	1	6	2	25	2017-04-14	2017	1	4	2.42857	16.9605	3.58571	731	-0.142857	-31	7	39.0414	428	5	5.85429	5.09502	36.9431	15.8117	20.9067	20.9067	15.8117	1	2017-05-11	0.822923	-0.0846408	75.5239	1.87808	3.07157	0.0125	-1.90309	0.371783	-0.42971
235	1	2	3	2	1	6	2	25	2017-04-14	2017	1	5	2.85714	17.8429	3.6	721	0.0142857	-10	7	43.9914	466.286	5	5.88286	5.11632	39.4171	18.387	23.5033	23.5033	18.387	.	.	.	.	.	.	.	.	.	.
235	1	2	3	2	1	6	2	25	2017-04-14	2017	1	6	2.28571	18.1334	3.47143	711	-0.128571	-10	7	39.7914	495	5	5.49857	4.78211	36.3662	18.0013	22.7834	22.7834	18.0013	1	2017-05-25	.	.	.	.	.	.	.	.	.
235	1	2	3	2	1	6	2	25	2017-04-14	2017	1	7	2.28571	19.8833	3.32857	703	-0.142857	-8	7	40.3971	486.429	5	5.98571	5.20578	39.6111	19.2547	24.4605	24.4605	19.2547	.	.	.	.	.	.	.	.	.	.
235	1	2	3	2	1	6	2	25	2017-04-14	2017	1	8	2.42857	19.6805	3.24286	694	-0.0857143	-9	7	40.8871	480	5	5.98571	5.2042	40.8291	19.598	24.8022	24.8022	19.598	.	.	.	.	.	.	.	.	.	.
235	1	2	3	2	1	6	2	25	2017-04-14	2017	1	9	2.57143	20.4124	3.12857	725	-0.114286	31	7	41.8414	454.857	5	5.88143	5.11155	42.3449	19.2634	24.3749	24.3749	19.2634	.	.	.	.	.	.	.	.	.	.
235	1	2	3	2	1	6	2	25	2017-04-14	2017	1	10	2.28571	20.3321	3.1	715	-0.0285714	-10	7	41.1157	436	5	5.84571	5.08051	45.8053	19.9711	25.0516	25.0516	19.9711	.	.	.	.	.	.	.	.	.	.
235	1	2	3	2	1	6	2	25	2017-04-14	2017	1	11	2	21.9634	3.04286	718	-0.0571429	3	7	34.9429	437.286	5	5.74429	4.99236	45.9831	20.1153	25.1076	25.1076	20.1153	.	.	.	.	.	.	.	.	.	.
235	1	2	3	2	1	6	2	25	2017-04-14	2017	1	12	2.14286	21.8587	3	718	-0.0428571	0	7	38.9129	447.286	5.57143	5.67857	4.9623	48.7642	21.8093	26.7716	25.9418	21.088	.	.	.	.	.	.	.	.	.	.
235	1	2	3	2	1	6	2	25	2017-04-14	2017	2	13	1.85714	21.2335	3	718	0	0	7	36.9043	453	7	5.73571	5.04628	45.8778	20.7826	25.8289	25.8289	20.7826	.	.	.	.	.	.	.	.	.	.
235	1	2	3	2	1	6	2	25	2017-04-14	2017	2	14	2.57143	20.9767	3	718	0	0	7	39.78	453	7	5.78429	5.08901	46.657	21.1356	26.2246	26.2246	21.1356	.	.	.	.	.	.	.	.	.	.
235	1	2	3	2	1	6	2	25	2017-04-14	2017	2	15	2.42857	20.2955	3	718	0	0	7	35.59	421.571	7	5.95	5.23481	44.5509	18.847	24.0818	24.0818	18.847	.	.	.	.	.	.	.	.	.	.
235	1	2	3	2	1	6	2	25	2017-04-14	2017	2	16	2.71429	18.8829	2.94286	718	-0.0571429	0	7	35.68	398	7	5.96714	5.25782	46.3987	18.4667	23.7245	23.7245	18.4667	.	.	.	.	.	.	.	.	.	.
235	1	2	3	2	1	6	2	25	2017-04-14	2017	2	17	2.42857	22.0653	2.92857	673	-0.0142857	-45	7	33.9829	430	7	5.94714	5.25073	48.0033	20.6157	25.8664	25.8664	20.6157	.	.	.	.	.	.	.	.	.	.
235	1	2	3	2	1	6	2	25	2017-04-14	2017	2	18	2.42857	22.2444	2.9	725	-0.0285714	52	7	33.4743	454	7	5.9	5.20911	46.5908	21.1522	26.3613	26.3613	21.1522	.	.	.	.	.	.	.	.	.	.
235	1	2	3	2	1	6	2	25	2017-04-14	2017	2	19	2.28571	22.1257	2.97143	721	0.0714286	-4	7	31.1486	455.714	7	5.81286	5.13217	49.36	22.4961	27.6282	26.9946	21.7502	.	.	.	.	.	.	.	.	.	.
235	1	2	3	2	1	6	2	25	2017-04-14	2017	2	20	2.14286	22.8907	2.91429	717	-0.0571429	-4	7	32.49	457	7	3.81571	3.37046	44.3223	20.2553	23.6257	23.6257	20.2553	2	2017-08-25	0.594504	-0.225846	72.2191	1.85865	2.65512	0.0638809	-1.19463	0.0827924	-1.08201
235	1	2	3	2	1	6	2	25	2017-04-14	2017	2	21	2.28571	19.9486	2.93143	715	0.0171463	-2	7	32.8557	462.714	7	4.21714	3.72753	44.1828	20.4361	24.1636	24.1636	20.4361	.	.	.	.	.	.	.	.	.	.
235	1	2	3	2	1	6	2	25	2017-04-14	2017	2	22	2.28571	22.9294	2.94857	713	0.017142	-2	7	29.79	467	7	6.06429	5.36022	44.589	20.8231	26.1833	26.1833	20.8231	.	.	.	.	.	.	.	.	.	.
235	1	2	3	2	1	6	2	25	2017-04-14	2017	2	23	2.71429	22.7202	2.96572	698	0.017142	-15	7	30.4043	467	7	5.86	5.17965	47.1912	22.0383	27.2179	26.4913	21.4236	.	.	.	.	.	.	.	.	.	.
235	1	2	3	2	1	6	2	25	2017-04-14	2017	2	24	2.57143	22.0144	2.98286	734	0.017142	36	7	30.4571	443	7	5.78429	5.10589	46.9906	20.8529	25.9588	24.4893	19.4031	.	.	.	.	.	.	.	.	.	.
235	1	2	3	2	1	6	2	25	2017-04-14	2017	3	25	2.57143	19.9055	3	740	0.017142	6	7	29.2071	425	7	6.00714	5.29289	43.8011	18.6155	23.9084	23.9084	18.6155	.	.	.	.	.	.	.	.	.	.
235	1	2	3	2	1	6	2	25	2017-04-14	2017	3	26	2.85714	18.7315	3	745	0	5	7	28.78	406.143	7	5.93429	5.2287	45.2731	18.3967	23.6254	23.6254	18.3967	.	.	.	.	.	.	.	.	.	.
235	1	2	3	2	1	6	2	25	2017-04-14	2017	3	27	2.57143	17.015	3.08571	719	0.0857143	-26	7	28.3357	392	7	6.09429	5.36968	45.0331	17.653	23.0226	23.0226	17.653	.	.	.	.	.	.	.	.	.	.
235	1	2	3	2	1	6	2	25	2017-04-14	2017	3	28	2.71429	21.1644	3.07143	711	-0.0142857	-8	7	26.5914	406.286	7	5.86429	5.15917	50.1175	20.3987	25.5579	25.5579	20.3987	.	.	.	.	.	.	.	.	.	.
235	1	2	3	2	1	6	2	25	2017-04-14	2017	3	29	2.57143	19.3307	3.1	719	0.0285714	8	7	28.6971	417	7	6.04143	5.30498	46.1359	19.2387	24.5437	24.5437	19.2387	.	.	.	.	.	.	.	.	.	.
235	1	2	3	2	1	6	2	25	2017-04-14	2017	3	30	2.71429	19.5157	3.12857	727	0.0285714	8	7	29.8871	411.286	7	5.78286	5.07793	47.0022	19.3316	24.4095	24.4095	19.3316	.	.	.	.	.	.	.	.	.	.
235	1	2	3	2	1	6	2	25	2017-04-14	2017	3	31	2.28571	19.1378	3.2	736	0.0714286	9	7	26.9986	407	7	5.78	5.07542	45.6457	18.5778	23.6532	23.6532	18.5778	.	.	.	.	.	.	.	.	.	.
235	1	2	3	2	1	6	2	25	2017-04-14	2017	3	32	2	20.6681	3.25714	744	0.0571429	8	7	26.9857	411.571	7	4.99429	4.39979	51.326	21.1128	25.5126	25.5126	21.1128	.	.	.	.	.	.	.	.	.	.
235	1	2	3	2	1	6	2	25	2017-04-14	2017	3	33	2.28571	21.7564	3.2	752	-0.0571429	8	7	27.9229	415	7	4.89857	4.33426	51.653	21.436	25.7703	25.7703	21.436	.	.	.	.	.	.	.	.	.	.
235	1	2	3	2	1	6	2	25	2017-04-14	2017	3	34	2.28571	22.8274	3.2	760	0	8	7	28.4671	345	1	4.30714	3.81096	64.9666	22.4135	26.2244	26.2244	22.4135	.	.	.	.	.	.	.	.	.	.
235	1	2	3	2	1	6	2	25	2017-04-14	2017	3	35	2.14286	20.7371	3.21429	769	0.0142857	9	7	28.6757	345	1	4.10714	3.634	57.1977	19.7332	23.3672	23.3672	19.7332	.	.	.	.	.	.	.	.	.	.
235	1	2	3	2	1	6	2	25	2017-04-14	2017	3	36	2.14286	21.039	3.3	777	0.0857143	8	7	26.5171	345.571	1	3.5	3.08405	62.9581	21.7564	24.8404	24.8404	21.7564	.	.	.	.	.	.	.	.	.	.
235	1	2	3	2	1	6	2	25	2017-04-14	2017	3	37	2.28571	21.8126	3.3	785	0	8	7	26.6671	346	1	3.15	2.76035	63.1904	21.8639	24.6242	24.6242	21.8639	.	.	.	.	.	.	.	.	.	.
235	1	2	3	2	1	6	2	25	2017-04-14	2017.57	3	38	2.28571	21.064	3.32857	772	0.0285714	-13	7	25.3671	330.571	1	2.74	2.40106	63.8686	21.0743	23.4754	23.4754	21.0743	.	.	.	.	.	.	.	.	.	.
235	1	2	3	2	1	6	2	25	2017-04-14	2018	3	39	2.28571	21.0693	3.38571	744	0.0571429	-28	7	25.1786	319	1	2.46429	2.15945	65.9505	21.0382	23.1976	23.1976	21.0382	.	.	.	.	.	.	.	.	.	.
235	1	2	3	2	1	6	2	25	2017-04-14	2018	3	40	2.28571	20.8176	3.4	756	0.0142857	12	7	23.0329	339.571	1	1.87857	1.64484	58.0971	19.79	21.4348	21.4348	19.79	.	.	.	.	.	.	.	.	.	.
235	1	2	3	2	1	6	2	25	2017-04-14	2018	3	41	2.28571	19.962	3.4	768	0	12	7	21.3157	355	1	1.28143	1.12087	59.6057	21.16	22.2809	22.2809	21.16	.	.	.	.	.	.	.	.	.	.
235	1	2	3	2	1	6	2	25	2017-04-14	2018	3	42	2.57143	22.7628	3.4	780	0	12	7	22.1257	364.143	1	0.742857	0.649777	60.4183	22.0072	22.6569	22.6569	22.0072	.	.	.	.	.	.	.	.	.	.
235	1	2	3	2	1	6	2	25	2017-04-14	2018	3	43	2.42857	23.6974	3.4	780	0	0	7	21.2871	371	1	0.292857	0.256162	63.4857	23.5532	23.8094	23.8094	23.5532	.	.	.	.	.	.	.	.	.	.
235	1	2	3	2	1	6	2	25	2017-04-14	2018	3	44	2.42857	22.1672	3.4	781	0	1	7	20.7857	369.286	1	0.0171429	0.0149949	61.2462	22.6203	22.6353	22.6353	22.6203	.	.	.	.	.	.	.	.	.	.
274	2	2	3	2	1	6	1	24	2017-06-06	2017	1	1	2.5	11.241	3.5	675.5	.	.	3	30.33	465.333	5	3.30667	2.87019	25.4238	11.8165	14.6867	14.6867	11.8165	.	.	.	.	.	.	.	.	.	.
274	2	2	3	2	1	6	1	24	2017-06-06	2017	1	2	2.57143	12.8568	3.48571	691	-0.0142857	15.5	7	31.9843	436	5	3.85	3.3418	29.66	12.9318	16.2736	16.2736	12.9318	1	2017-06-15	1.05463	0.0231013	34.0959	1.5327	2.86469	0.0125	-1.90309	0.450887	-0.345933
274	2	2	3	2	1	6	1	24	2017-06-06	2017	1	3	2.57143	14.3735	3.4	687	-0.0857143	-4	7	35.2329	436	5	4.85286	4.21228	32.0573	13.977	18.1892	18.1892	13.977	.	.	.	.	.	.	.	.	.	.
274	2	2	3	2	1	6	1	24	2017-06-06	2017	1	4	2	17.4241	3.38571	682	-0.0142857	-5	7	27.8414	442.429	5	5.41429	4.6996	35.4895	15.7117	20.4113	20.4113	15.7117	2	2017-06-29	1.18957	0.0753892	53.3887	1.72745	3.10508	0.155655	-0.807838	0.15554	-0.808157
274	2	2	3	2	1	6	1	24	2017-06-06	2017	1	5	2.42857	17.9584	3.3	688	-0.0857143	6	7	33.9243	451.857	6.71429	5.72714	5.0061	38.9327	17.583	22.5891	22.5891	17.583	.	.	.	.	.	.	.	.	.	.
274	2	2	3	2	1	6	1	24	2017-06-06	2017	1	6	2.57143	18.8344	3.38571	695	0.0857143	7	7	36.1757	453	7	5.88286	5.14221	41.9403	18.999	24.1412	24.1412	18.999	2	2017-07-13	1.05723	0.0241687	71.1054	1.8519	2.88187	0.0977217	-1.01001	0.149441	-0.825532
274	2	2	3	2	1	6	1	24	2017-06-06	2017	1	7	2.71429	19.8419	3.4	701	0.0142857	6	7	35.49	445.143	7	5.87429	5.13471	42.6752	19.0138	24.1485	24.1485	19.0138	.	.	.	.	.	.	.	.	.	.
274	2	2	3	2	1	6	1	24	2017-06-06	2017	1	8	2.28571	17.8804	3.42857	708	0.0285714	7	7	35.6514	398	7	5.80429	5.07353	44.0868	17.5466	22.6201	22.6201	17.5466	.	.	.	.	.	.	.	.	.	.
274	2	2	3	2	1	6	1	24	2017-06-06	2017	1	9	3	18.3025	3.41429	714	-0.0142857	6	7	33.4571	406	7	5.88286	5.17221	44.2345	17.9379	23.1101	23.1101	17.9379	.	.	.	.	.	.	.	.	.	.
274	2	2	3	2	1	6	1	24	2017-06-06	2017	1	10	2.71429	20.3797	3.4	702	-0.0142857	-12	7	34.2243	454	7	6.02286	5.2953	43.4821	19.7409	25.0362	25.0362	19.7409	.	.	.	.	.	.	.	.	.	.
274	2	2	3	2	1	6	1	24	2017-06-06	2017	1	11	2.42857	21.6011	3.41429	709	0.0142857	7	7	32.5171	454.429	7	5.81429	5.11192	47.1883	21.4463	26.5582	26.5582	21.4463	.	.	.	.	.	.	.	.	.	.
274	2	2	3	2	1	6	1	24	2017-06-06	2017	1	12	2.28571	21.398	3.4	718	-0.0142857	9	7	34.66	457	7	4.69714	4.12973	43.114	19.7031	23.8328	23.8328	19.7031	.	.	.	.	.	.	.	.	.	.
274	2	2	3	2	1	6	1	24	2017-06-06	2017	2	13	2.42857	22.7675	3.5	724	0.1	6	7	32.4214	458.429	7	3.89429	3.43788	49.1773	22.5482	25.9861	25.9861	22.5482	.	.	.	.	.	.	.	.	.	.
274	2	2	3	2	1	6	1	24	2017-06-06	2017	2	14	2.28571	25.3568	3.52	729	0.02	5	7	33.3429	467	7	5.53143	4.88315	48.8219	22.7998	27.683	27.683	22.7998	.	.	.	.	.	.	.	.	.	.
274	2	2	3	2	1	6	1	24	2017-06-06	2017	2	15	2.57143	20.7668	3.54	735	0.02	6	7	33.71	467	7	5.94429	5.24762	38.9145	18.1731	23.4207	23.4207	18.1731	.	.	.	.	.	.	.	.	.	.
274	2	2	3	2	1	6	1	24	2017-06-06	2017	2	16	2.28571	15.4179	3.56	683	0.02	-52	7	27.8886	461	7	5.54571	4.89576	31.4728	14.4684	19.3642	19.3642	14.4684	.	.	.	.	.	.	.	.	.	.
274	2	2	3	2	1	6	1	24	2017-06-06	2017	2	17	2.28571	17.9666	3.58	712	0.02	29	7	30.4243	425	7	5.63143	4.89709	42.2417	17.9527	22.8498	22.8498	17.9527	.	.	.	.	.	.	.	.	.	.
274	2	2	3	2	1	6	1	24	2017-06-06	2017	2	18	2.57143	19.8978	3.6	711	0.02	-1	7	32.5186	420.286	7	5.70571	4.96169	41.5403	17.4552	22.4169	22.4169	17.4552	.	.	.	.	.	.	.	.	.	.
274	2	2	3	2	1	6	1	24	2017-06-06	2017	2	19	2.71429	18.4979	3.6	728	0	17	7	31.2143	392	7	6.14429	5.34307	46.5737	18.2569	23.6	23.6	18.2569	.	.	.	.	.	.	.	.	.	.
274	2	2	3	2	1	6	1	24	2017-06-06	2017	2	20	2.71429	19.0445	3.6	738	0	10	7	31.1086	395.571	7	5.80429	5.04741	46.4233	18.3745	23.4219	23.4219	18.3745	2	2017-10-24	0.71973	-0.14283	37.3107	1.57183	2.99107	0.2551	-0.59329	0.14129	-0.84989
274	2	2	3	2	1	6	1	24	2017-06-06	2017	2	21	2.71429	22.2683	3.6	730	0	-8	7	29.5043	417	7	6.10714	5.33642	48.0095	20.02	25.3564	25.3564	20.02	.	.	.	.	.	.	.	.	.	.
274	2	2	3	2	1	6	1	24	2017-06-06	2017	2	22	2.71429	20.8119	3.67143	742	0.0714286	12	7	29.6786	415.571	7	5.84571	5.10799	47.3282	19.6732	24.7812	24.7812	19.6732	.	.	.	.	.	.	.	.	.	.
274	2	2	3	2	1	6	1	24	2017-06-06	2017	2	23	2.71429	17.7182	3.7	766	0.0285714	24	7	30.9114	407	7	5.78143	5.05181	43.7782	17.8177	22.8695	22.8695	17.8177	.	.	.	.	.	.	.	.	.	.
274	2	2	3	2	1	6	1	24	2017-06-06	2017	2	24	2.57143	21.1947	3.7	750	0	-16	7	28.5457	408.143	7	5.91286	5.16665	51.1155	20.8635	26.0301	26.0301	20.8635	.	.	.	.	.	.	.	.	.	.
274	2	2	3	2	1	6	1	24	2017-06-06	2017	3	25	2.57143	20.9188	3.7	755	0	5	7	28.7629	415	7	5.98143	5.2816	49.5435	20.5606	25.8422	25.8422	20.5606	.	.	.	.	.	.	.	.	.	.
274	2	2	3	2	1	6	1	24	2017-06-06	2017	3	26	2.42857	22.0056	3.77143	764	0.0714286	9	7	27.0243	375	3.57143	5.85429	5.16933	54.6522	20.4217	25.591	25.591	20.4217	.	.	.	.	.	.	.	.	.	.
274	2	2	3	2	1	6	1	24	2017-06-06	2017	3	27	2.57143	19.8712	3.8	751	0.0285714	-13	7	30.0986	345	1	5.82429	5.14284	54.3542	18.7522	23.895	23.895	18.7522	.	.	.	.	.	.	.	.	.	.
274	2	2	3	2	1	6	1	24	2017-06-06	2017	3	28	2.71429	20.7055	3.8	769	0	18	7	28.5286	345.143	1	5.91	5.21853	59.52	20.543	25.7616	25.7616	20.543	.	.	.	.	.	.	.	.	.	.
274	2	2	3	2	1	6	1	24	2017-06-06	2017	3	29	2.28571	22.2571	3.8	786	0	17	7	27.1329	346	1	5.86286	5.13704	57.5364	19.9076	25.0446	25.0446	19.9076	.	.	.	.	.	.	.	.	.	.
274	2	2	3	2	1	6	1	24	2017-06-06	2017.14	3	30	2.28571	20.8288	3.87143	797	0.0714286	11	7	25.4614	342.143	1	5.75857	5.04566	53.6836	18.4087	23.4543	23.4543	18.4087	.	.	.	.	.	.	.	.	.	.
274	2	2	3	2	1	6	1	24	2017-06-06	2018	3	31	3.28571	16.4517	3.88571	777	0.0142857	-20	7	24.3714	319	1	5.88857	5.15957	49.0787	15.6561	20.8157	20.8157	15.6561	.	.	.	.	.	.	.	.	.	.
274	2	2	3	2	1	6	1	24	2017-06-06	2018	3	32	3.71429	17.0583	3.82857	769	-0.0571429	-8	7	24.2286	324.143	1	5.45571	4.7803	53.6027	17.378	22.1583	22.1583	17.378	.	.	.	.	.	.	.	.	.	.
274	2	2	3	2	1	6	1	24	2017-06-06	2018	3	33	3.28571	19.2455	3.9	838	0.0714286	69	7	25.4086	355	1	4.92	4.30648	48.9973	17.394	21.7005	21.7005	17.394	.	.	.	.	.	.	.	.	.	.
274	2	2	3	2	1	6	1	24	2017-06-06	2018	3	34	3.42857	13.0778	3.9	760	0	-78	7	19.5586	357.286	1	4.54857	3.98136	38.8786	13.9178	17.8992	17.8992	13.9178	.	.	.	.	.	.	.	.	.	.
274	2	2	3	2	1	6	1	24	2017-06-06	2018	3	35	2	18.6874	3.9	801	0	41	7	21.3771	371	1	3.98143	3.48494	50.5607	18.758	22.243	22.243	18.758	.	.	.	.	.	.	.	.	.	.
274	2	2	3	2	1	6	1	24	2017-06-06	2018	3	36	2.28571	19.6032	3.9	793	0	-8	7	21.6786	370.571	1	3.62286	3.17109	49.7583	18.4387	21.6098	21.6098	18.4387	.	.	.	.	.	.	.	.	.	.
274	2	2	3	2	1	6	1	24	2017-06-06	2018	3	37	2.14286	19.5498	3.9	808	0	15	7	22.76	368	1	2.98429	2.61215	51.4908	18.9486	21.5608	21.5608	18.9486	.	.	.	.	.	.	.	.	.	.
274	2	2	3	2	1	6	1	24	2017-06-06	2018	3	38	2	18.9947	3.9	801	0	-7	7	19.1214	368.857	1	2.66286	2.29884	50.3221	18.5625	20.8613	20.8613	18.5625	.	.	.	.	.	.	.	.	.	.
274	2	2	3	2	1	6	1	24	2017-06-06	2018	3	39	2	20.4687	3.9	824	0	23	7	18.68	374	1	2.07857	1.79443	48.67	18.2026	19.997	19.997	18.2026	.	.	.	.	.	.	.	.	.	.
274	2	2	3	2	1	6	1	24	2017-06-06	2018	3	40	1.85714	19.8019	3.93333	854	0.0333333	30	7	17.7071	375.143	1	1.62857	1.40595	49.5361	18.574	19.9799	19.9799	18.574	.	.	.	.	.	.	.	.	.	.
274	2	2	3	2	1	6	1	24	2017-06-06	2018	3	41	1.85714	21.3082	3.92663	875	-0.00669933	21	7	17.1829	382	1	1.16143	1.00266	54.1334	20.679	21.6816	21.6816	20.679	.	.	.	.	.	.	.	.	.	.
274	2	2	3	2	1	6	1	24	2017-06-06	2018	3	42	2	23.5233	3.91997	837	-0.006666	-38	7	16.11	380.429	1	0.498571	0.431813	56.5554	21.5276	21.9595	19.382	18.9677	.	.	.	.	.	.	.	.	.	.
274	2	2	3	2	1	6	1	24	2017-06-06	2018	3	43	2	20.224	3.9133	838	-0.006666	1	7	15.2329	366.857	1	0.207143	0.179406	53.0844	19.4695	19.6489	19.6489	19.4695	.	.	.	.	.	.	.	.	.	.
274	2	2	3	2	1	6	1	24	2017-06-06	2018	3	44	2.16667	20.1331	3.9	860	-0.013302	22	7	15.4317	342	1	0	0	49.1131	16.7967	16.7967	16.7967	16.7967	.	.	.	.	.	.	.	.	.	.
357	1	1	2	1	1	6	2	25	2017-07-07	2017	1	1	2.4	13.6081	3.6	801	.	.	4	32.105	453	7	2.3975	2.10932	33.4764	15.1648	17.2741	17.2741	15.1648	.	.	.	.	.	.	.	.	.	.
357	1	1	2	1	1	6	2	25	2017-07-07	2017	1	2	2	15.3316	3.55714	785	-0.0428571	-16	7	34.8457	453	7	3.93143	3.45887	33.0291	14.9622	18.4211	18.4211	14.9622	2	2017-07-20	1.32597	0.122533	109.732	2.04033	2.48497	0.0850361	-1.0704	0.423657	-0.372986
357	1	1	2	1	1	6	2	25	2017-07-07	2017	1	3	1.85714	14.7181	3.42857	770	-0.128571	-15	7	33.1114	421.571	7	4.61286	4.05839	34.1604	14.3822	18.4406	18.4406	14.3822	.	.	.	.	.	.	.	.	.	.
357	1	1	2	1	1	6	2	25	2017-07-07	2017	1	4	2.42857	13.9896	3.3	754	-0.128571	-16	7	36.74	398	7	5.60857	4.94221	34.4125	13.6962	18.6384	18.6384	13.6962	2	2017-08-03	1.31339	0.118393	107.713	2.03227	1.83297	0.107808	-0.967348	0.432929	-0.363583
357	1	1	2	1	1	6	2	25	2017-07-07	2017	1	5	2.71429	15.4189	3.28571	740	-0.0142857	-14	7	34.7357	430	7	5.96286	5.26461	36.7989	15.8051	21.0697	21.0697	15.8051	.	.	.	.	.	.	.	.	.	.
357	1	1	2	1	1	6	2	25	2017-07-07	2017	1	6	2.42857	18.0625	3.2	741	-0.0857143	1	7	40.0586	454	7	5.83857	5.15487	40.2367	18.2674	23.4223	23.4223	18.2674	2	2017-08-17	1.03919	0.0166945	101.466	2.00632	2.73802	0.0687356	-1.16282	0.208461	-0.680976
357	1	1	2	1	1	6	2	25	2017-07-07	2017	1	7	2.28571	17.3847	3.2	715	0	-26	7	40.8014	455.714	7	5.96	5.26208	36.0602	16.4272	21.6893	21.6893	16.4272	.	.	.	.	.	.	.	.	.	.
357	1	1	2	1	1	6	2	25	2017-07-07	2017	1	8	1.75	12.4757	3.11429	688	-0.0857143	-27	5	30.535	457	7	2.636	2.3291	29.1139	13.3051	15.6342	15.6342	13.3051	.	.	.	.	.	.	.	.	.	.
357	1	1	2	1	1	6	2	25	2017-07-07	2017	1	9	2	21.0733	3.07143	707	-0.0428537	19	7	38.4614	462.714	7	4.07571	3.60252	43.2331	20.0042	23.6067	23.6067	20.0042	.	.	.	.	.	.	.	.	.	.
[truncated: 1,111 more rows]

## Sheet: milk sampl weeks
cow	breed	treat1	lact_week	fat_proc	protein_proc	lactose_proc	ECM	BW	Total_DMI_CorrSil828	ForageDMI_CorrSil828	EB	C18_0_proc	C18_1C9_proc	C180+C181	C18 tot i mjölk
[truncated: 694 more rows]

[truncated: 3 more sheets: MFA, plasma, Methane]
